# Supplementary material for: Remodeling of the terpenoid metabolism during prolonged phosphate depletion in the marine diatom Phaeodactylum tricornutum
Source: J Phycol. 2025 Apr 15;61(3):512–28. doi: 10.1111/jpy.70014 (PMC12168105; doi:10.1111/jpy.70014)
Supplement: Supplementary file 5 — Table S1. Expression matrix of the ribonucleic acid (RNA)‐seq experiment of this study. [file JPY-61-512-s009.xlsx]

## Sheet: Sheet1
Probe	Chromosome	Start	End	Probe.Strand	Feature	ID	Description	Feature.Strand	Type	Feature.Orientation	Distance	P.value...P.VS..P..DESeq.stats.p.0.01.after.correction.	FDR...P.VS..P..DESeq.stats.p.0.01.after.correction.	Log2.Fold.Change...P.VS..P..DESeq.stats.p.0.01.after.correction.	Shrunk.Log2.Fold.Change...P.VS..P..DESeq.stats.p.0.01.after.correction.	X.P1.bam	X.P2.bam	X.P3.bam	X.P4.bam	X.P5.bam	X.P1.bam.1	X.P2.bam.1	X.P3.bam.1	X.P4.bam.1	X.P5.bam.1
Phatr3_J42424	1	18350	20109	-	Phatr3_J42424	Phatr3_J42424	Predicted protein {ECO:0000313|EMBL:EEC51461.1} [Source:UniProtKB/TrEMBL;Acc:B7FR88]	-	gene	Name match	0	1.47318e-07	5.16012e-07	0.599782	0.59396	1078	6200	2402	4820	2271	1709	1395	2869	2389	3405
Phatr3_EG02408	1	24703	27789	-	Phatr3_EG02408	Phatr3_EG02408	Predicted protein {ECO:0000313|EMBL:EEC51462.1} [Source:UniProtKB/TrEMBL;Acc:B7FR91]	-	gene	Name match	0	0	0	-1.73119	-1.71877	2327	10875	3893	8261	4639	748	596	965	765	1155
Phatr3_J31409	1	28204	28839	+	Phatr3_J31409	Phatr3_J31409	Predicted protein {ECO:0000313|EMBL:EEC50969.1} [Source:UniProtKB/TrEMBL;Acc:B7FR93]	+	gene	Name match	0	3.73878e-38	1.05146e-36	-1.52131	-1.50557	5564	28626	10086	18525	8262	2363	1679	2307	2058	2618
Phatr3_J42429	1	30594	32471	+	Phatr3_J42429	Phatr3_J42429	Predicted protein {ECO:0000313|EMBL:EEC50970.1} [Source:UniProtKB/TrEMBL;Acc:B7FR95]	+	gene	Name match	0	2.02746e-05	5.55822e-05	0.326869	0.325427	2364	12195	4893	9114	4304	3594	2722	4112	3533	4833
Phatr3_EG01843	1	32615	33778	-	Phatr3_EG01843	Phatr3_EG01843	No description	-	gene	Name match	0	0.00118891	0.0025077	-0.585506	-0.571464	846	5264	2366	3209	1123	751	554	885	664	907
Phatr3_J4937	1	38279	40310	-	Phatr3_J4937	Phatr3_J4937	Predicted protein {ECO:0000313|EMBL:EEC51467.1} [Source:UniProtKB/TrEMBL;Acc:B7FR98]	-	gene	Name match	0	0.00458632	0.00875386	0.300797	0.298267	2645	11313	4525	9971	5224	3548	2894	4116	3681	5222
Phatr3_J42434	1	41016	42852	+	Phatr3_J42434	Phatr3_J42434	Predicted protein {ECO:0000313|EMBL:EEC50971.1} [Source:UniProtKB/TrEMBL;Acc:B7FR99]	+	gene	Name match	0	0.00124723	0.00262121	0.415445	0.410325	2110	8529	3203	6835	4497	2802	2164	3528	3354	4430
Phatr3_J9344	1	42937	45310	-	Phatr3_J9344	Phatr3_J9344	No description	-	gene	Name match	0	6.11383e-19	6.09969e-18	-1.58373	-1.54673	1528	5296	2668	5810	3488	569	482	627	508	883
Phatr3_J31420	1	51716	52687	+	Phatr3_J31420	Phatr3_J31420	Predicted protein {ECO:0000313|EMBL:EEC50973.1} [Source:UniProtKB/TrEMBL;Acc:B7FRA3]	+	gene	Name match	0	2.23232e-08	8.59204e-08	-1.26485	-1.21795	1345	14526	4983	7074	2489	819	595	1203	1187	1534
Phatr3_J9252	1	52763	54325	-	Phatr3_J9252	Phatr3_J9252	Predicted protein {ECO:0000313|EMBL:EEC51470.1} [Source:UniProtKB/TrEMBL;Acc:B7FRA4]	-	gene	Name match	0	1.58385e-12	9.29007e-12	0.739912	0.73385	581	2804	971	1863	1174	928	780	1290	1201	1626
Phatr3_J42440	1	58601	60029	-	Phatr3_J42440	Phatr3_J42440	Predicted protein {ECO:0000313|EMBL:EEC51472.1} [Source:UniProtKB/TrEMBL;Acc:B7FRA7]	-	gene	Name match	0	1.51436e-15	1.14641e-14	-1.04687	-1.03346	346	1577	639	1206	624	185	121	181	255	256
Phatr3_J42442	1	67387	70719	-	Phatr3_J42442	Phatr3_J42442	Predicted protein {ECO:0000313|EMBL:EEC51473.1} [Source:UniProtKB/TrEMBL;Acc:B7FRA9]	-	gene	Name match	0	0.00474883	0.00903213	0.326281	0.323032	5800	24614	9822	21116	11102	8157	6659	8866	7987	10541
Phatr3_J31429	1	78028	79083	+	Phatr3_J31429	Phatr3_J31429	Predicted protein {ECO:0000313|EMBL:EEC50977.1} [Source:UniProtKB/TrEMBL;Acc:B7FRB2]	+	gene	Name match	0	5.66783e-05	0.0001459	-0.506239	-0.500292	428	2224	694	1369	742	275	204	385	357	579
Phatr3_EG01838	1	78666	79204	-	Phatr3_EG01838	Phatr3_EG01838	No description	-	gene	Name match	0	4.87764e-09	2.01456e-08	-1.02899	-1.00556	274	1243	386	727	392	94	100	125	142	236
MK	1	79246	80715	-	MK	Phatr3_J53929	Mevalonate kinase {ECO:0000313|EMBL:EEC51475.1} [Source:UniProtKB/TrEMBL;Acc:B7FRB3]	-	gene	Name match	0	0.00123032	0.00258847	-0.435317	-0.429451	383	1835	621	1347	845	303	204	362	401	497
Phatr3_EG01882	1	81348	82442	-	Phatr3_EG01882	Phatr3_EG01882	No description	-	gene	Name match	0	0	0	1.58963	1.58182	4127	17660	7735	12398	6166	12206	9510	15361	13198	18314
Phatr3_J31433	1	87697	89896	-	Phatr3_J31433	Phatr3_J31433	Predicted protein {ECO:0000313|EMBL:EEC51476.1} [Source:UniProtKB/TrEMBL;Acc:B7FRB6]	-	gene	Name match	0	0	0	2.92471	2.83808	4024	33179	14654	25396	7898	56490	42587	55710	54035	61984
Phatr3_EG01782	1	89173	89702	+	Phatr3_EG01782	Phatr3_EG01782	No description	+	gene	Name match	0	0	0	3.61175	3.51856	529	4240	1827	3473	1220	11823	9522	11847	11579	13401
Phatr3_EG02461	1	91399	92346	-	Phatr3_EG02461	Phatr3_EG02461	Predicted protein {ECO:0000313|EMBL:EEC51477.1} [Source:UniProtKB/TrEMBL;Acc:B7FRB8]	-	gene	Name match	0	4.19016e-08	1.56165e-07	0.863544	0.847724	374	2752	1037	1807	600	1015	678	1186	987	1277
Phatr3_J31436	1	92754	93590	+	Phatr3_J31436	Phatr3_J31436	Predicted protein {ECO:0000313|EMBL:EEC50981.1} [Source:UniProtKB/TrEMBL;Acc:B7FRB9]	+	gene	Name match	0	0.0023371	0.00468911	-0.444539	-0.437519	855	5693	1953	3881	1544	714	492	1149	812	1461
FBA4	1	95522	97171	+	FBA4	Phatr3_J42447	Cytosolic aldolase {ECO:0000313|EMBL:EEC50983.1} [Source:UniProtKB/TrEMBL;Acc:B7FRC1]	+	gene	Name match	0	1.16973e-38	3.35448e-37	2.77618	2.68402	1868	13620	4981	6846	2247	16916	14366	18867	14704	19731
Phatr3_EG01815	1	96631	97923	-	Phatr3_EG01815	Phatr3_EG01815	No description	-	gene	Name match	0	3.31086e-06	9.99697e-06	-0.547086	-0.541446	1457	6708	2859	5346	2555	907	666	1527	1269	1868
ACPZ	1	98818	99352	+	ACPZ	Phatr3_J31440	Acyl carrier protein {ECO:0000256|RuleBase:RU000722} [Source:UniProtKB/TrEMBL;Acc:B7FRC2]	+	gene	Name match	0	1.49952e-10	7.2806e-10	0.619548	0.615214	1241	7387	2410	4602	2416	2162	1852	2793	2244	3372
Phatr3_J42451	1	104772	106887	+	Phatr3_J42451	Phatr3_J42451	Predicted protein {ECO:0000313|EMBL:EEC50986.1} [Source:UniProtKB/TrEMBL;Acc:B7FRC5]	+	gene	Name match	0	1.95772e-05	5.37461e-05	1.67537	1.50109	92	403	166	306	180	655	125	318	114	574
Phatr3_J17172	1	113258	115084	+	Phatr3_J17172	Phatr3_J17172	No description	+	gene	Name match	0	0	0	2.03074	2.01616	460	2371	845	1352	808	2019	1260	2523	2290	3129
FBPC2	1	115412	118848	-	FBPC2	Phatr3_EG02409	Plastidic inositol phosphatase {ECO:0000313|EMBL:EEC51482.1} [Source:UniProtKB/TrEMBL;Acc:B7FRD2]	-	gene	Name match	0	0	0	1.59164	1.57784	1889	11087	3971	7565	3027	5608	4801	8978	7411	10649
Phatr3_J31453	1	122459	123076	+	Phatr3_J31453	Phatr3_J31453	Predicted protein {ECO:0000313|EMBL:EEC50991.1} [Source:UniProtKB/TrEMBL;Acc:B7FRD5]	+	gene	Name match	0	3.52094e-09	1.47302e-08	-2.25715	-2.03017	59	191	102	186	119	20	17	7	10	10
Phatr3_J42459	1	125767	127863	+	Phatr3_J42459	Phatr3_J42459	Predicted protein {ECO:0000313|EMBL:EEC50992.1} [Source:UniProtKB/TrEMBL;Acc:B7FRD7]	+	gene	Name match	0	7.65916e-13	4.6349e-12	-1.08338	-1.06506	943	3247	1232	2366	1312	311	233	532	465	605
Phatr3_EG01752	1	135609	137933	+	Phatr3_EG01752	Phatr3_EG01752	No description	+	gene	Name match	0	0.00230731	0.00463332	0.574019	0.559075	673	3646	1492	2615	1143	1501	1135	1130	1025	1411
Phatr3_J42466	1	147487	148404	+	Phatr3_J42466	Phatr3_J42466	Predicted protein {ECO:0000313|EMBL:EEC50995.1} [Source:UniProtKB/TrEMBL;Acc:B7FRE4]	+	gene	Name match	0	0.000140783	0.000342771	0.585373	0.57514	584	3598	1413	2159	965	865	610	1514	1315	1751
Phatr3_EG02454	1	148788	150936	-	Phatr3_EG02454	Phatr3_EG02454	Predicted protein {ECO:0000313|EMBL:EEC51489.1} [Source:UniProtKB/TrEMBL;Acc:B7FRE5]	-	gene	Name match	0	1.84414e-11	9.74196e-11	0.911874	0.89939	2649	8601	3909	7682	4081	5278	2880	5585	5300	5962
Phatr3_J31465	1	151992	154031	-	Phatr3_J31465	Phatr3_J31465	Predicted protein {ECO:0000313|EMBL:EEC51490.1} [Source:UniProtKB/TrEMBL;Acc:B7FRE6]	-	gene	Name match	0	0.00240223	0.00481148	0.600424	0.583232	691	3051	915	2238	1873	1260	868	1273	1319	1675
Phatr3_EG02455	1	155006	155587	-	Phatr3_EG02455	Phatr3_EG02455	Predicted protein {ECO:0000313|EMBL:EEC51491.1} [Source:UniProtKB/TrEMBL;Acc:B7FRE7]	-	gene	Name match	0	0.00136132	0.00283844	1.46132	1.2632	63	1930	550	461	95	626	489	671	503	761
Phatr3_J8934	1	157586	160048	-	Phatr3_J8934	Phatr3_J8934	No description	-	gene	Name match	0	1.00137e-05	2.84991e-05	0.681122	0.669138	1083	6209	2305	4051	1428	2292	1586	2316	1945	2350
Phatr3_J31469	1	160545	161100	+	Phatr3_J31469	Phatr3_J31469	Predicted protein {ECO:0000313|EMBL:EEC50996.1} [Source:UniProtKB/TrEMBL;Acc:B7FRF0]	+	gene	Name match	0	0.00032717	0.000757606	-0.676112	-0.65857	289	1031	398	833	434	133	80	201	233	288
Phatr3_EG02456	1	161820	163072	-	Phatr3_EG02456	Phatr3_EG02456	Serine/threonine-protein phosphatase {ECO:0000256|RuleBase:RU004273} [Source:UniProtKB/TrEMBL;Acc:B7FRF1]	-	gene	Name match	0	1.48466e-13	9.54495e-13	0.640279	0.636677	2603	12044	4143	8345	4586	4315	3308	4825	4534	5884
Phatr3_J42473	1	163930	164988	-	Phatr3_J42473	Phatr3_J42473	Predicted protein {ECO:0000313|EMBL:EEC51495.1} [Source:UniProtKB/TrEMBL;Acc:B7FRF2]	-	gene	Name match	0	2.04541e-07	7.06038e-07	-0.739581	-0.728481	473	3436	1194	1867	958	341	244	562	412	570
Phatr3_J42474	1	165507	166851	-	Phatr3_J42474	Phatr3_J42474	Predicted protein {ECO:0000313|EMBL:EEC51496.1} [Source:UniProtKB/TrEMBL;Acc:B7FRF3]	-	gene	Name match	0	0.000331736	0.000767415	-0.649035	-0.63344	1261	7535	3325	6626	1625	1051	699	1398	1082	1493
Phatr3_J31474	1	171492	174263	-	Phatr3_J31474	Phatr3_J31474	Predicted protein {ECO:0000313|EMBL:EEC51497.1} [Source:UniProtKB/TrEMBL;Acc:B7FRF5]	-	gene	Name match	0	1.07968e-10	5.3311e-10	-1.60687	-1.5352	4420	10847	3869	8974	6674	1405	777	1125	1373	1142
Phatr3_EG02407	1	175330	178993	+	Phatr3_EG02407	Phatr3_EG02407	Predicted protein {ECO:0000313|EMBL:EEC50999.1} [Source:UniProtKB/TrEMBL;Acc:B7FRF7]	+	gene	Name match	0	0.000321131	0.000744066	-0.408451	-0.404524	2251	8734	3231	6323	3715	1545	998	2042	1943	2401
Phatr3_J42479	1	179102	180277	-	Phatr3_J42479	Phatr3_J42479	Predicted protein {ECO:0000313|EMBL:EEC51498.1} [Source:UniProtKB/TrEMBL;Acc:B7FRF8]	-	gene	Name match	0	4.02657e-28	6.97638e-27	3.08179	2.90965	169	1369	408	530	128	1275	1216	2185	1905	2644
Phatr3_J42483	1	186262	187560	+	Phatr3_J42483	Phatr3_J42483	Predicted protein {ECO:0000313|EMBL:EEC51001.1} [Source:UniProtKB/TrEMBL;Acc:B7FRG1]	+	gene	Name match	0	8.07254e-23	1.04898e-21	-1.43793	-1.41515	1233	4625	1671	3200	1472	423	216	519	478	537
Phatr3_J42484	1	188157	189239	+	Phatr3_J42484	Phatr3_J42484	Predicted protein {ECO:0000313|EMBL:EEC51002.1} [Source:UniProtKB/TrEMBL;Acc:B7FRG2]	+	gene	Name match	0	1.53028e-09	6.65312e-09	0.690357	0.68364	804	4367	1563	3099	1216	1303	910	2106	1568	2291
Phatr3_J9462	1	191268	192446	+	Phatr3_J9462	Phatr3_J9462	Predicted protein {ECO:0000313|EMBL:EEC51003.1} [Source:UniProtKB/TrEMBL;Acc:B7FRG4]	+	gene	Name match	0	3.73132e-07	1.24982e-06	0.826	0.809889	5964	41697	13735	22915	9263	14486	11570	14784	12163	17052
Phatr3_J42487	1	192573	193380	-	Phatr3_J42487	Phatr3_J42487	Predicted protein {ECO:0000313|EMBL:EEC51501.1} [Source:UniProtKB/TrEMBL;Acc:B7FRG5]	-	gene	Name match	0	1.43356e-05	4.01127e-05	0.388977	0.386637	1820	10897	3574	6687	2984	2580	2072	3459	3127	3849
Phatr3_J31486	1	194023	194953	+	Phatr3_J31486	Phatr3_J31486	Predicted protein {ECO:0000313|EMBL:EEC51004.1} [Source:UniProtKB/TrEMBL;Acc:B7FRG6]	+	gene	Name match	0	1.46926e-11	7.84348e-11	-0.839601	-0.829931	673	3907	1508	2792	1193	441	387	602	401	691
Phatr3_J42488	1	195154	198808	+	Phatr3_J42488	Phatr3_J42488	Predicted protein {ECO:0000313|EMBL:EEC51005.1} [Source:UniProtKB/TrEMBL;Acc:B7FRG7]	+	gene	Name match	0	1.52652e-11	8.12676e-11	1.8158	1.7218	1258	6688	2536	4472	2088	8099	4851	4106	3868	4556
Phatr3_J9007	1	198987	199688	-	Phatr3_J9007	Phatr3_J9007	Predicted protein {ECO:0000313|EMBL:EEC51502.1} [Source:UniProtKB/TrEMBL;Acc:B7FRG8]	-	gene	Name match	0	0.00208716	0.00421669	-0.541942	-0.52961	219	1459	534	1039	531	153	132	254	253	414
Phatr3_J9033	1	200457	201466	+	Phatr3_J9033	Phatr3_J9033	Predicted protein {ECO:0000313|EMBL:EEC51006.1} [Source:UniProtKB/TrEMBL;Acc:B7FRG9]	+	gene	Name match	0	1.10233e-05	3.1197e-05	0.45323	0.449632	966	5890	2050	4511	2179	1866	1300	2141	1759	2487
CYSK	1	201775	202938	-	CYSK	Phatr3_J3311	Cysteine synthase {ECO:0000256|RuleBase:RU003985} [Source:UniProtKB/TrEMBL;Acc:B7FRH0]	-	gene	Name match	0	1.4122e-14	9.85748e-14	0.894997	0.885983	372	2236	894	1514	635	815	606	957	940	1466
Phatr3_J17215	1	208570	209794	-	Phatr3_J17215	Phatr3_J17215	Predicted protein {ECO:0000313|EMBL:EEC51504.1} [Source:UniProtKB/TrEMBL;Acc:B7FRH3]	-	gene	Name match	0	2.58406e-27	4.27361e-26	1.10525	1.09666	423	2667	985	1962	801	1165	932	1392	1255	1775
Phatr3_J42494	1	211490	214274	+	Phatr3_J42494	Phatr3_J42494	Predicted protein {ECO:0000313|EMBL:EEC51009.1} [Source:UniProtKB/TrEMBL;Acc:B7FRH5]	+	gene	Name match	0	1.06394e-10	5.25783e-10	-0.926617	-0.912466	6881	27835	9256	21945	14498	3862	2721	4511	4110	5057
Phatr3_EG01836	1	213413	214322	-	Phatr3_EG01836	Phatr3_EG01836	No description	-	gene	Name match	0	3.3894e-26	5.28284e-25	-1.53868	-1.51459	3530	14543	4555	11112	7029	1328	792	1453	1448	1697
Phatr3_J42495	1	214447	218148	-	Phatr3_J42495	Phatr3_J42495	Predicted protein {ECO:0000313|EMBL:EEC51506.1} [Source:UniProtKB/TrEMBL;Acc:B7FRH6]	-	gene	Name match	0	0.0023546	0.00472259	-0.76386	-0.729193	1412	3796	1351	3052	2451	902	551	575	669	880
Phatr3_EG01753	1	227004	227881	+	Phatr3_EG01753	Phatr3_EG01753	No description	+	gene	Name match	0	4.75682e-12	2.65757e-11	1.59707	1.53536	78	491	194	382	187	467	308	274	273	426
Phatr3_J42498	1	228043	230112	+	Phatr3_J42498	Phatr3_J42498	Predicted protein {ECO:0000313|EMBL:EEC51011.1} [Source:UniProtKB/TrEMBL;Acc:B7FRH9]	+	gene	Name match	0	2.43091e-13	1.53571e-12	1.09838	1.08008	2397	10378	4111	8018	4058	6041	4949	6019	4935	6207
Phatr3_J42500	1	231776	232831	+	Phatr3_J42500	Phatr3_J42500	Predicted protein {ECO:0000313|EMBL:EEC51012.1} [Source:UniProtKB/TrEMBL;Acc:B7FRI0]	+	gene	Name match	0	2.13148e-12	1.23405e-11	1.10716	1.08683	1019	4785	2061	3777	1763	3076	2145	2744	2150	2902
Phatr3_J42501	1	233982	236249	+	Phatr3_J42501	Phatr3_J42501	Predicted protein {ECO:0000313|EMBL:EEC51013.1} [Source:UniProtKB/TrEMBL;Acc:B7FRI1]	+	gene	Name match	0	5.20156e-20	5.53581e-19	1.25292	1.23551	3172	12854	5100	10815	5586	9408	6284	8812	7567	9432
Phatr3_EG01854	1	234279	234796	-	Phatr3_EG01854	Phatr3_EG01854	No description	-	gene	Name match	0	1.12104e-44	4.00771e-43	1.97216	1.94317	402	1553	559	1314	697	1822	1215	1730	1598	1928
Phatr3_EG01855	1	235470	235744	-	Phatr3_EG01855	Phatr3_EG01855	No description	-	gene	Name match	0	4.09952e-15	2.99816e-14	1.06426	1.04971	508	1938	723	1574	812	1190	798	1212	1004	1235
Phatr3_J42503	1	239632	240500	-	Phatr3_J42503	Phatr3_J42503	Predicted protein {ECO:0000313|EMBL:EEC51509.1} [Source:UniProtKB/TrEMBL;Acc:B7FRI3]	-	gene	Name match	0	0.00197319	0.00400102	-0.351298	-0.347915	963	3417	1356	2686	1406	736	500	801	699	987
Phatr3_J8683	1	241098	242192	+	Phatr3_J8683	Phatr3_J8683	Predicted protein {ECO:0000313|EMBL:EEC51014.1} [Source:UniProtKB/TrEMBL;Acc:B7FRI4]	+	gene	Name match	0	0	0	6.70016	6.31507	15	57	24	41	33	1488	536	2028	2385	2630
Phatr3_J42504	1	242745	244228	+	Phatr3_J42504	Phatr3_J42504	Predicted protein {ECO:0000313|EMBL:EEC51015.1} [Source:UniProtKB/TrEMBL;Acc:B7FRI5]	+	gene	Name match	0	0	0	2.27587	2.24586	1399	5986	2276	4840	2947	8261	5937	8020	7329	10160
Phatr3_EG01833	1	243596	244355	-	Phatr3_EG01833	Phatr3_EG01833	No description	-	gene	Name match	0	0	0	1.71232	1.69561	1022	4000	1556	3195	1773	3681	2585	3663	3366	4646
Phatr3_J42505	1	244371	247873	-	Phatr3_J42505	Phatr3_J42505	Predicted protein {ECO:0000313|EMBL:EEC51510.1} [Source:UniProtKB/TrEMBL;Acc:B7FRI6]	-	gene	Name match	0	2.74604e-05	7.41126e-05	0.506943	0.501423	2303	10291	4501	9000	4478	3969	3205	4416	3735	4654
Phatr3_J31508	1	248431	249511	+	Phatr3_J31508	Phatr3_J31508	Predicted protein {ECO:0000313|EMBL:EEC51016.1} [Source:UniProtKB/TrEMBL;Acc:B7FRI7]	+	gene	Name match	0	0.00372116	0.00720889	0.511973	0.500243	358	1721	678	1218	782	401	341	863	764	948
Phatr3_EG02192	1	250849	251253	-	Phatr3_EG02192	Phatr3_EG02192	No description	-	gene	Name match	0	1.3651e-16	1.12963e-15	-1.71493	-1.66108	7957	35511	13522	24707	12182	3359	2325	2171	2222	2595
Phatr3_J42507	1	251911	253961	+	Phatr3_J42507	Phatr3_J42507	Predicted protein {ECO:0000313|EMBL:EEC51017.1} [Source:UniProtKB/TrEMBL;Acc:B7FRI9]	+	gene	Name match	0	0	0	3.92627	3.78857	482	1322	429	810	612	4050	3293	6896	6499	8552
Phatr3_J31511	1	254210	254614	-	Phatr3_J31511	Phatr3_J31511	Predicted protein {ECO:0000313|EMBL:EEC51512.1} [Source:UniProtKB/TrEMBL;Acc:B7FRJ0]	-	gene	Name match	0	1.21289e-05	3.41682e-05	-0.45625	-0.452552	346	1803	672	1258	612	247	183	406	305	455
Phatr3_J42510	1	257414	258478	-	Phatr3_J42510	Phatr3_J42510	Predicted protein {ECO:0000313|EMBL:EEC51513.1} [Source:UniProtKB/TrEMBL;Acc:B7FRJ2]	-	gene	Name match	0	3.70722e-12	2.09225e-11	1.55503	1.49848	703	3401	1185	2165	1184	3236	1883	2288	1563	2278
Phatr3_EG01811	1	263404	264051	+	Phatr3_EG01811	Phatr3_EG01811	No description	+	gene	Name match	0	0.000155715	0.000377313	0.553521	0.544729	729	3640	1311	3062	1378	1460	1091	1302	1182	1550
Phatr3_EG01762	1	264652	265153	+	Phatr3_EG01762	Phatr3_EG01762	No description	+	gene	Name match	0	1.79358e-19	1.8415e-18	1.17975	1.16475	250	1210	379	907	427	675	506	662	585	793
Phatr3_J42514	1	270657	271908	-	Phatr3_J42514	Phatr3_J42514	Predicted protein {ECO:0000313|EMBL:EEC51515.1} [Source:UniProtKB/TrEMBL;Acc:B7FRJ5]	-	gene	Name match	0	0	0	5.28467	4.82979	64	170	70	136	77	681	753	2699	3001	3883
Phatr3_J53939	1	277131	278052	+	Phatr3_J53939	Phatr3_J53939	Proteasome alpha 1 subunit {ECO:0000313|EMBL:EEC51021.1} [Source:UniProtKB/TrEMBL;Acc:B7FRJ8]	+	gene	Name match	0	0.00126353	0.00265354	0.290645	0.288877	1369	7553	2528	4878	2097	1765	1469	2172	2025	2608
Phatr3_J42518	1	280923	281599	-	Phatr3_J42518	Phatr3_J42518	Predicted protein {ECO:0000313|EMBL:EEC51518.1} [Source:UniProtKB/TrEMBL;Acc:B7FRK0]	-	gene	Name match	0	2.62961e-08	1.00415e-07	-0.639578	-0.633288	538	2757	1207	2020	973	362	239	513	490	679
Phatr3_J17226	1	283241	284475	+	Phatr3_J17226	Phatr3_J17226	Predicted protein {ECO:0000313|EMBL:EEC51022.1} [Source:UniProtKB/TrEMBL;Acc:B7FRK2]	+	gene	Name match	0	2.21447e-07	7.62362e-07	-0.534689	-0.530434	1254	5013	2428	4579	2200	858	597	1239	1062	1433
Phatr3_J42521	1	288163	289641	+	Phatr3_J42521	Phatr3_J42521	Predicted protein {ECO:0000313|EMBL:EEC51023.1} [Source:UniProtKB/TrEMBL;Acc:B7FRK4]	+	gene	Name match	0	1.11223e-08	4.43029e-08	-1.0173	-0.993629	187	1439	573	1191	586	165	95	192	199	233
Phatr3_J42523	1	292286	293257	-	Phatr3_J42523	Phatr3_J42523	Predicted protein {ECO:0000313|EMBL:EEC51522.1} [Source:UniProtKB/TrEMBL;Acc:B7FRK6]	-	gene	Name match	0	5.25795e-07	1.73276e-06	0.410656	0.408594	1746	9418	3626	6566	3182	2782	2192	3197	2760	3840
Phatr3_J6528	1	296423	297586	-	Phatr3_J6528	Phatr3_J6528	Predicted protein {ECO:0000313|EMBL:EEC51524.1} [Source:UniProtKB/TrEMBL;Acc:B7FRK9]	-	gene	Name match	0	5.49929e-13	3.38237e-12	-1.15193	-1.13024	504	2107	827	1761	1032	198	141	302	343	386
Phatr3_J42528	1	317941	318534	-	Phatr3_J42528	Phatr3_J42528	Predicted protein {ECO:0000313|EMBL:EEC51530.1} [Source:UniProtKB/TrEMBL;Acc:B7FRL7]	-	gene	Name match	0	2.78941e-31	5.66791e-30	3.07541	2.92312	19	246	79	151	35	264	273	353	372	561
Phatr3_J42530	1	323982	324575	-	Phatr3_J42530	Phatr3_J42530	Predicted protein {ECO:0000313|EMBL:EEC51532.1} [Source:UniProtKB/TrEMBL;Acc:B7FRL9]	-	gene	Name match	0	5.22959e-13	3.21989e-12	2.22624	2.07748	149	1178	468	551	99	761	632	1184	901	1403
Phatr3_J42531	1	325155	326051	-	Phatr3_J42531	Phatr3_J42531	Predicted protein {ECO:0000313|EMBL:EEC51533.1} [Source:UniProtKB/TrEMBL;Acc:B7FRM0]	-	gene	Name match	0	1.01273e-31	2.08694e-30	1.00721	1.00164	615	3145	1058	2139	1023	1453	878	1638	1341	2082
Phatr3_J31544	1	326727	330132	+	Phatr3_J31544	Phatr3_J31544	Predicted protein {ECO:0000313|EMBL:EEC51027.1} [Source:UniProtKB/TrEMBL;Acc:B7FRM1]	+	gene	Name match	0	4.35756e-14	2.93946e-13	1.34273	1.31149	2237	14186	5384	9045	3919	4707	4376	10381	8411	12948
Phatr3_J9386	1	330172	331347	-	Phatr3_J9386	Phatr3_J9386	Predicted protein {ECO:0000313|EMBL:EEC51534.1} [Source:UniProtKB/TrEMBL;Acc:B7FRM2]	-	gene	Name match	0	7.24555e-10	3.2584e-09	0.618116	0.613461	566	2508	1054	2008	923	1061	692	1055	1008	1193
Phatr3_EG01806	1	330356	331446	+	Phatr3_EG01806	Phatr3_EG01806	No description	+	gene	Name match	0	2.29306e-14	1.5807e-13	0.78235	0.776201	433	1894	791	1486	710	903	574	881	875	1012
Phatr3_EG01807	1	332036	332716	+	Phatr3_EG01807	Phatr3_EG01807	No description	+	gene	Name match	0	0.000977517	0.00209483	-0.313273	-0.311157	660	3275	1334	2456	1164	529	484	692	633	981
Phatr3_J9180	1	332921	336886	-	Phatr3_J9180	Phatr3_J9180	No description	-	gene	Name match	0	0.00115826	0.00244993	-0.616124	-0.599875	2619	7629	3071	8040	5080	1531	1062	1978	1560	2709
Phatr3_J42534	1	338354	339038	-	Phatr3_J42534	Phatr3_J42534	No description	-	gene	Name match	0	3.36267e-18	3.17273e-17	-3.21462	-2.91559	364	586	429	1094	758	23	11	49	49	70
Phatr3_J9538	1	340776	342972	-	Phatr3_J9538	Phatr3_J9538	Predicted protein {ECO:0000313|EMBL:EEC51537.1} [Source:UniProtKB/TrEMBL;Acc:B7FRM6]	-	gene	Name match	0	7.50015e-18	6.84359e-17	1.08594	1.07307	4916	19425	6801	12932	8486	8372	7527	12344	10895	15026
Phatr3_J42537	1	352205	358062	+	Phatr3_J42537	Phatr3_J42537	Predicted protein {ECO:0000313|EMBL:EEC51029.1} [Source:UniProtKB/TrEMBL;Acc:B7FRM7]	+	gene	Name match	0	3.21947e-07	1.0865e-06	1.21933	1.16937	76	754	250	493	229	230	159	495	441	550
Phatr3_J51345	1	359822	360421	+	Phatr3_J51345	Phatr3_J51345	Histone acetyltransferase {ECO:0000313|EMBL:EEC51030.1} [Source:UniProtKB/TrEMBL;Acc:B7FRM8]	+	gene	Name match	0	0.00101912	0.00217758	-0.383573	-0.379672	642	2595	970	1682	791	464	297	538	452	688
Phatr3_J42538	1	361483	362842	+	Phatr3_J42538	Phatr3_J42538	Predicted protein {ECO:0000313|EMBL:EEC51031.1} [Source:UniProtKB/TrEMBL;Acc:B7FRM9]	+	gene	Name match	0	3.37879e-12	1.91153e-11	1.72774	1.65158	26	224	82	187	72	231	80	181	178	178
Phatr3_EG02182	1	379493	380242	-	Phatr3_EG02182	Phatr3_EG02182	No description	-	gene	Name match	0	2.87537e-09	1.21473e-08	0.516469	0.513542	1966	7961	3394	5959	3222	2877	2188	3358	3013	3855
Phatr3_J42547	1	382792	385158	+	Phatr3_J42547	Phatr3_J42547	Predicted protein {ECO:0000313|EMBL:EEC51036.1} [Source:UniProtKB/TrEMBL;Acc:B7FRP0]	+	gene	Name match	0	7.25248e-11	3.63185e-10	0.694613	0.688716	3457	15092	6138	12037	6256	6372	5049	6880	5837	8132
Phatr3_J42548	1	385240	386280	-	Phatr3_J42548	Phatr3_J42548	Predicted protein {ECO:0000313|EMBL:EEC51544.1} [Source:UniProtKB/TrEMBL;Acc:B7FRP1]	-	gene	Name match	0	0.00345537	0.00673546	-0.4802	-0.470654	400	2001	623	1247	736	222	173	396	383	544
RPN8	1	386552	387919	+	RPN8	Phatr3_J17259	Regulatory proteasome non-atpase subunit 8 {ECO:0000313|EMBL:EEC51037.1} [Source:UniProtKB/TrEMBL;Acc:B7FRP2]	+	gene	Name match	0	1.07122e-07	3.81763e-07	0.453337	0.450867	1472	8909	3193	6298	2825	2576	1925	3079	2555	3744
Phatr3_J17265	1	390868	393207	+	Phatr3_J17265	Phatr3_J17265	No description	+	gene	Name match	0	3.71557e-08	1.39685e-07	1.54724	1.46033	183	1237	486	480	150	729	409	606	746	690
Phatr3_J9546	1	394369	395352	+	Phatr3_J9546	Phatr3_J9546	Predicted protein {ECO:0000313|EMBL:EEC51040.1} [Source:UniProtKB/TrEMBL;Acc:B7FRP5]	+	gene	Name match	0	0.000734745	0.0016056	-0.431615	-0.426364	977	4459	1944	3044	1212	800	544	928	725	988
Phatr3_EG01787	1	398563	399251	+	Phatr3_EG01787	Phatr3_EG01787	No description	+	gene	Name match	0	1.02129e-06	3.27301e-06	1.48186	1.38582	222	1042	458	741	283	1000	712	501	416	642
Phatr3_J42557	1	413686	415771	+	Phatr3_J42557	Phatr3_J42557	Predicted protein {ECO:0000313|EMBL:EEC51043.1} [Source:UniProtKB/TrEMBL;Acc:B7FRQ1]	+	gene	Name match	0	0.000104847	0.000259401	0.470772	0.46561	996	4891	1843	4317	1852	1853	928	1880	1935	2302
Phatr3_J5762	1	415828	416769	-	Phatr3_J5762	Phatr3_J5762	Predicted protein {ECO:0000313|EMBL:EEC51548.1} [Source:UniProtKB/TrEMBL;Acc:B7FRQ2]	-	gene	Name match	0	3.35627e-22	4.19732e-21	1.54131	1.51253	347	2487	905	1785	550	1283	857	1789	1627	2200
PTBZIP12	1	418880	421065	+	PTBZIP12	Phatr3_J42560	Predicted protein {ECO:0000313|EMBL:EEC51045.1} [Source:UniProtKB/TrEMBL;Acc:B7FRQ4]	+	gene	Name match	0	0.00157531	0.00324912	0.460103	0.452874	2397	9651	3552	7826	4774	3033	1930	4494	4176	5539
Phatr3_J31578	1	421201	422010	-	Phatr3_J31578	Phatr3_J31578	Predicted protein {ECO:0000313|EMBL:EEC51549.1} [Source:UniProtKB/TrEMBL;Acc:B7FRQ5]	-	gene	Name match	0	7.67571e-30	1.4391e-28	-1.9499	-1.90746	2453	8555	3294	6596	5070	510	456	794	730	877
Phatr3_J42561	1	422884	424437	-	Phatr3_J42561	Phatr3_J42561	Predicted protein {ECO:0000313|EMBL:EEC51550.1} [Source:UniProtKB/TrEMBL;Acc:B7FRQ6]	-	gene	Name match	0	3.88752e-39	1.14011e-37	2.31614	2.26277	959	5698	2102	3181	1220	3801	3476	7852	6418	8266
Phatr3_J42563	1	426996	428909	-	Phatr3_J42563	Phatr3_J42563	Predicted protein {ECO:0000313|EMBL:EEC51551.1} [Source:UniProtKB/TrEMBL;Acc:B7FNS0]	-	gene	Name match	0	4.14438e-22	5.12784e-21	-0.916239	-0.910084	1802	10574	3755	7070	2997	1095	802	1563	1220	1531
Phatr3_J42564	1	429721	430242	+	Phatr3_J42564	Phatr3_J42564	Predicted protein {ECO:0000313|EMBL:EEC51047.1} [Source:UniProtKB/TrEMBL;Acc:B7FNS1]	+	gene	Name match	0	3.95838e-16	3.1352e-15	-2.98433	-2.70942	3237	24756	7701	11072	5219	251	128	838	615	1326
Phatr3_J31584	1	433311	435167	+	Phatr3_J31584	Phatr3_J31584	Predicted protein {ECO:0000313|EMBL:EEC51048.1} [Source:UniProtKB/TrEMBL;Acc:B7FNS3]	+	gene	Name match	0	2.29909e-21	2.72312e-20	2.79912	2.62687	189	986	292	669	422	779	554	2372	2032	3170
BGER1	1	451849	456264	+	BGER1	Phatr3_J42567	Beta-glucan elicitor receptor {ECO:0000313|EMBL:EEC51050.1} [Source:UniProtKB/TrEMBL;Acc:B7FNS5]	+	gene	Name match	0	0	0	3.48815	3.44497	842	3263	1668	2279	1242	9349	7728	10727	9101	13301
Phatr3_EG02435	1	456300	458096	-	Phatr3_EG02435	Phatr3_EG02435	Predicted protein {ECO:0000313|EMBL:EEC51553.1} [Source:UniProtKB/TrEMBL;Acc:B7FNS6]	-	gene	Name match	0	3.88714e-37	1.04041e-35	-2.58411	-2.50634	18315	60138	26580	53988	31987	3523	2497	3684	1959	3764
Phatr3_EG02436	1	459305	460830	-	Phatr3_EG02436	Phatr3_EG02436	Predicted protein {ECO:0000313|EMBL:EEC51554.1} [Source:UniProtKB/TrEMBL;Acc:B7FNS7]	-	gene	Name match	0	5.03081e-17	4.30056e-16	1.911	1.83921	108	641	343	599	173	542	263	663	751	1067
Phatr3_EG02165	1	466346	467869	+	Phatr3_EG02165	Phatr3_EG02165	No description	+	gene	Name match	0	6.11161e-16	4.77246e-15	-1.19786	-1.17839	4441	24943	11188	21872	8155	1885	1975	3479	2606	4089
Phatr3_EG02170	1	468480	470958	+	Phatr3_EG02170	Phatr3_EG02170	Ubiquitin carboxyl-terminal hydrolase {ECO:0000256|RuleBase:RU004435} [Source:UniProtKB/TrEMBL;Acc:B7FNS9]	+	gene	Name match	0	1.8967e-16	1.54213e-15	-2.82558	-2.59471	486	926	535	1708	1466	83	49	78	64	119
Phatr3_J42574	1	474293	476744	+	Phatr3_J42574	Phatr3_J42574	Predicted protein {ECO:0000313|EMBL:EEC51053.1} [Source:UniProtKB/TrEMBL;Acc:B7FNT2]	+	gene	Name match	0	7.08733e-16	5.48655e-15	-2.36775	-2.22343	6166	10345	6969	20496	13830	1241	873	1081	1115	1652
Phatr3_J31594	1	476858	477601	-	Phatr3_J31594	Phatr3_J31594	Predicted protein {ECO:0000313|EMBL:EEC51557.1} [Source:UniProtKB/TrEMBL;Acc:B7FNT3]	-	gene	Name match	0	4.22075e-06	1.25812e-05	0.761234	0.745887	195	1689	569	1111	602	493	361	700	701	889
Phatr3_J3211	1	478221	480145	-	Phatr3_J3211	Phatr3_J3211	Predicted protein {ECO:0000313|EMBL:EEC51558.1} [Source:UniProtKB/TrEMBL;Acc:B7FNT4]	-	gene	Name match	0	6.16117e-13	3.76955e-12	-0.618847	-0.615422	948	5026	1981	3237	1709	691	450	908	846	1018
Phatr3_J42576	1	481302	482687	+	Phatr3_J42576	Phatr3_J42576	Predicted protein {ECO:0000313|EMBL:EEC51054.1} [Source:UniProtKB/TrEMBL;Acc:B7FNT5]	+	gene	Name match	0	5.77491e-18	5.31101e-17	2.00561	1.92675	115	300	148	162	95	259	239	382	375	438
Phatr3_J42577	1	483744	486756	+	Phatr3_J42577	Phatr3_J42577	Predicted protein {ECO:0000313|EMBL:EEC51055.1} [Source:UniProtKB/TrEMBL;Acc:B7FNT6]	+	gene	Name match	0	0.000120013	0.000294668	-0.458129	-0.453285	19399	73805	28798	55117	30016	11627	11324	16917	13681	18258
Phatr3_J42578	1	486840	487259	-	Phatr3_J42578	Phatr3_J42578	Predicted protein {ECO:0000313|EMBL:EEC51559.1} [Source:UniProtKB/TrEMBL;Acc:B7FNT7]	-	gene	Name match	0	2.54762e-05	6.91258e-05	1.26079	1.18108	203	1225	441	749	454	311	216	1067	812	1236
Phatr3_J9321	1	489918	493649	+	Phatr3_J9321	Phatr3_J9321	Predicted protein {ECO:0000313|EMBL:EEC51056.1} [Source:UniProtKB/TrEMBL;Acc:B7FNT9]	+	gene	Name match	0	4.10517e-05	0.00010782	0.437799	0.434075	2093	8695	3426	8155	3987	3026	1955	3901	3531	4647
Phatr3_EG01858	1	493744	494699	-	Phatr3_EG01858	Phatr3_EG01858	No description	-	gene	Name match	0	0	0	-2.16817	-2.13258	1623	7543	2936	6006	3280	295	245	546	529	684
CA	1	494029	496359	+	CA	Phatr3_J51305	Predicted protein {ECO:0000313|EMBL:EEC51057.1} [Source:UniProtKB/TrEMBL;Acc:B7FNU0]	+	gene	Name match	0	3.06724e-11	1.59144e-10	-1.58509	-1.51992	81293	472477	159833	302635	140427	36739	33086	40953	17873	35730
CDC6	1	497322	500793	-	CDC6	Phatr3_J42584	Predicted protein {ECO:0000313|EMBL:EEC51561.1} [Source:UniProtKB/TrEMBL;Acc:B7FNU1]	-	gene	Name match	0	5.86006e-13	3.59287e-12	-0.914812	-0.903831	2446	9756	4275	9624	5069	1491	1118	1557	1648	2025
Phatr3_EG02197	1	501504	502404	-	Phatr3_EG02197	Phatr3_EG02197	Predicted protein {ECO:0000313|EMBL:EEC51562.1} [Source:UniProtKB/TrEMBL;Acc:B7FNU2]	-	gene	Name match	0	7.10682e-07	2.31583e-06	-1.60552	-1.4881	332	1012	385	820	698	50	44	143	184	148
Phatr3_J42586	1	506137	508791	+	Phatr3_J42586	Phatr3_J42586	Predicted protein {ECO:0000313|EMBL:EEC51059.1} [Source:UniProtKB/TrEMBL;Acc:B7FNU4]	+	gene	Name match	0	2.71716e-06	8.27948e-06	0.919071	0.893204	148	682	278	589	316	408	309	302	322	371
Phatr3_J42588	1	512783	515142	+	Phatr3_J42588	Phatr3_J42588	Predicted protein {ECO:0000313|EMBL:EEC51060.1} [Source:UniProtKB/TrEMBL;Acc:B7FNU6]	+	gene	Name match	0	1.29243e-10	6.31994e-10	-0.690611	-0.684658	4435	17513	6982	15581	8602	2852	2075	3502	3262	4083
Phatr3_J17300	1	515277	516775	-	Phatr3_J17300	Phatr3_J17300	Lissencephaly-1 homolog {ECO:0000255|HAMAP- Rule:MF_03141} [Source:UniProtKB/Swiss-Prot;Acc:B7FNU7]	-	gene	Name match	0	1.29853e-11	6.98328e-11	-1.17545	-1.14932	1721	6620	2549	5490	2631	884	684	801	624	861
Phatr3_J42592	1	522604	526448	+	Phatr3_J42592	Phatr3_J42592	Predicted protein {ECO:0000313|EMBL:EEC51062.1} [Source:UniProtKB/TrEMBL;Acc:B7FNV0]	+	gene	Name match	0	6.08114e-05	0.000155884	0.378012	0.375498	2069	9942	3471	8317	4124	2922	2290	3541	3502	4476
Phatr3_J42596	1	534320	536709	+	Phatr3_J42596	Phatr3_J42596	Predicted protein {ECO:0000313|EMBL:EEC51066.1} [Source:UniProtKB/TrEMBL;Acc:B7FNV5]	+	gene	Name match	0	1.40947e-05	3.94766e-05	0.445252	0.441756	1246	6243	2206	4521	2437	1712	1181	2557	2380	2830
Phatr3_J31619	1	536715	537518	-	Phatr3_J31619	Phatr3_J31619	Predicted protein {ECO:0000313|EMBL:EEC51567.1} [Source:UniProtKB/TrEMBL;Acc:B7FNV6]	-	gene	Name match	0	3.14614e-16	2.51583e-15	1.32643	1.30061	867	6914	2620	4483	1677	3585	2539	3884	3574	4013
Phatr3_EG01797	1	539467	540932	+	Phatr3_EG01797	Phatr3_EG01797	No description	+	gene	Name match	0	9.09606e-22	1.10652e-20	2.28227	2.18883	808	4549	1514	2959	1638	2457	2338	7127	5660	9496
Phatr3_J974	1	541437	545318	+	Phatr3_J974	Phatr3_J974	No description	+	gene	Name match	0	0.00217328	0.00438231	-0.369964	-0.365948	3856	14726	6114	12921	5634	3333	2266	3522	2707	3849
Phatr3_J9283	1	547479	549590	-	Phatr3_J9283	Phatr3_J9283	Predicted protein {ECO:0000313|EMBL:EEC51569.1} [Source:UniProtKB/TrEMBL;Acc:B7FNW0]	-	gene	Name match	0	1.47884e-06	4.64101e-06	0.560432	0.554767	1621	5920	2390	4487	2331	1862	1479	2866	2344	3622
Phatr3_J42603	1	557864	559481	-	Phatr3_J42603	Phatr3_J42603	Predicted protein {ECO:0000313|EMBL:EEC51573.1} [Source:UniProtKB/TrEMBL;Acc:B7FNW5]	-	gene	Name match	0	2.45663e-17	2.15868e-16	-2.23056	-2.11983	3444	22973	8388	15937	7169	517	445	1648	1168	2104
Phatr3_J42604	1	560131	560608	-	Phatr3_J42604	Phatr3_J42604	Predicted protein {ECO:0000313|EMBL:EEC51574.1} [Source:UniProtKB/TrEMBL;Acc:B7FNW6]	-	gene	Name match	0	0.000178343	0.00042734	-0.864277	-0.830997	1707	17316	5540	8126	2543	1540	1184	1792	1389	1897
TRX-M	1	565068	565460	-	TRX-M	Phatr3_J8167	Thioredoxin m {ECO:0000313|EMBL:EEC51575.1} [Source:UniProtKB/TrEMBL;Acc:B7FNW9]	-	gene	Name match	0	1.47254e-17	1.30777e-16	-1.07203	-1.05942	1155	6368	2575	4794	1936	714	543	818	572	932
Phatr3_J31632	1	566412	567152	+	Phatr3_J31632	Phatr3_J31632	Predicted protein {ECO:0000313|EMBL:EEC51072.1} [Source:UniProtKB/TrEMBL;Acc:B7FNX0]	+	gene	Name match	0	1.40296e-19	1.44811e-18	1.36009	1.33736	1962	13533	5345	8517	3178	5987	5298	8761	6433	10178
Phatr3_J42608	1	571213	571911	+	Phatr3_J42608	Phatr3_J42608	Predicted protein {ECO:0000313|EMBL:EEC51074.1} [Source:UniProtKB/TrEMBL;Acc:B7FNX2]	+	gene	Name match	0	3.43767e-14	2.3379e-13	1.66389	1.60559	707	2687	1269	1915	1096	2757	2180	2055	2093	2065
Phatr3_J42609	1	572973	574124	-	Phatr3_J42609	Phatr3_J42609	Predicted protein {ECO:0000313|EMBL:EEC51576.1} [Source:UniProtKB/TrEMBL;Acc:B7FNX3]	-	gene	Name match	0	8.64916e-05	0.000216564	0.920105	0.88357	466	2615	756	1831	892	634	445	1534	1520	1728
Phatr3_J42611	1	580442	581311	-	Phatr3_J42611	Phatr3_J42611	Predicted protein {ECO:0000313|EMBL:EEC51578.1} [Source:UniProtKB/TrEMBL;Acc:B7FNX6]	-	gene	Name match	0	2.1565e-06	6.64763e-06	0.394275	0.392228	816	3699	1552	2940	1552	1228	896	1355	1244	1813
Phatr3_J42612	1	582024	582749	+	Phatr3_J42612	Phatr3_J42612	Predicted protein {ECO:0000313|EMBL:EEC51076.1} [Source:UniProtKB/TrEMBL;Acc:B7FNX7]	+	gene	Name match	0	7.52467e-14	4.96935e-13	-0.766901	-0.760874	9364	36930	13459	28001	16114	5565	3910	6331	5915	7443
Phatr3_J42616	1	595270	602220	-	Phatr3_J42616	Phatr3_J42616	Predicted protein {ECO:0000313|EMBL:EEC51581.1} [Source:UniProtKB/TrEMBL;Acc:B7FNY1]	-	gene	Name match	0	2.53229e-07	8.64871e-07	0.792868	0.778988	2618	11152	5079	8986	4015	5436	4380	5076	4070	6289
Phatr3_J42619	1	608926	610605	+	Phatr3_J42619	Phatr3_J42619	Predicted protein {ECO:0000313|EMBL:EEC51079.1} [Source:UniProtKB/TrEMBL;Acc:B7FNY5]	+	gene	Name match	0	0.00055218	0.00123162	-0.43753	-0.432308	1389	7733	2650	4611	2497	1003	687	1755	1395	1636
LHL1	1	610942	611852	-	LHL1	Phatr3_J17326	Early light induced protein {ECO:0000313|EMBL:EEC51584.1} [Source:UniProtKB/TrEMBL;Acc:B7FNY6]	-	gene	Name match	0	1.23908e-09	5.42649e-09	-1.09102	-1.06514	15687	53448	19595	38571	20864	7914	5252	6129	6078	7493
Phatr3_EG01749	1	610985	611610	+	Phatr3_EG01749	Phatr3_EG01749	No description	+	gene	Name match	0	8.2166e-10	3.66817e-09	-1.10814	-1.08161	13014	43867	16364	32231	17506	6507	4333	4999	5016	6151
Phatr3_J31650	1	616274	618192	-	Phatr3_J31650	Phatr3_J31650	Solute carrier {ECO:0000313|EMBL:EEC51586.1} [Source:UniProtKB/TrEMBL;Acc:B7FNY8]	-	gene	Name match	0	3.92663e-07	1.31184e-06	0.943146	0.919222	909	5430	2396	3596	1251	1611	1235	3111	2650	3456
Phatr3_J41659	1	619397	621655	-	Phatr3_J41659	Phatr3_J41659	Predicted protein {ECO:0000313|EMBL:EEC51587.1} [Source:UniProtKB/TrEMBL;Acc:B7FNY9]	-	gene	Name match	0	0.00295173	0.00581211	0.527886	0.515639	3376	11852	4099	9764	7072	4479	2848	5873	5557	7596
Phatr3_J31652	1	622282	623339	-	Phatr3_J31652	Phatr3_J31652	Predicted protein {ECO:0000313|EMBL:EEC51588.1} [Source:UniProtKB/TrEMBL;Acc:B7FNZ0]	-	gene	Name match	0	1.84344e-11	9.74196e-11	-1.03429	-1.01616	1328	5011	2005	4196	1955	590	297	863	714	1041
Phatr3_J42625	1	633392	635713	+	Phatr3_J42625	Phatr3_J42625	Predicted protein {ECO:0000313|EMBL:EEC51081.1} [Source:UniProtKB/TrEMBL;Acc:B7FNZ4]	+	gene	Name match	0	1.56313e-05	4.34669e-05	0.645143	0.63448	1702	7453	2683	5457	2373	3183	2249	2736	2474	3187
Phatr3_J3851	1	643670	645139	+	Phatr3_J3851	Phatr3_J3851	Predicted protein {ECO:0000313|EMBL:EEC51083.1} [Source:UniProtKB/TrEMBL;Acc:B7FNZ9]	+	gene	Name match	0	2.33288e-18	2.2282e-17	1.1734	1.15769	1486	10334	3809	7031	2695	5229	3346	5549	4562	6065
DGAT2C	1	645249	646427	-	DGAT2C	Phatr3_J31662	Predicted protein {ECO:0000313|EMBL:EEC51594.1} [Source:UniProtKB/TrEMBL;Acc:B7FP00]	-	gene	Name match	0	0.0002684	0.000628516	-0.606055	-0.593719	246	1422	452	986	507	168	100	241	289	299
Phatr3_J17344	1	653913	656038	+	Phatr3_J17344	Phatr3_J17344	Xanthine/uracil permease {ECO:0000313|EMBL:EEC51086.1} [Source:UniProtKB/TrEMBL;Acc:B7FP05]	+	gene	Name match	0	2.14645e-10	1.02422e-09	-1.06819	-1.04593	532	4019	1555	2877	928	346	269	406	423	607
Phatr3_J24474	1	656297	657091	-	Phatr3_J24474	Phatr3_J24474	Proteasome subunit alpha type {ECO:0000256|RuleBase:RU000551} [Source:UniProtKB/TrEMBL;Acc:B7FP06]	-	gene	Name match	0	2.43882e-06	7.47831e-06	0.633917	0.625397	1333	7983	2857	4937	2010	2797	1932	2755	2326	3139
Phatr3_J42635	1	658973	659804	-	Phatr3_J42635	Phatr3_J42635	Predicted protein {ECO:0000313|EMBL:EEC51598.1} [Source:UniProtKB/TrEMBL;Acc:B7FP08]	-	gene	Name match	0	0.00465511	0.00887207	-0.630885	-0.608139	619	2455	866	1798	1256	311	171	602	565	645
Phatr3_J42638	1	665743	670244	+	Phatr3_J42638	Phatr3_J42638	Predicted protein {ECO:0000313|EMBL:EEC51089.1} [Source:UniProtKB/TrEMBL;Acc:B7FP10]	+	gene	Name match	0	3.76095e-08	1.41163e-07	1.06684	1.03745	10164	33405	12087	24143	14406	23028	14584	17870	19407	19039
Phatr3_EG01841	1	668060	670027	-	Phatr3_EG01841	Phatr3_EG01841	No description	-	gene	Name match	0	1.3578e-11	7.28857e-11	1.45582	1.40671	5296	14862	5686	10583	6281	13936	8570	11024	12708	11187
Phatr3_J53961	1	674729	677023	+	Phatr3_J53961	Phatr3_J53961	RTX toxins and related Ca2+-binding protein {ECO:0000313|EMBL:EEC51090.1} [Source:UniProtKB/TrEMBL;Acc:B7FP11]	+	gene	Name match	0	2.61425e-09	1.11087e-08	-1.11949	-1.09042	1107	2738	1228	2800	1235	345	317	409	435	607
Phatr3_J42642	1	681624	683714	-	Phatr3_J42642	Phatr3_J42642	Predicted protein {ECO:0000313|EMBL:EEC51599.1} [Source:UniProtKB/TrEMBL;Acc:B7FP13]	-	gene	Name match	0	1.78489e-06	5.55803e-06	-0.931853	-0.905841	629	2324	812	1825	1005	420	245	274	312	360
Phatr3_J42647	1	693310	694479	+	Phatr3_J42647	Phatr3_J42647	Predicted protein {ECO:0000313|EMBL:EEC51094.1} [Source:UniProtKB/TrEMBL;Acc:B7FP18]	+	gene	Name match	0	3.23362e-06	9.78151e-06	-0.987717	-0.955318	992	2423	1036	2008	1165	319	199	469	504	548
Phatr3_J31683	1	695524	697195	+	Phatr3_J31683	Phatr3_J31683	Predicted protein {ECO:0000313|EMBL:EEC51095.1} [Source:UniProtKB/TrEMBL;Acc:B7FP19]	+	gene	Name match	0	2.00655e-12	1.16346e-11	-2.18107	-2.03368	37636	120032	44600	114639	67793	12301	7722	5655	6913	5920
Phatr3_J42649	1	699931	700476	-	Phatr3_J42649	Phatr3_J42649	Predicted protein {ECO:0000313|EMBL:EEC51602.1} [Source:UniProtKB/TrEMBL;Acc:B7FP21]	-	gene	Name match	0	2.71877e-12	1.55475e-11	0.765513	0.758667	830	5234	1831	3126	1311	1598	1279	2127	1871	2378
Phatr3_J17362	1	703495	704163	-	Phatr3_J17362	Phatr3_J17362	Predicted protein {ECO:0000313|EMBL:EEC51603.1} [Source:UniProtKB/TrEMBL;Acc:B7FP23]	-	gene	Name match	0	0.000284341	0.000663443	0.719701	0.699002	1526	12000	4012	6183	1884	2934	2446	4210	3254	5052
Phatr3_EG02171	1	707807	708889	+	Phatr3_EG02171	Phatr3_EG02171	Predicted protein {ECO:0000313|EMBL:EEC51099.1} [Source:UniProtKB/TrEMBL;Acc:B7FP25]	+	gene	Name match	0	0.00318862	0.00624581	-0.207253	-0.206485	1406	7290	2719	5640	2513	1377	950	1826	1643	1972
Phatr3_J42654	1	709060	709566	-	Phatr3_J42654	Phatr3_J42654	Predicted protein {ECO:0000313|EMBL:EEC51604.1} [Source:UniProtKB/TrEMBL;Acc:B7FP26]	-	gene	Name match	0	3.86015e-07	1.29037e-06	0.446925	0.44433	1368	6473	2208	3962	1954	1803	1248	2151	2095	2840
Phatr3_J9639	1	713179	715346	-	Phatr3_J9639	Phatr3_J9639	No description	-	gene	Name match	0	2.29186e-09	9.79233e-09	1.01458	0.993017	751	4026	1691	3023	1115	1936	1707	1901	1662	2098
Phatr3_J42656	1	715811	716941	-	Phatr3_J42656	Phatr3_J42656	Predicted protein {ECO:0000313|EMBL:EEC51606.1} [Source:UniProtKB/TrEMBL;Acc:B7FP28]	-	gene	Name match	0	3.1076e-11	1.61166e-10	1.13124	1.10706	1097	5678	2010	3856	1852	2017	1342	4289	3319	4111
Phatr3_J31693	1	718769	719189	+	Phatr3_J31693	Phatr3_J31693	Predicted protein {ECO:0000313|EMBL:EEC51100.1} [Source:UniProtKB/TrEMBL;Acc:B7FP29]	+	gene	Name match	0	1.13105e-07	4.01856e-07	1.61114	1.50628	88	261	131	213	172	173	81	387	370	437
Phatr3_J8663	1	719412	720308	-	Phatr3_J8663	Phatr3_J8663	Predicted protein {ECO:0000313|EMBL:EEC51607.1} [Source:UniProtKB/TrEMBL;Acc:B7FP30]	-	gene	Name match	0	3.82961e-32	8.13652e-31	2.07741	2.02997	359	1338	382	845	539	1048	799	1576	1736	2017
Phatr3_J9197	1	720829	721107	+	Phatr3_J9197	Phatr3_J9197	Predicted protein {ECO:0000313|EMBL:EEC51101.1} [Source:UniProtKB/TrEMBL;Acc:B7FP31]	+	gene	Name match	0	2.97218e-07	1.00655e-06	-0.756747	-0.744505	947	3631	1271	1962	1246	499	366	543	506	659
Phatr3_J42659	1	724575	725510	-	Phatr3_J42659	Phatr3_J42659	Predicted protein {ECO:0000313|EMBL:EEC51610.1} [Source:UniProtKB/TrEMBL;Acc:B7FP35]	-	gene	Name match	0	0.00013844	0.000337351	0.433316	0.42914	1632	11012	3268	7424	2881	2567	2010	3584	2971	4291
SDER1-1	1	726053	727030	+	SDER1-1	Phatr3_J5466	Predicted protein {ECO:0000313|EMBL:EEC51103.1} [Source:UniProtKB/TrEMBL;Acc:B7FP36]	+	gene	Name match	0	2.01743e-08	7.8028e-08	-0.697303	-0.689281	1652	6389	2074	4671	2154	918	608	1024	1123	1258
Phatr3_EG01774	1	728577	729717	+	Phatr3_EG01774	Phatr3_EG01774	No description	+	gene	Name match	0	2.2716e-06	6.99135e-06	-0.834575	-0.815492	274	2048	620	1421	710	217	120	357	232	355
Phatr3_J31704	1	739810	740382	-	Phatr3_J31704	Phatr3_J31704	Predicted protein {ECO:0000313|EMBL:EEC51614.1} [Source:UniProtKB/TrEMBL;Acc:B7FP42]	-	gene	Name match	0	0.00228381	0.00459168	0.501259	0.491283	447	3379	1226	2613	1082	1046	511	1290	1184	1495
Phatr3_EG02434	1	744006	745073	-	Phatr3_EG02434	Phatr3_EG02434	No description	-	gene	Name match	0	0.00375637	0.00726984	0.330439	0.327234	476	2293	740	1666	967	726	454	758	683	979
Phatr3_J5889	1	747354	748286	-	Phatr3_J5889	Phatr3_J5889	Predicted protein {ECO:0000313|EMBL:EEC51617.1} [Source:UniProtKB/TrEMBL;Acc:B7FP45]	-	gene	Name match	0	4.29302e-07	1.43015e-06	0.342859	0.341676	643	3318	1197	2387	1184	984	667	1093	991	1347
Phatr3_J42670	1	748778	749488	+	Phatr3_J42670	Phatr3_J42670	Predicted protein {ECO:0000313|EMBL:EEC51106.1} [Source:UniProtKB/TrEMBL;Acc:B7FP46]	+	gene	Name match	0	3.32222e-08	1.25668e-07	1.0487	1.02102	252	1999	707	1074	399	767	398	900	945	968
Phatr3_J42671	1	750031	751537	+	Phatr3_J42671	Phatr3_J42671	Predicted protein {ECO:0000313|EMBL:EEC51107.1} [Source:UniProtKB/TrEMBL;Acc:B7FP47]	+	gene	Name match	0	2.1515e-09	9.2129e-09	1.75386	1.64758	71	1117	425	599	176	475	363	811	698	1008
Phatr3_J42672	1	752146	753269	+	Phatr3_J42672	Phatr3_J42672	Predicted protein {ECO:0000313|EMBL:EEC51108.1} [Source:UniProtKB/TrEMBL;Acc:B7FP48]	+	gene	Name match	0	0.0019336	0.00393032	0.336176	0.333227	631	2974	1117	2296	1100	680	600	1118	988	1453
Phatr3_J8658	1	758542	759702	+	Phatr3_J8658	Phatr3_J8658	Predicted protein {ECO:0000313|EMBL:EEC51110.1} [Source:UniProtKB/TrEMBL;Acc:B7FP51]	+	gene	Name match	0	1.23499e-11	6.65076e-11	-0.51206	-0.509868	1754	8503	3405	6506	3202	1202	974	1773	1619	2116
Phatr3_J42675	1	760046	762229	+	Phatr3_J42675	Phatr3_J42675	Predicted protein {ECO:0000313|EMBL:EEC51111.1} [Source:UniProtKB/TrEMBL;Acc:B7FP52]	+	gene	Name match	0	0.002857	0.00563511	0.241313	0.24013	1983	10303	4065	8141	3978	2664	2103	3808	2980	3929
Phatr3_J42676	1	762671	763387	+	Phatr3_J42676	Phatr3_J42676	Predicted protein {ECO:0000313|EMBL:EEC51112.1} [Source:UniProtKB/TrEMBL;Acc:B7FP53]	+	gene	Name match	0	0.00524516	0.00988818	-0.336467	-0.332831	407	2111	739	1398	562	333	198	429	425	510
Phatr3_J42677	1	763427	764980	-	Phatr3_J42677	Phatr3_J42677	Predicted protein {ECO:0000313|EMBL:EEC51619.1} [Source:UniProtKB/TrEMBL;Acc:B7FP54]	-	gene	Name match	0	0.00140632	0.00292356	-0.752521	-0.722311	1068	2786	1134	3003	2082	449	320	671	737	1002
Phatr3_J31718	1	765751	767417	+	Phatr3_J31718	Phatr3_J31718	Inosine-5-monophosphate dehydrogenase {ECO:0000256|HAMAP-Rule:MF_03156} [Source:UniProtKB/TrEMBL;Acc:B7FP55]	+	gene	Name match	0	0.000471401	0.0010649	1.12716	1.04527	1156	1926	631	1730	1630	1981	1221	1628	1769	1930
Phatr3_J53967	1	767630	768373	-	Phatr3_J53967	Phatr3_J53967	Predicted protein {ECO:0000313|EMBL:EEC51620.1} [Source:UniProtKB/TrEMBL;Acc:B7FP56]	-	gene	Name match	0	6.35272e-30	1.19684e-28	-3.58627	-3.33565	1896	5171	2495	7924	6779	148	109	262	225	346
Phatr3_J42680	1	771335	773194	+	Phatr3_J42680	Phatr3_J42680	Predicted protein {ECO:0000313|EMBL:EEC51114.1} [Source:UniProtKB/TrEMBL;Acc:B7FP58]	+	gene	Name match	0	3.38696e-07	1.1404e-06	-1.37351	-1.30235	142	682	296	760	506	46	71	114	92	118
Phatr3_J9251	1	774615	775394	+	Phatr3_J9251	Phatr3_J9251	Predicted protein {ECO:0000313|EMBL:EEC51115.1} [Source:UniProtKB/TrEMBL;Acc:B7FP60]	+	gene	Name match	0	6.0312e-07	1.97417e-06	-0.591748	-0.585549	1247	6621	2827	5305	2540	798	779	1421	1115	1611
DHLTA_1	1	775575	777140	-	DHLTA_1	Phatr3_J17401	Dihydrolipoamide acetyltransferase {ECO:0000313|EMBL:EEC51623.1} [Source:UniProtKB/TrEMBL;Acc:B7FP61]	-	gene	Name match	0	6.33455e-11	3.18588e-10	0.557275	0.554239	1741	7780	2965	6022	3020	2366	1991	3204	3332	3974
Phatr3_J31725	1	777708	779810	+	Phatr3_J31725	Phatr3_J31725	Predicted protein {ECO:0000313|EMBL:EEC51116.1} [Source:UniProtKB/TrEMBL;Acc:B7FP62]	+	gene	Name match	0	0.00230091	0.00462207	0.612321	0.594251	1249	3925	1330	2756	2165	1960	1213	1652	1775	2070
Phatr3_J42685	1	786719	789485	-	Phatr3_J42685	Phatr3_J42685	No description	-	gene	Name match	0	0	0	4.59873	4.5093	113	642	340	598	330	4255	3595	4992	4089	5683
Phatr3_J31731	1	795826	796953	-	Phatr3_J31731	Phatr3_J31731	Predicted protein {ECO:0000313|EMBL:EEC51627.1} [Source:UniProtKB/TrEMBL;Acc:B7FP68]	-	gene	Name match	0	2.9005e-14	1.98417e-13	1.44936	1.41073	623	2441	813	2073	1376	1354	1140	1997	2329	3094
Phatr3_J42689	1	800372	805565	-	Phatr3_J42689	Phatr3_J42689	Predicted protein {ECO:0000313|EMBL:EEC51628.1} [Source:UniProtKB/TrEMBL;Acc:B7FP70]	-	gene	Name match	0	2.9476e-15	2.1901e-14	1.03595	1.02268	16537	59327	24558	52974	25638	34899	27571	37338	30942	42386
Phatr3_J53969	1	808636	813194	+	Phatr3_J53969	Phatr3_J53969	Predicted protein {ECO:0000313|EMBL:EEC51120.1} [Source:UniProtKB/TrEMBL;Acc:B7FP72]	+	gene	Name match	0	3.33452e-09	1.39855e-08	-0.990498	-0.970005	4601	15476	7420	16848	10427	2219	1979	3054	2574	3850
Phatr3_J42694	1	825811	828543	-	Phatr3_J42694	Phatr3_J42694	Predicted protein {ECO:0000313|EMBL:EEC51631.1} [Source:UniProtKB/TrEMBL;Acc:B7FP75]	-	gene	Name match	0	0.000657589	0.00144814	-0.339093	-0.336581	2139	11784	4377	6631	3293	1752	1382	2339	2084	2592
Phatr3_J41667	1	829107	830108	+	Phatr3_J41667	Phatr3_J41667	Autophagy-related protein 3 {ECO:0000256|RuleBase:RU004405} [Source:UniProtKB/TrEMBL;Acc:B7FP76]	+	gene	Name match	0	4.03465e-08	1.50707e-07	0.744054	0.733905	949	5583	2085	4315	2105	1641	1293	3090	2424	3234
Phatr3_J31740	1	830179	831021	-	Phatr3_J31740	Phatr3_J31740	Predicted protein {ECO:0000313|EMBL:EEC51632.1} [Source:UniProtKB/TrEMBL;Acc:B7FP77]	-	gene	Name match	0	0.000171978	0.000413622	-0.693004	-0.675728	228	2106	699	1227	494	190	159	329	232	354
Phatr3_J8976	1	831996	832645	-	Phatr3_J8976	Phatr3_J8976	Predicted protein {ECO:0000313|EMBL:EEC51633.1} [Source:UniProtKB/TrEMBL;Acc:B7FP79]	-	gene	Name match	0	1.69642e-08	6.62356e-08	-0.586269	-0.581535	3692	15390	5922	10917	5786	2614	1918	2822	2269	3439
Phatr3_EG02477	1	833164	833781	+	Phatr3_EG02477	Phatr3_EG02477	40S ribosomal protein S8 {ECO:0000256|RuleBase:RU000669} [Source:UniProtKB/TrEMBL;Acc:B7FP80]	+	gene	Name match	0	3.80397e-10	1.76242e-09	-1.27482	-1.23622	17935	51748	17603	41526	32610	6708	4604	6815	6728	9163
Phatr3_J42698	1	838619	840469	-	Phatr3_J42698	Phatr3_J42698	Predicted protein {ECO:0000313|EMBL:EEC51635.1} [Source:UniProtKB/TrEMBL;Acc:B7FP82]	-	gene	Name match	0	2.10145e-06	6.48482e-06	-0.676118	-0.665921	984	3089	1253	3050	1524	510	387	662	652	847
Phatr3_J42699	1	841009	842400	+	Phatr3_J42699	Phatr3_J42699	Predicted protein {ECO:0000313|EMBL:EEC51125.1} [Source:UniProtKB/TrEMBL;Acc:B7FP83]	+	gene	Name match	0	0.000140186	0.000341461	-0.87516	-0.841706	894	4949	1655	3125	1499	311	257	836	692	1078
Phatr3_J24547	1	842674	844980	-	Phatr3_J24547	Phatr3_J24547	Predicted protein {ECO:0000313|EMBL:EEC51636.1} [Source:UniProtKB/TrEMBL;Acc:B7FP84]	-	gene	Name match	0	1.53243e-07	5.35958e-07	0.479631	0.476633	2362	10725	4051	8788	3995	2926	2655	4595	3876	5437
Phatr3_J31748	1	845524	846618	+	Phatr3_J31748	Phatr3_J31748	Predicted protein {ECO:0000313|EMBL:EEC51126.1} [Source:UniProtKB/TrEMBL;Acc:B7FP85]	+	gene	Name match	0	1.44241e-14	1.00494e-13	-1.33416	-1.3046	756	2650	964	2130	1395	260	185	296	394	413
Phatr3_EG02470	1	848770	849447	+	Phatr3_EG02470	Phatr3_EG02470	Predicted protein {ECO:0000313|EMBL:EEC51127.1} [Source:UniProtKB/TrEMBL;Acc:B7FP87]	+	gene	Name match	0	1.37015e-05	3.8431e-05	-0.644074	-0.633626	530	3631	1255	2523	855	427	261	587	500	714
Phatr3_EG02172	1	854703	856031	+	Phatr3_EG02172	Phatr3_EG02172	Predicted protein {ECO:0000313|EMBL:EEC51130.1} [Source:UniProtKB/TrEMBL;Acc:B7FP91]	+	gene	Name match	0	2.13135e-09	9.12999e-09	0.508423	0.505676	720	4076	1573	2591	1436	1223	952	1505	1367	1705
Phatr3_J42708	1	858800	860521	+	Phatr3_J42708	Phatr3_J42708	Predicted protein {ECO:0000313|EMBL:EEC51131.1} [Source:UniProtKB/TrEMBL;Acc:B7FP93]	+	gene	Name match	0	0.000406651	0.000928724	-1.04178	-0.97799	244	1414	599	1233	626	115	47	242	262	316
RFC4	1	860881	862190	+	RFC4	Phatr3_J9547	Predicted protein {ECO:0000313|EMBL:EEC51132.1} [Source:UniProtKB/TrEMBL;Acc:B7FP94]	+	gene	Name match	0	7.21018e-15	5.16286e-14	-0.70498	-0.700651	959	4817	1905	3597	1707	564	452	874	826	998
Phatr3_J8720	1	862416	862766	-	Phatr3_J8720	Phatr3_J8720	Predicted protein {ECO:0000313|EMBL:EEC51640.1} [Source:UniProtKB/TrEMBL;Acc:B7FP95]	-	gene	Name match	0	3.12116e-13	1.96007e-12	-1.19024	-1.1668	3801	13118	4669	8384	5891	1559	1177	1657	1410	1839
Phatr3_EG01773	1	863609	864280	+	Phatr3_EG01773	Phatr3_EG01773	No description	+	gene	Name match	0	1.67924e-22	2.14614e-21	-1.3393	-1.32057	6917	27339	9019	15534	8856	2472	1759	2967	2467	2990
Phatr3_J8686	1	872544	873077	-	Phatr3_J8686	Phatr3_J8686	40S ribosomal protein S12 {ECO:0000256|RuleBase:RU000670} [Source:UniProtKB/TrEMBL;Acc:B7FPA1]	-	gene	Name match	0	2.40767e-22	3.04701e-21	-1.38504	-1.36419	22762	79042	32401	64680	43776	8735	6472	10113	9079	11225
Phatr3_J8940	1	885800	886495	-	Phatr3_J8940	Phatr3_J8940	Peptidyl-prolyl cis-trans isomerase {ECO:0000256|RuleBase:RU004231} [Source:UniProtKB/TrEMBL;Acc:B7FPA6]	-	gene	Name match	0	3.04126e-07	1.02904e-06	-0.914753	-0.89331	464	3393	1277	1841	741	269	210	389	443	501
Phatr3_J42722	1	894755	896780	-	Phatr3_J42722	Phatr3_J42722	Predicted protein {ECO:0000313|EMBL:EEC51648.1} [Source:UniProtKB/TrEMBL;Acc:B7FPB1]	-	gene	Name match	0	4.15182e-17	3.57807e-16	3.48363	3.08309	99	824	274	431	84	687	361	2515	2542	2411
Phatr3_EG02478	1	898239	898847	+	Phatr3_EG02478	Phatr3_EG02478	Predicted protein {ECO:0000313|EMBL:EEC51141.1} [Source:UniProtKB/TrEMBL;Acc:B7FPB2]	+	gene	Name match	0	3.92557e-18	3.67703e-17	1.42788	1.39942	165	1034	392	643	347	446	317	860	651	997
Phatr3_EG02480	1	898883	899065	+	Phatr3_EG02480	Phatr3_EG02480	No description	+	gene	Name match	0	9.49716e-05	0.000236626	0.687432	0.671792	90	526	192	399	177	122	123	224	221	344
Phatr3_EG02433	1	899131	900423	-	Phatr3_EG02433	Phatr3_EG02433	No description	-	gene	Name match	0	1.2207e-12	7.22919e-12	0.541895	0.53953	1407	6780	2671	5407	2658	2387	1586	2873	2791	3158
Phatr3_J31778	1	902951	904036	+	Phatr3_J31778	Phatr3_J31778	Predicted protein {ECO:0000313|EMBL:EEC51142.1} [Source:UniProtKB/TrEMBL;Acc:B7FPB4]	+	gene	Name match	0	0.0010796	0.00229711	0.768093	0.737442	834	5374	1894	3360	1646	1032	857	2792	2357	3550
Phatr3_J42726	1	906036	908770	-	Phatr3_J42726	Phatr3_J42726	Ribonucleoside-diphosphate reductase {ECO:0000256|RuleBase:RU003410} [Source:UniProtKB/TrEMBL;Acc:B7FPB6]	-	gene	Name match	0	7.92724e-07	2.57094e-06	-1.34741	-1.27582	2047	5122	2520	7153	6021	789	653	992	956	1336
Phatr3_J31781	1	909383	910522	+	Phatr3_J31781	Phatr3_J31781	Predicted protein {ECO:0000313|EMBL:EEC51144.1} [Source:UniProtKB/TrEMBL;Acc:B7FPB7]	+	gene	Name match	0	2.07237e-10	9.8969e-10	-2.87101	-2.48903	79	209	165	578	444	17	7	26	27	31
Phatr3_J8950	1	913395	915255	+	Phatr3_J8950	Phatr3_J8950	Predicted protein {ECO:0000313|EMBL:EEC51145.1} [Source:UniProtKB/TrEMBL;Acc:B7FPB9]	+	gene	Name match	0	1.55427e-08	6.08894e-08	-0.439021	-0.437037	9891	53931	17979	34938	16886	8287	6354	9932	8164	11583
Phatr3_EG01868	1	913712	914369	-	Phatr3_EG01868	Phatr3_EG01868	No description	-	gene	Name match	0	0.000484831	0.00109228	0.392272	0.388574	1067	6626	2111	4537	2546	1948	1350	2233	1820	2602
Phatr3_J42735	1	931544	934006	-	Phatr3_J42735	Phatr3_J42735	Predicted protein {ECO:0000313|EMBL:EEC51655.1} [Source:UniProtKB/TrEMBL;Acc:B7FPC7]	-	gene	Name match	0	6.32613e-05	0.000161737	0.266935	0.266044	1692	8637	3268	6500	2844	2273	1532	3027	2605	3251
Phatr3_EG02467	1	934815	935702	+	Phatr3_EG02467	Phatr3_EG02467	Predicted protein {ECO:0000313|EMBL:EEC51150.1} [Source:UniProtKB/TrEMBL;Acc:B7FPC8]	+	gene	Name match	0	1.79672e-21	2.13461e-20	1.58886	1.5562	1219	8618	2845	5461	2038	3540	2942	6515	5637	8468
Phatr3_J42742	1	945951	946716	-	Phatr3_J42742	Phatr3_J42742	Predicted protein {ECO:0000313|EMBL:EEC51657.1} [Source:UniProtKB/TrEMBL;Acc:B7FPD4]	-	gene	Name match	0	2.36317e-24	3.36361e-23	-1.84616	-1.80158	2018	8710	2860	5044	3107	418	288	619	819	788
Phatr3_J42743	1	947126	948775	+	Phatr3_J42743	Phatr3_J42743	Predicted protein {ECO:0000313|EMBL:EEC51155.1} [Source:UniProtKB/TrEMBL;Acc:B7FPD5]	+	gene	Name match	0	1.08884e-14	7.66464e-14	1.87407	1.79453	1155	2109	1305	3117	2039	3440	2813	4373	3508	4882
Phatr3_EG01876	1	948428	948717	-	Phatr3_EG01876	Phatr3_EG01876	No description	-	gene	Name match	0	2.6345e-10	1.24537e-09	1.46006	1.40347	272	526	291	718	412	645	453	720	542	841
Phatr3_J42744	1	949447	950418	-	Phatr3_J42744	Phatr3_J42744	Predicted protein {ECO:0000313|EMBL:EEC51658.1} [Source:UniProtKB/TrEMBL;Acc:B7FPD6]	-	gene	Name match	0	0.00350152	0.0068197	-0.462976	-0.454384	546	3326	1068	1832	760	334	276	613	525	725
Phatr3_J8917	1	950672	952789	+	Phatr3_J8917	Phatr3_J8917	Predicted protein {ECO:0000313|EMBL:EEC51156.1} [Source:UniProtKB/TrEMBL;Acc:B7FPD7]	+	gene	Name match	0	1.3087e-07	4.62573e-07	-0.594049	-0.588434	2067	11552	4054	6993	2794	1444	1105	1940	1574	2059
Phatr3_J42746	1	953007	953490	-	Phatr3_J42746	Phatr3_J42746	Predicted protein {ECO:0000313|EMBL:EEC51659.1} [Source:UniProtKB/TrEMBL;Acc:B7FPD8]	-	gene	Name match	0	0.000869969	0.00188167	-0.628785	-0.612352	288	2017	789	1115	395	192	176	324	279	335
TPT1	1	953834	955345	+	TPT1	Phatr3_J24610	Triose phosphate/phosphate translocator {ECO:0000313|EMBL:EEC51157.1} [Source:UniProtKB/TrEMBL;Acc:B7FPD9]	+	gene	Name match	0	2.16694e-09	9.27561e-09	-0.678317	-0.671817	6831	28379	11688	24728	12439	3758	3137	5302	5543	7577
Phatr3_EG01852	1	955564	956372	-	Phatr3_EG01852	Phatr3_EG01852	No description	-	gene	Name match	0	8.65106e-08	3.11454e-07	-0.513948	-0.510403	4032	16591	6474	13626	7319	2967	2293	3339	3135	4143
Phatr3_J9266	1	957311	957985	+	Phatr3_J9266	Phatr3_J9266	Predicted protein {ECO:0000313|EMBL:EEC51158.1} [Source:UniProtKB/TrEMBL;Acc:B7FPE0]	+	gene	Name match	0	6.09255e-10	2.77417e-09	1.8835	1.76067	233	2616	937	1556	320	1793	1463	1963	1192	1674
Phatr3_J42750	1	961682	963713	-	Phatr3_J42750	Phatr3_J42750	Predicted protein {ECO:0000313|EMBL:EEC51660.1} [Source:UniProtKB/TrEMBL;Acc:B7FPE2]	-	gene	Name match	0	0.00130408	0.00273034	-0.672996	-0.651497	904	2911	1179	3068	2013	486	338	675	817	895
Phatr3_EG02465	1	964187	966115	+	Phatr3_EG02465	Phatr3_EG02465	Predicted protein {ECO:0000313|EMBL:EEC51160.1} [Source:UniProtKB/TrEMBL;Acc:B7FPE3]	+	gene	Name match	0	1.6547e-12	9.66667e-12	-0.652561	-0.648388	2482	10022	3808	8118	4099	1694	1078	1961	1747	2117
Phatr3_EG02481	1	969578	972546	+	Phatr3_EG02481	Phatr3_EG02481	Predicted protein {ECO:0000313|EMBL:EEC51162.1} [Source:UniProtKB/TrEMBL;Acc:B7FPE5]	+	gene	Name match	0	8.07588e-17	6.80372e-16	1.13938	1.12354	1515	6981	3173	5162	2421	4042	3238	3884	3358	4866
Phatr3_J31810	1	977803	978114	+	Phatr3_J31810	Phatr3_J31810	Predicted protein {ECO:0000313|EMBL:EEC51163.1} [Source:UniProtKB/TrEMBL;Acc:B7FPE6]	+	gene	Name match	0	1.51265e-40	4.68397e-39	1.60665	1.58928	612	3853	1231	2067	919	1867	1568	2740	2368	3184
Phatr3_J31811	1	978278	979609	-	Phatr3_J31811	Phatr3_J31811	Predicted protein {ECO:0000313|EMBL:EEC51661.1} [Source:UniProtKB/TrEMBL;Acc:B7FPE7]	-	gene	Name match	0	4.23149e-09	1.75578e-08	-0.772258	-0.762338	2793	11248	3820	7720	4747	1406	937	1924	1885	2559
NDK1	1	979765	980460	+	NDK1	Phatr3_J41676	Nucleoside diphosphate kinase {ECO:0000256|RuleBase:RU004013} [Source:UniProtKB/TrEMBL;Acc:B7FPE8]	+	gene	Name match	0	3.38369e-34	8.07301e-33	-2.73521	-2.63538	2115	6507	2291	5079	3757	244	135	316	408	441
Phatr3_J31816	1	998301	999965	+	Phatr3_J31816	Phatr3_J31816	Predicted protein {ECO:0000313|EMBL:EEC51167.1} [Source:UniProtKB/TrEMBL;Acc:B7FPF2]	+	gene	Name match	0	2.83636e-09	1.19999e-08	0.833913	0.82172	363	1952	939	1617	679	978	661	882	801	1158
Phatr3_J31819	1	1005878	1006882	-	Phatr3_J31819	Phatr3_J31819	Predicted protein {ECO:0000313|EMBL:EEC51664.1} [Source:UniProtKB/TrEMBL;Acc:B7FPF5]	-	gene	Name match	0	5.7603e-09	2.36402e-08	1.65062	1.55643	115	496	130	406	333	305	182	574	541	766
Phatr3_J42758	1	1007388	1011428	+	Phatr3_J42758	Phatr3_J42758	No description	+	gene	Name match	0	3.46883e-09	1.45279e-08	0.572697	0.568671	5196	21283	8702	16272	8280	8208	6260	8858	7876	10440
Phatr3_J8772	1	1011716	1013499	-	Phatr3_J8772	Phatr3_J8772	Predicted protein {ECO:0000313|EMBL:EEC51665.1} [Source:UniProtKB/TrEMBL;Acc:B7FPF7]	-	gene	Name match	0	3.89147e-12	2.19199e-11	-0.874701	-0.864364	3419	13086	5319	12925	6112	1732	1209	2507	2417	2907
Phatr3_J31822	1	1021676	1022599	+	Phatr3_J31822	Phatr3_J31822	Predicted protein {ECO:0000313|EMBL:EEC51170.1} [Source:UniProtKB/TrEMBL;Acc:B7FPF8]	+	gene	Name match	0	2.78904e-07	9.48109e-07	1.37828	1.30742	148	1027	486	690	316	899	337	471	785	545
Phatr3_J8993	1	1024551	1025532	-	Phatr3_J8993	Phatr3_J8993	Predicted protein {ECO:0000313|EMBL:EEC51667.1} [Source:UniProtKB/TrEMBL;Acc:B7FPG0]	-	gene	Name match	0	7.78613e-05	0.000196136	0.370423	0.367988	819	3942	1591	3342	1767	1190	885	1539	1461	1892
Phatr3_EG01853	1	1025972	1027672	-	Phatr3_EG01853	Phatr3_EG01853	No description	-	gene	Name match	0	0.00146004	0.00302962	-0.427772	-0.422025	452	2381	1116	2043	863	455	359	425	464	603
Phatr3_J42762	1	1028984	1031125	+	Phatr3_J42762	Phatr3_J42762	Predicted protein {ECO:0000313|EMBL:EEC51171.1} [Source:UniProtKB/TrEMBL;Acc:B7FPG1]	+	gene	Name match	0	2.8026e-45	1.23314e-43	1.20454	1.19796	919	4330	1504	3044	1595	2051	1442	2936	2670	3230
Phatr3_J31827	1	1032941	1033402	+	Phatr3_J31827	Phatr3_J31827	Predicted protein {ECO:0000313|EMBL:EEC51172.1} [Source:UniProtKB/TrEMBL;Acc:B7FPG3]	+	gene	Name match	0	2.01788e-08	7.8028e-08	1.11385	1.08178	327	2840	772	1358	879	776	629	1357	1254	1997
Phatr3_J42763	1	1033523	1035304	-	Phatr3_J42763	Phatr3_J42763	Predicted protein {ECO:0000313|EMBL:EEC51669.1} [Source:UniProtKB/TrEMBL;Acc:B7FPG4]	-	gene	Name match	0	1.4013e-44	4.70836e-43	1.67552	1.65767	1035	6614	2240	4400	2381	3527	3016	5629	4981	7203
Phatr3_J9609	1	1040595	1041850	+	Phatr3_J9609	Phatr3_J9609	Predicted protein {ECO:0000313|EMBL:EEC51174.1} [Source:UniProtKB/TrEMBL;Acc:B7FPG6]	+	gene	Name match	0	2.92219e-13	1.8371e-12	0.676511	0.672161	2982	13901	5496	11745	5489	5819	4188	5866	5695	7488
Phatr3_J9078	1	1042315	1043035	-	Phatr3_J9078	Phatr3_J9078	Predicted protein {ECO:0000313|EMBL:EEC51670.1} [Source:UniProtKB/TrEMBL;Acc:B7FPG7]	-	gene	Name match	0	1.56759e-10	7.59209e-10	-0.931163	-0.916553	1709	11027	4062	6556	2538	936	677	1438	1314	1746
Phatr3_J31831	1	1043760	1044271	-	Phatr3_J31831	Phatr3_J31831	Centrin-like protein {ECO:0000313|EMBL:EEC51671.1} [Source:UniProtKB/TrEMBL;Acc:B7FPG8]	-	gene	Name match	0	0.00424917	0.00816192	-0.472301	-0.462797	683	3534	1449	2151	976	379	321	791	641	871
Phatr3_J42767	1	1047613	1050132	+	Phatr3_J42767	Phatr3_J42767	Predicted protein {ECO:0000313|EMBL:EEC51175.1} [Source:UniProtKB/TrEMBL;Acc:B7FPH0]	+	gene	Name match	0	2.89626e-09	1.22311e-08	-0.509551	-0.506741	2031	10492	3671	6501	3223	1342	1029	1997	1696	2387
Phatr3_J31834	1	1050211	1050862	-	Phatr3_J31834	Phatr3_J31834	Predicted protein {ECO:0000313|EMBL:EEC51673.1} [Source:UniProtKB/TrEMBL;Acc:B7FPH1]	-	gene	Name match	0	0.000860929	0.0018642	-0.475118	-0.467956	1622	7824	3115	6890	3455	1055	992	1974	1399	2420
tRNA-Glu	1	1052362	1052434	-	tRNA-Glu	EPrPhatr3G00000013130	tRNA-Glu for anticodon CUC [Source:TRNASCAN_SE;Acc:tRNA-Glu]	+	gene	Name match	0	1.83392e-16	1.49421e-15	-7.99351	-5.28643	53	316	92	133	161	0	0	1	0	0
Phatr3_J42768	1	1053398	1055362	-	Phatr3_J42768	Phatr3_J42768	Predicted protein {ECO:0000313|EMBL:EEC51674.1} [Source:UniProtKB/TrEMBL;Acc:B7FPH3]	-	gene	Name match	0	7.25849e-10	3.26296e-09	0.639993	0.634835	903	4659	1557	3294	1678	1274	1109	2092	1931	2293
PF2K1	1	1061693	1063806	+	PF2K1	Phatr3_J17495	Bifunctional 6-phosphofructo-2-kinase {ECO:0000313|EMBL:EEC51177.1} [Source:UniProtKB/TrEMBL;Acc:B7FPH5]	+	gene	Name match	0	1.16247e-05	3.28034e-05	-0.485918	-0.481464	4002	20569	7517	10689	6202	2739	2272	3819	3188	4146
Phatr3_J31840	1	1064102	1064635	-	Phatr3_J31840	Phatr3_J31840	Dihydrolipoamide transferase {ECO:0000313|EMBL:EEC51676.1} [Source:UniProtKB/TrEMBL;Acc:B7FPH6]	-	gene	Name match	0	2.62887e-05	7.11646e-05	0.597163	0.588226	751	3997	1577	2514	914	1121	799	1708	1253	1888
Phatr3_J8945	1	1068354	1070354	+	Phatr3_J8945	Phatr3_J8945	Aminotransferase {ECO:0000313|EMBL:EEC51179.1} [Source:UniProtKB/TrEMBL;Acc:B7FPH9]	+	gene	Name match	0	0	5.60519e-45	2.43147	2.37999	236	1956	607	1055	422	1780	1002	2130	2237	2891
Phatr3_J42774	1	1071121	1071943	+	Phatr3_J42774	Phatr3_J42774	Predicted protein {ECO:0000313|EMBL:EEC51180.1} [Source:UniProtKB/TrEMBL;Acc:B7FPI0]	+	gene	Name match	0	6.08442e-26	9.34577e-25	-2.52386	-2.41891	518	1827	585	1164	964	98	73	84	57	117
Phatr3_J31846	1	1075504	1076583	-	Phatr3_J31846	Phatr3_J31846	Predicted protein {ECO:0000313|EMBL:EEC51679.1} [Source:UniProtKB/TrEMBL;Acc:B7FPI2]	-	gene	Name match	0	1.56494e-37	4.28721e-36	-1.91532	-1.88361	1287	4973	1775	3902	2008	251	185	439	399	541
Phatr3_J42776	1	1078101	1081031	+	Phatr3_J42776	Phatr3_J42776	Predicted protein {ECO:0000313|EMBL:EEC51181.1} [Source:UniProtKB/TrEMBL;Acc:B7FPI3]	+	gene	Name match	0	4.50853e-07	1.49937e-06	0.436346	0.433902	3893	18149	6218	14504	7067	5841	4335	6999	5956	7837
Phatr3_J1358	1	1085237	1087181	+	Phatr3_J1358	Phatr3_J1358	Predicted protein {ECO:0000313|EMBL:EEC51182.1} [Source:UniProtKB/TrEMBL;Acc:B7FPI4]	+	gene	Name match	0	0.00276456	0.00547207	0.351021	0.347422	2731	14856	6621	10964	4296	3575	2969	5636	4557	6423
Phatr3_J42778	1	1087639	1090192	+	Phatr3_J42778	Phatr3_J42778	Predicted protein {ECO:0000313|EMBL:EEC51183.1} [Source:UniProtKB/TrEMBL;Acc:B7FPI5]	+	gene	Name match	0	0.00229353	0.00460829	-0.524044	-0.512643	2503	16479	5897	8349	3536	1501	1425	2809	2448	3288
Phatr3_J42779	1	1090926	1092467	+	Phatr3_J42779	Phatr3_J42779	Predicted protein {ECO:0000313|EMBL:EEC51184.1} [Source:UniProtKB/TrEMBL;Acc:B7FPI6]	+	gene	Name match	0	1.36199e-39	4.08703e-38	-2.91358	-2.80985	2419	15580	5200	5999	2871	446	275	341	317	458
Phatr3_J42781	1	1094862	1095923	-	Phatr3_J42781	Phatr3_J42781	Predicted protein {ECO:0000313|EMBL:EEC51680.1} [Source:UniProtKB/TrEMBL;Acc:B7FPI7]	-	gene	Name match	0	1.39392e-07	4.90166e-07	0.566458	0.561567	969	5439	1907	3480	2003	1466	1081	2343	2026	2625
Phatr3_EG02459	1	1097690	1098532	+	Phatr3_EG02459	Phatr3_EG02459	No description	+	gene	Name match	0	4.67329e-05	0.000121698	-0.604494	-0.594629	712	4465	1516	2582	910	487	383	658	571	860
Phatr3_EG02460	1	1098651	1099538	-	Phatr3_EG02460	Phatr3_EG02460	No description	-	gene	Name match	0	1.28447e-15	9.7491e-15	-0.904055	-0.895431	3524	18427	7008	13035	6099	2390	1812	2386	2218	2660
Phatr3_EG02174	1	1100423	1101086	+	Phatr3_EG02174	Phatr3_EG02174	No description	+	gene	Name match	0	6.88733e-12	3.78608e-11	-1.28916	-1.25575	35271	149959	59771	109884	52127	18749	13239	13899	13708	15017
GEL1	1	1101597	1103003	-	GEL1	Phatr3_J53980	Gelsolin {ECO:0000313|EMBL:EEC51681.1} [Source:UniProtKB/TrEMBL;Acc:B7FPI9]	-	gene	Name match	0	0	0	3.09323	3.02279	229	1577	578	982	398	3554	1788	2988	2395	3164
Phatr3_J9171	1	1103722	1105089	-	Phatr3_J9171	Phatr3_J9171	Predicted protein {ECO:0000313|EMBL:EEC51682.1} [Source:UniProtKB/TrEMBL;Acc:B7FPJ0]	-	gene	Name match	0	7.18969e-11	3.60196e-10	0.852553	0.841706	1486	10350	3638	6625	2851	4000	2930	4142	3630	4680
Phatr3_J31861	1	1108867	1110117	+	Phatr3_J31861	Phatr3_J31861	Predicted protein {ECO:0000313|EMBL:EEC51186.1} [Source:UniProtKB/TrEMBL;Acc:B7FPJ3]	+	gene	Name match	0	1.75848e-05	4.85855e-05	0.792717	0.772854	593	2518	1009	1599	818	1168	950	925	856	1253
Phatr3_J42790	1	1117959	1118690	+	Phatr3_J42790	Phatr3_J42790	Predicted protein {ECO:0000313|EMBL:EEC51188.1} [Source:UniProtKB/TrEMBL;Acc:B7FPJ6]	+	gene	Name match	0	2.53289e-14	1.73985e-13	-0.962381	-0.950958	3734	22853	7537	12417	5311	2023	1719	2648	2148	3180
Phatr3_J42793	1	1124156	1132010	-	Phatr3_J42793	Phatr3_J42793	No description	-	gene	Name match	0	9.7645e-08	3.49702e-07	-0.635548	-0.628814	3191	11317	5438	10871	5609	2201	1641	2321	2221	2919
Phatr3_J31870	1	1134679	1135243	-	Phatr3_J31870	Phatr3_J31870	Predicted protein {ECO:0000313|EMBL:EEC51688.1} [Source:UniProtKB/TrEMBL;Acc:B7FPK2]	-	gene	Name match	0	0.00117134	0.00247511	-0.441693	-0.435615	380	1876	644	1137	713	374	182	355	324	399
Phatr3_J17523	1	1137051	1138280	-	Phatr3_J17523	Phatr3_J17523	Predicted protein {ECO:0000313|EMBL:EEC51689.1} [Source:UniProtKB/TrEMBL;Acc:B7FPK4]	-	gene	Name match	0	0.000278558	0.000650734	-1.21236	-1.11863	598	1672	515	1425	1580	224	94	273	351	441
Phatr3_EG01824	1	1160503	1160936	-	Phatr3_EG01824	Phatr3_EG01824	No description	-	gene	Name match	0	0.00174408	0.00356814	0.393384	0.388765	426	2771	1069	1725	701	659	554	869	752	1062
Phatr3_J42799	1	1161122	1165356	+	Phatr3_J42799	Phatr3_J42799	Predicted protein {ECO:0000313|EMBL:EEC51196.1} [Source:UniProtKB/TrEMBL;Acc:B7FPL2]	+	gene	Name match	0	0.00120828	0.00254532	0.346777	0.343805	3126	14335	6251	11526	4662	4312	3627	5053	4209	5988
Phatr3_J8691	1	1167920	1168750	+	Phatr3_J8691	Phatr3_J8691	Predicted protein {ECO:0000313|EMBL:EEC51197.1} [Source:UniProtKB/TrEMBL;Acc:B7FPL4]	+	gene	Name match	0	9.49817e-12	5.15078e-11	0.83461	0.825292	618	3644	1189	2057	865	1137	798	1686	1283	1812
Phatr3_J42800	1	1168887	1170047	-	Phatr3_J42800	Phatr3_J42800	Predicted protein {ECO:0000313|EMBL:EEC51695.1} [Source:UniProtKB/TrEMBL;Acc:B7FPL5]	-	gene	Name match	0	0.00114879	0.00243188	0.440196	0.434204	913	4269	1431	2963	1515	1105	684	1845	1536	2024
Phatr3_J17531	1	1170421	1171101	+	Phatr3_J17531	Phatr3_J17531	Fucoxanthin chlorophyll a/c protein {ECO:0000313|EMBL:EEC51198.1} [Source:UniProtKB/TrEMBL;Acc:B7FPL6]	+	gene	Name match	0	5.07817e-19	5.097e-18	-1.86372	-1.80426	19073	70633	25188	50921	25866	6311	4194	4316	4464	4717
Phatr3_J8747	1	1171185	1171883	-	Phatr3_J8747	Phatr3_J8747	Predicted protein {ECO:0000313|EMBL:EEC51696.1} [Source:UniProtKB/TrEMBL;Acc:B7FPL7]	-	gene	Name match	0	1.4013e-45	7.14662e-44	-1.52303	-1.50985	1752	7263	2891	5228	2853	613	348	786	742	875
Phatr3_J9246	1	1172608	1173648	+	Phatr3_J9246	Phatr3_J9246	Predicted protein {ECO:0000313|EMBL:EEC51199.1} [Source:UniProtKB/TrEMBL;Acc:B7FPL8]	+	gene	Name match	0	5.3463e-06	1.57348e-05	-0.391449	-0.389279	2011	8862	3175	6737	2904	1436	1139	2028	1675	2064
Phatr3_J9601	1	1174180	1175119	+	Phatr3_J9601	Phatr3_J9601	Protein of f-actin capping protein {ECO:0000313|EMBL:EEC51200.1} [Source:UniProtKB/TrEMBL;Acc:B7FPL9]	+	gene	Name match	0	2.5966e-09	1.10377e-08	0.541646	0.538293	1087	6340	2316	4188	1795	1918	1449	2219	2006	2591
Phatr3_J8859	1	1187168	1189759	-	Phatr3_J8859	Phatr3_J8859	Predicted protein {ECO:0000313|EMBL:EEC51698.1} [Source:UniProtKB/TrEMBL;Acc:B7FPM1]	-	gene	Name match	0	0.000442779	0.00100473	-0.518007	-0.509661	4224	23359	10013	16257	6018	3784	2948	3970	3341	4387
Phatr3_J17545	1	1191752	1192865	+	Phatr3_J17545	Phatr3_J17545	40S ribosomal protein S3a {ECO:0000256|HAMAP- Rule:MF_03122} [Source:UniProtKB/TrEMBL;Acc:B7FPM3]	+	gene	Name match	0	0.000415813	0.00094779	-0.738207	-0.714664	8571	25350	8911	21018	17244	4862	3542	5024	4659	6595
Phatr3_EG01886	1	1192174	1192892	-	Phatr3_EG01886	Phatr3_EG01886	No description	-	gene	Name match	0	3.38732e-05	8.99885e-05	-0.865489	-0.837979	7578	21878	7856	18293	14910	3856	2827	4008	3725	5319
Phatr3_J42807	1	1193166	1194185	-	Phatr3_J42807	Phatr3_J42807	Predicted protein {ECO:0000313|EMBL:EEC51700.1} [Source:UniProtKB/TrEMBL;Acc:B7FPM4]	-	gene	Name match	0	2.16773e-13	1.37542e-12	-0.869144	-0.860057	2306	13874	5125	7811	3560	1606	1083	1742	1547	1980
Phatr3_J42808	1	1194396	1196398	+	Phatr3_J42808	Phatr3_J42808	Predicted protein {ECO:0000313|EMBL:EEC51202.1} [Source:UniProtKB/TrEMBL;Acc:B7FPM5]	+	gene	Name match	0	1.256e-07	4.44217e-07	-0.513604	-0.509976	777	3907	1261	2316	1354	598	378	703	648	794
Phatr3_EG02411	1	1199878	1203308	-	Phatr3_EG02411	Phatr3_EG02411	Predicted protein {ECO:0000313|EMBL:EEC51701.1} [Source:UniProtKB/TrEMBL;Acc:B7FPM8]	-	gene	Name match	0	4.51676e-06	1.34018e-05	0.562678	0.556377	689	4733	1701	3006	1395	1224	887	1976	1476	2103
Phatr3_J8996	1	1206889	1208447	+	Phatr3_J8996	Phatr3_J8996	No description	+	gene	Name match	0	1.78711e-12	1.04037e-11	0.897501	0.88668	4135	23882	9267	17048	5630	8379	6896	10898	10223	12971
Phatr3_J31900	1	1209612	1210271	-	Phatr3_J31900	Phatr3_J31900	Predicted protein {ECO:0000313|EMBL:EEC51703.1} [Source:UniProtKB/TrEMBL;Acc:B7FPN2]	-	gene	Name match	0	3.66795e-20	3.97635e-19	-1.38156	-1.35852	681	4327	1573	2524	1044	292	177	401	356	549
Phatr3_EG01760	1	1210995	1212303	+	Phatr3_EG01760	Phatr3_EG01760	No description	+	gene	Name match	0	0.000667971	0.00146946	-0.459134	-0.452922	2622	15732	6960	11523	4799	2580	2134	2815	2345	3595
Phatr3_J42816	1	1214545	1215970	+	Phatr3_J42816	Phatr3_J42816	No description	+	gene	Name match	0	0	0	2.83605	2.77028	1905	12500	4949	7761	2598	12667	12316	22617	18224	29004
Phatr3_J31906	1	1222095	1223885	-	Phatr3_J31906	Phatr3_J31906	Aldehyde dehydrogenase {ECO:0000313|EMBL:EEC51706.1} [Source:UniProtKB/TrEMBL;Acc:B7FPN7]	-	gene	Name match	0	3.1175e-11	1.61608e-10	1.17221	1.14534	1752	15979	5088	9554	4016	4865	4806	8981	6398	10043
Phatr3_J17555	1	1226679	1227913	+	Phatr3_J17555	Phatr3_J17555	Predicted protein {ECO:0000313|EMBL:EEC51209.1} [Source:UniProtKB/TrEMBL;Acc:B7FPN9]	+	gene	Name match	0	5.24612e-15	3.79618e-14	-0.841676	-0.834401	1149	4990	1829	3558	1851	614	403	712	735	1118
Phatr3_J42824	1	1241220	1243009	-	Phatr3_J42824	Phatr3_J42824	Predicted protein {ECO:0000313|EMBL:EEC51709.1} [Source:UniProtKB/TrEMBL;Acc:B7FPP2]	-	gene	Name match	0	1.49519e-32	3.26613e-31	1.17821	1.16955	2765	16107	6078	11196	4617	8498	5040	9378	8081	10333
Phatr3_J42828	1	1255366	1257168	+	Phatr3_J42828	Phatr3_J42828	Predicted protein {ECO:0000313|EMBL:EEC51212.1} [Source:UniProtKB/TrEMBL;Acc:B7FPP7]	+	gene	Name match	0	1.16929e-14	8.19629e-14	1.13092	1.11293	1655	6252	2539	6140	3283	3091	2520	5415	4251	6086
RPN3	1	1257292	1258921	-	RPN3	Phatr3_J9320	Regulatory proteasome non-atpase subunit 3 {ECO:0000313|EMBL:EEC51713.1} [Source:UniProtKB/TrEMBL;Acc:B7FPP8]	-	gene	Name match	0	0.000653732	0.00143992	0.286674	0.285156	2174	13905	4823	9070	4350	3239	2503	4118	3783	5046
Phatr3_J31919	1	1262090	1263076	+	Phatr3_J31919	Phatr3_J31919	Predicted protein {ECO:0000313|EMBL:EEC51213.1} [Source:UniProtKB/TrEMBL;Acc:B7FPQ0]	+	gene	Name match	0	2.02801e-05	5.55841e-05	-0.954324	-0.919592	4969	15286	5715	13664	12094	2828	1796	2856	2592	3572
SOD2	1	1268775	1269523	-	SOD2	Phatr3_J42832	Superoxide dismutase {ECO:0000256|RuleBase:RU000414} [Source:UniProtKB/TrEMBL;Acc:B7FPQ3]	-	gene	Name match	0	1.86985e-13	1.19095e-12	0.993311	0.979868	1194	8883	2635	5657	2207	3370	2569	3739	3215	4404
Phatr3_J42834	1	1271717	1273636	-	Phatr3_J42834	Phatr3_J42834	Predicted protein {ECO:0000313|EMBL:EEC51718.1} [Source:UniProtKB/TrEMBL;Acc:B7FPQ5]	-	gene	Name match	0	0.00261348	0.00519438	-0.40454	-0.399111	996	6119	2224	3736	1400	988	632	1014	969	1197
Phatr3_J31925	1	1273955	1274894	+	Phatr3_J31925	Phatr3_J31925	Predicted protein {ECO:0000313|EMBL:EEC51215.1} [Source:UniProtKB/TrEMBL;Acc:B7FPQ6]	+	gene	Name match	0	0	0	-4.33167	-4.2295	788	4368	1710	4045	1508	46	28	80	42	87
Phatr3_J31927	1	1276876	1277915	+	Phatr3_J31927	Phatr3_J31927	Predicted protein {ECO:0000313|EMBL:EEC51217.1} [Source:UniProtKB/TrEMBL;Acc:B7FPQ8]	+	gene	Name match	0	4.91678e-05	0.000127497	0.456249	0.451955	626	3287	1175	2315	1047	778	611	1341	1090	1580
Phatr3_J42836	1	1277993	1279036	-	Phatr3_J42836	Phatr3_J42836	Predicted protein {ECO:0000313|EMBL:EEC51719.1} [Source:UniProtKB/TrEMBL;Acc:B7FPQ9]	-	gene	Name match	0	1.98523e-05	5.44758e-05	0.675942	0.663405	1990	11694	4078	7043	3158	2510	2356	5226	4131	6429
Phatr3_J41686	1	1279533	1281163	+	Phatr3_J41686	Phatr3_J41686	Predicted protein {ECO:0000313|EMBL:EEC51218.1} [Source:UniProtKB/TrEMBL;Acc:B7FPR0]	+	gene	Name match	0	1.6549e-06	5.17402e-06	0.534826	0.529855	6070	33669	11991	25701	11981	8837	8401	15162	10697	15664
Phatr3_J42838	1	1281327	1281785	-	Phatr3_J42838	Phatr3_J42838	Predicted protein {ECO:0000313|EMBL:EEC51720.1} [Source:UniProtKB/TrEMBL;Acc:B7FPR1]	-	gene	Name match	0	0.00166386	0.00341423	-0.645767	-0.625929	261	2716	886	1623	729	257	187	406	313	571
ARL1	1	1282506	1283124	+	ARL1	Phatr3_J8659	Predicted protein {ECO:0000313|EMBL:EEC51219.1} [Source:UniProtKB/TrEMBL;Acc:B7FPR2]	+	gene	Name match	0	1.11353e-13	7.26322e-13	-0.633258	-0.629811	1798	10959	3744	6672	3503	1455	1005	1770	1432	2108
Phatr3_J9035	1	1283188	1283550	-	Phatr3_J9035	Phatr3_J9035	Glutaredoxin {ECO:0000256|PIRNR:PIRNR005894} [Source:UniProtKB/TrEMBL;Acc:B7FPR3]	-	gene	Name match	0	1.12109e-06	3.57515e-06	-0.685938	-0.675835	2897	14875	5858	8589	3475	1908	1463	2308	1856	2472
Phatr3_EG02458	1	1286345	1287235	+	Phatr3_EG02458	Phatr3_EG02458	No description	+	gene	Name match	0	1.41789e-18	1.378e-17	-0.880768	-0.874169	711	3425	1127	2337	1008	417	246	483	450	547
Phatr3_J42841	1	1286590	1289597	-	Phatr3_J42841	Phatr3_J42841	Predicted protein {ECO:0000313|EMBL:EEC51722.1} [Source:UniProtKB/TrEMBL;Acc:B7FPR5]	-	gene	Name match	0	0.00274688	0.00544095	-0.265316	-0.263757	2145	10857	3758	7448	3022	1903	1329	2471	1973	2586
Phatr3_EG01765	1	1290081	1290941	+	Phatr3_EG01765	Phatr3_EG01765	No description	+	gene	Name match	0	0.000144783	0.000352215	-0.469681	-0.464346	614	3680	1474	2348	1058	490	327	699	659	879
Phatr3_J42843	1	1291040	1291744	-	Phatr3_J42843	Phatr3_J42843	Predicted protein {ECO:0000313|EMBL:EEC51723.1} [Source:UniProtKB/TrEMBL;Acc:B7FPR6]	-	gene	Name match	0	3.98372e-11	2.04328e-10	-0.506575	-0.50434	1949	10654	3559	6573	3197	1455	1159	1851	1603	2175
Phatr3_J42845	1	1294493	1295617	-	Phatr3_J42845	Phatr3_J42845	Predicted protein {ECO:0000313|EMBL:EEC51724.1} [Source:UniProtKB/TrEMBL;Acc:B7FPR8]	-	gene	Name match	0	5.94186e-08	2.18375e-07	-2.29684	-2.02096	211	385	191	441	335	59	33	21	27	19
Phatr3_EG01871	1	1298873	1301071	-	Phatr3_EG01871	Phatr3_EG01871	No description	-	gene	Name match	0	0.00404878	0.00780203	0.725913	0.692639	5921	29542	12199	20330	9436	17206	9984	9524	8957	9750
DSCYC1	1	1303065	1304057	+	DSCYC1	Phatr3_J31942	Predicted protein {ECO:0000313|EMBL:EEC51223.1} [Source:UniProtKB/TrEMBL;Acc:B7FPS2]	+	gene	Name match	0	1.13543e-13	7.39365e-13	1.52158	1.47485	18	91	26	58	35	57	44	68	58	72
Phatr3_J42848	1	1304835	1305977	+	Phatr3_J42848	Phatr3_J42848	Predicted protein {ECO:0000313|EMBL:EEC51224.1} [Source:UniProtKB/TrEMBL;Acc:B7FPS3]	+	gene	Name match	0	4.94585e-18	4.58475e-17	0.491239	0.49005	2456	11889	4479	8423	3991	3830	2683	4625	3823	5317
Phatr3_J6288	1	1311726	1312409	-	Phatr3_J6288	Phatr3_J6288	Predicted protein {ECO:0000313|EMBL:EEC51728.1} [Source:UniProtKB/TrEMBL;Acc:B7FPS6]	-	gene	Name match	0	2.39392e-34	5.73505e-33	-1.52541	-1.50773	1048	5232	1748	3166	1448	322	236	544	424	498
Phatr3_J42851	1	1313773	1315085	+	Phatr3_J42851	Phatr3_J42851	Predicted protein {ECO:0000313|EMBL:EEC51226.1} [Source:UniProtKB/TrEMBL;Acc:B7FPS7]	+	gene	Name match	0	7.32624e-09	2.97107e-08	0.370551	0.369409	989	4918	1949	3619	1770	1362	1055	1898	1603	2012
Phatr3_J31948	1	1315748	1316848	-	Phatr3_J31948	Phatr3_J31948	Predicted protein {ECO:0000313|EMBL:EEC51729.1} [Source:UniProtKB/TrEMBL;Acc:B7FPS8]	-	gene	Name match	0	2.38985e-08	9.16805e-08	-0.62574	-0.619873	1496	6756	2774	4774	2478	813	662	1453	1209	1543
Phatr3_J9491	1	1317154	1318258	+	Phatr3_J9491	Phatr3_J9491	Predicted protein {ECO:0000313|EMBL:EEC51227.1} [Source:UniProtKB/TrEMBL;Acc:B7FPS9]	+	gene	Name match	0	5.64372e-14	3.76561e-13	-1.11253	-1.09444	862	3815	1646	2929	1412	447	409	432	438	514
Phatr3_J9312	1	1319161	1321194	-	Phatr3_J9312	Phatr3_J9312	No description	-	gene	Name match	0	5.25032e-10	2.40383e-09	-1.11841	-1.09174	5496	18838	7405	15402	9151	2755	1894	2638	2715	2300
Phatr3_EG02188	1	1321858	1323016	-	Phatr3_EG02188	Phatr3_EG02188	Palmitoyltransferase {ECO:0000256|RuleBase:RU079119} [Source:UniProtKB/TrEMBL;Acc:B7FPT2]	-	gene	Name match	0	0.00469423	0.00893784	-0.697059	-0.666564	849	4527	1624	3609	1833	326	315	1031	903	1131
Phatr3_EG02187	1	1329704	1331015	-	Phatr3_EG02187	Phatr3_EG02187	No description	-	gene	Name match	0	1.31811e-16	1.09386e-15	-1.10174	-1.0872	235	1043	473	771	329	126	77	150	122	146
PGAM_1	1	1331911	1334875	+	PGAM_1	Phatr3_J51404	Phosphoglycerate mutase {ECO:0000256|RuleBase:RU004513} [Source:UniProtKB/TrEMBL;Acc:B7FPT5]	+	gene	Name match	0	0	0	-1.44698	-1.4386	2267	9499	3549	7549	3782	764	629	1012	996	1205
Phatr3_J42861	1	1340831	1342633	-	Phatr3_J42861	Phatr3_J42861	Predicted protein {ECO:0000313|EMBL:EEC51735.1} [Source:UniProtKB/TrEMBL;Acc:B7FPT8]	-	gene	Name match	0	3.99601e-10	1.84845e-09	0.712968	0.706059	2606	15279	5701	12271	5789	5584	4321	7410	5103	8417
Phatr3_EG01772	1	1343608	1345590	+	Phatr3_EG01772	Phatr3_EG01772	No description	+	gene	Name match	0	0.0019407	0.00394201	0.494449	0.485145	1372	5518	2230	4386	2532	2605	1551	1926	1964	2558
Phatr3_J42864	1	1349794	1350954	-	Phatr3_J42864	Phatr3_J42864	Predicted protein {ECO:0000313|EMBL:EEC51737.1} [Source:UniProtKB/TrEMBL;Acc:B7FPU0]	-	gene	Name match	0	2.27673e-06	7.00157e-06	-0.627747	-0.619525	419	3039	1083	1971	931	450	282	449	408	517
Phatr3_J31963	1	1352581	1353879	-	Phatr3_J31963	Phatr3_J31963	Predicted protein {ECO:0000313|EMBL:EEC51738.1} [Source:UniProtKB/TrEMBL;Acc:B7FPU2]	-	gene	Name match	0	0.00140615	0.00292356	0.50631	0.496913	384	2994	842	1547	981	671	495	1000	1014	1065
Phatr3_J24739	1	1354327	1359591	+	Phatr3_J24739	Phatr3_J24739	Predicted protein {ECO:0000313|EMBL:EEC51232.1} [Source:UniProtKB/TrEMBL;Acc:B7FPU3]	+	gene	Name match	0	0.000688241	0.00150936	-0.420367	-0.415566	16833	63603	25430	54365	29833	13018	10506	14307	12429	17076
Phatr3_EG01846	1	1358887	1359530	-	Phatr3_EG01846	Phatr3_EG01846	No description	-	gene	Name match	0	7.39354e-28	1.26221e-26	-1.37101	-1.35498	5466	19711	8351	16608	8819	2274	1629	2214	1997	2785
Phatr3_EG02190	1	1359840	1361057	-	Phatr3_EG02190	Phatr3_EG02190	Predicted protein {ECO:0000313|EMBL:EEC51739.1} [Source:UniProtKB/TrEMBL;Acc:B7FPU4]	-	gene	Name match	0	0.000558118	0.00124414	-0.46747	-0.461097	1686	6323	2234	4870	2831	1025	805	1221	1374	1910
Phatr3_EG02186	1	1361996	1362948	-	Phatr3_EG02186	Phatr3_EG02186	No description	-	gene	Name match	0	2.57303e-15	1.91546e-14	-1.50182	-1.46202	164	725	253	625	341	88	47	69	59	82
Phatr3_J42867	1	1362816	1364492	+	Phatr3_J42867	Phatr3_J42867	Predicted protein {ECO:0000313|EMBL:EEC51233.1} [Source:UniProtKB/TrEMBL;Acc:B7FPU5]	+	gene	Name match	0	1.67899e-13	1.0735e-12	-1.91671	-1.82374	1540	4748	2012	4435	2781	594	329	340	295	400
Phatr3_J8963	1	1368380	1369794	-	Phatr3_J8963	Phatr3_J8963	Predicted protein {ECO:0000313|EMBL:EEC51741.1} [Source:UniProtKB/TrEMBL;Acc:B7FPU8]	-	gene	Name match	0	0	0	-1.80105	-1.78981	1408	6796	2278	4643	2285	392	333	552	454	554
Phatr3_J42871	1	1372880	1374694	-	Phatr3_J42871	Phatr3_J42871	Predicted protein {ECO:0000313|EMBL:EEC51743.1} [Source:UniProtKB/TrEMBL;Acc:B7FPV0]	-	gene	Name match	0	6.65474e-38	1.84919e-36	2.94159	2.83017	3045	9796	3159	7712	6052	13871	13783	28046	25299	37802
Phatr3_J42872	1	1375904	1378330	+	Phatr3_J42872	Phatr3_J42872	Predicted protein {ECO:0000313|EMBL:EEC51235.1} [Source:UniProtKB/TrEMBL;Acc:B7FPV1]	+	gene	Name match	0	1.16912e-33	2.69012e-32	3.20146	3.04075	4309	11727	3811	9944	8779	22352	21136	46150	40760	60911
Phatr3_EG01828	1	1378031	1378424	-	Phatr3_EG01828	Phatr3_EG01828	No description	-	gene	Name match	0	4.21164e-15	3.07823e-14	2.08943	1.98347	1484	3521	1236	2890	2579	3315	3034	6616	5860	8645
Phatr3_J31973	1	1378558	1380522	-	Phatr3_J31973	Phatr3_J31973	Predicted protein {ECO:0000313|EMBL:EEC51744.1} [Source:UniProtKB/TrEMBL;Acc:B7FPV2]	-	gene	Name match	0	5.47263e-05	0.000141093	-0.334369	-0.33265	742	4247	1558	2878	1553	756	484	926	793	1040
Phatr3_J42874	1	1381386	1382682	+	Phatr3_J42874	Phatr3_J42874	Predicted protein {ECO:0000313|EMBL:EEC51236.1} [Source:UniProtKB/TrEMBL;Acc:B7FPV3]	+	gene	Name match	0	0.000671397	0.00147548	-0.741058	-0.71549	855	3428	1177	2594	1182	274	249	753	631	811
Phatr3_J31975	1	1383425	1384807	+	Phatr3_J31975	Phatr3_J31975	Predicted protein {ECO:0000313|EMBL:EEC51237.1} [Source:UniProtKB/TrEMBL;Acc:B7FPV4]	+	gene	Name match	0	7.63967e-08	2.77618e-07	-0.313738	-0.312936	1853	8461	3262	6473	3120	1499	1090	1953	1815	2394
Phatr3_J42876	1	1384872	1390345	-	Phatr3_J42876	Phatr3_J42876	No description	-	gene	Name match	0	4.73414e-07	1.56857e-06	-0.337028	-0.335896	4174	17855	7272	13723	6362	3349	2219	4284	3693	5012
Phatr3_J8876	1	1390933	1391667	+	Phatr3_J8876	Phatr3_J8876	Predicted protein {ECO:0000313|EMBL:EEC51238.1} [Source:UniProtKB/TrEMBL;Acc:B7FPV6]	+	gene	Name match	0	3.18823e-05	8.5178e-05	-0.664407	-0.651896	583	4328	1453	2598	880	440	327	657	529	737
Phatr3_J31981	1	1395648	1396856	+	Phatr3_J31981	Phatr3_J31981	Predicted protein {ECO:0000313|EMBL:EEC51240.1} [Source:UniProtKB/TrEMBL;Acc:B7FPW0]	+	gene	Name match	0	0.00123456	0.00259692	0.430473	0.424803	268	1834	543	1137	645	558	306	597	525	678
Phatr3_J31984	1	1401949	1402752	+	Phatr3_J31984	Phatr3_J31984	Predicted protein {ECO:0000313|EMBL:EEC51242.1} [Source:UniProtKB/TrEMBL;Acc:B7FPW3]	+	gene	Name match	0	7.755e-15	5.53506e-14	-1.69858	-1.63966	925	5194	1899	3541	1940	195	178	519	463	650
Phatr3_J42881	1	1406863	1408962	+	Phatr3_J42881	Phatr3_J42881	Predicted protein {ECO:0000313|EMBL:EEC51244.1} [Source:UniProtKB/TrEMBL;Acc:B7FPW7]	+	gene	Name match	0	3.29302e-05	8.77762e-05	-0.622509	-0.612146	789	4529	1912	2984	1429	692	444	594	866	818
Phatr3_EG01878	1	1407736	1408241	-	Phatr3_EG01878	Phatr3_EG01878	No description	-	gene	Name match	0	3.33945e-07	1.12504e-06	-0.759685	-0.74719	210	1029	465	698	358	138	105	147	194	171
Phatr3_J42882	1	1409138	1409575	-	Phatr3_J42882	Phatr3_J42882	Predicted protein {ECO:0000313|EMBL:EEC51751.1} [Source:UniProtKB/TrEMBL;Acc:B7FPW8]	-	gene	Name match	0	6.78487e-22	8.34174e-21	3.00766	2.80109	309	4084	1394	1792	452	5757	4321	5237	3950	5522
Phatr3_J42883	1	1409985	1410405	+	Phatr3_J42883	Phatr3_J42883	No description	+	gene	Name match	0	2.26355e-07	7.78109e-07	0.895298	0.875584	597	4548	1643	2235	883	1486	983	1865	1487	2216
Phatr3_J42884	1	1411953	1413031	+	Phatr3_J42884	Phatr3_J42884	Predicted protein {ECO:0000313|EMBL:EEC51246.1} [Source:UniProtKB/TrEMBL;Acc:B7FPX1]	+	gene	Name match	0	1.27406e-11	6.85487e-11	1.00577	0.989336	1353	7887	2985	4882	2204	2410	1916	4595	3659	5494
FBPC1	1	1417351	1418888	-	FBPC1	Phatr3_J31994	Fructose-1,6-bisphosphatase {ECO:0000313|EMBL:EEC51753.1} [Source:UniProtKB/TrEMBL;Acc:B7FPX3]	-	gene	Name match	0	4.18425e-10	1.93169e-09	-0.565399	-0.561929	686	3339	1227	2602	1218	556	388	663	520	677
Phatr3_J42887	1	1419979	1421835	+	Phatr3_J42887	Phatr3_J42887	Predicted protein {ECO:0000313|EMBL:EEC51248.1} [Source:UniProtKB/TrEMBL;Acc:B7FPX4]	+	gene	Name match	0	1.73697e-17	1.53792e-16	1.5127	1.47755	696	4108	1525	2876	872	2946	1722	2329	2475	2893
Phatr3_J42892	1	1432191	1444682	-	Phatr3_J42892	Phatr3_J42892	Predicted protein {ECO:0000313|EMBL:EEC51756.1} [Source:UniProtKB/TrEMBL;Acc:B7FPY1]	-	gene	Name match	0	3.92315e-20	4.23722e-19	1.07844	1.06737	7404	31423	14499	25084	11600	18304	13611	18805	15202	22599
Phatr3_J42895	1	1451174	1452091	+	Phatr3_J42895	Phatr3_J42895	Predicted protein {ECO:0000313|EMBL:EEC51254.1} [Source:UniProtKB/TrEMBL;Acc:B7FPY4]	+	gene	Name match	0	7.13352e-06	2.07173e-05	0.502132	0.497448	1131	7440	2498	4312	1850	1830	1473	2459	2065	2918
Phatr3_J42896	1	1452388	1454190	-	Phatr3_J42896	Phatr3_J42896	Predicted protein {ECO:0000313|EMBL:EEC51758.1} [Source:UniProtKB/TrEMBL;Acc:B7FPY5]	-	gene	Name match	0	2.19832e-09	9.40302e-09	0.920874	0.904794	138	883	242	561	200	286	178	374	364	491
Phatr3_EG01798	1	1455107	1455370	+	Phatr3_EG01798	Phatr3_EG01798	No description	+	gene	Name match	0	1.89399e-14	1.31182e-13	3.34442	2.92116	219	482	108	248	312	504	506	2336	2052	2917
Phatr3_EG01768	1	1458065	1458802	+	Phatr3_EG01768	Phatr3_EG01768	No description	+	gene	Name match	0	0.000135534	0.000330613	-0.854214	-0.823223	359	2036	756	1281	703	166	97	339	295	488
Phatr3_J51412	1	1459435	1462140	+	Phatr3_J51412	Phatr3_J51412	No description	+	gene	Name match	0	4.5667e-13	2.82819e-12	-2.2839	-2.12428	584	1422	775	1951	1952	112	124	161	132	196
HSP70_1	1	1462333	1464566	-	HSP70_1	Phatr3_J17633	Predicted protein {ECO:0000313|EMBL:EEC51760.1} [Source:UniProtKB/TrEMBL;Acc:B7FPY8]	-	gene	Name match	0	1.63361e-09	7.08122e-09	0.640364	0.634972	11316	49274	16950	36390	21236	17611	14598	22129	18673	25817
Phatr3_J42900	1	1465282	1467984	+	Phatr3_J42900	Phatr3_J42900	Predicted protein {ECO:0000313|EMBL:EEC51256.1} [Source:UniProtKB/TrEMBL;Acc:B7FPY9]	+	gene	Name match	0	0	9.80909e-45	0.973481	0.970091	3411	17112	6562	12594	5596	6904	4899	9637	8343	11563
Phatr3_EG02189	1	1470231	1472319	-	Phatr3_EG02189	Phatr3_EG02189	No description	-	gene	Name match	0	1.38704e-11	7.43522e-11	-0.883557	-0.87233	4396	27442	9706	16764	7148	3027	2433	3393	2602	4027
Phatr3_EG02198	1	1472826	1474979	-	Phatr3_EG02198	Phatr3_EG02198	Predicted protein {ECO:0000313|EMBL:EEC51761.1} [Source:UniProtKB/TrEMBL;Acc:B7FPZ0]	-	gene	Name match	0	1.24927e-07	4.41969e-07	-0.985529	-0.960402	618	2825	888	2042	1294	232	208	394	481	553
Phatr3_J42904	1	1479929	1481810	+	Phatr3_J42904	Phatr3_J42904	Predicted protein {ECO:0000313|EMBL:EEC51258.1} [Source:UniProtKB/TrEMBL;Acc:B7FPZ3]	+	gene	Name match	0	4.02245e-19	4.05835e-18	0.941713	0.933902	698	3443	1466	2892	1616	1592	1217	1910	1956	2453
Phatr3_EG01751	1	1485454	1486768	+	Phatr3_EG01751	Phatr3_EG01751	No description	+	gene	Name match	0	0.00118831	0.00250689	-0.383252	-0.379265	732	3746	1318	2467	1215	539	337	818	755	968
Phatr3_J24772	1	1492729	1495287	-	Phatr3_J24772	Phatr3_J24772	Predicted protein {ECO:0000313|EMBL:EEC51765.1} [Source:UniProtKB/TrEMBL;Acc:B7FPZ8]	-	gene	Name match	0	3.30241e-08	1.24959e-07	0.813845	0.800755	4249	15555	5597	11961	7773	7380	5857	7567	7617	9686
Phatr3_J42911	1	1497789	1498970	-	Phatr3_J42911	Phatr3_J42911	Predicted protein {ECO:0000313|EMBL:EEC51767.1} [Source:UniProtKB/TrEMBL;Acc:B7FQ00]	-	gene	Name match	0	0.000105113	0.000260001	-0.4572	-0.452463	1237	4823	2024	4378	2378	833	684	1181	1162	1347
Phatr3_J42912	1	1499679	1500407	-	Phatr3_J42912	Phatr3_J42912	Predicted protein {ECO:0000313|EMBL:EEC51768.1} [Source:UniProtKB/TrEMBL;Acc:B7FQ01]	-	gene	Name match	0	5.74473e-23	7.56628e-22	1.23656	1.2221	774	3246	1003	1886	1158	1535	1100	2211	1789	2481
Phatr3_J42913	1	1501141	1503033	+	Phatr3_J42913	Phatr3_J42913	No description	+	gene	Name match	0	2.47851e-09	1.05588e-08	-1.24194	-1.20265	5507	14781	6446	16862	10904	1727	1481	2519	2627	3604
Phatr3_J42914	1	1504053	1505834	+	Phatr3_J42914	Phatr3_J42914	Predicted protein {ECO:0000313|EMBL:EEC51262.1} [Source:UniProtKB/TrEMBL;Acc:B7FQ03]	+	gene	Name match	0	1.16856e-16	9.73908e-16	-2.6044	-2.42368	1272	1688	1253	3529	2089	204	136	166	141	224
tRNA-Lys	1	1516122	1516194	+	tRNA-Lys	EPrPhatr3G00000013102	tRNA-Lys for anticodon UUU [Source:TRNASCAN_SE;Acc:tRNA-Lys]	+	gene	Name match	0	0.000142813	0.000347642	-5.03093	-2.12104	2	44	3	8	18	0	0	0	0	0
Phatr3_J42918	1	1516541	1518085	-	Phatr3_J42918	Phatr3_J42918	Predicted protein {ECO:0000313|EMBL:EEC51771.1} [Source:UniProtKB/TrEMBL;Acc:B7FQ08]	-	gene	Name match	0	7.68504e-12	4.20672e-11	0.614705	0.610998	575	3272	1207	2401	1125	1006	700	1411	1327	1573
Phatr3_J9606	1	1519882	1520244	+	Phatr3_J9606	Phatr3_J9606	Predicted protein {ECO:0000313|EMBL:EEC51265.1} [Source:UniProtKB/TrEMBL;Acc:B7FQ10]	+	gene	Name match	0	3.08931e-06	9.36844e-06	-0.574362	-0.567894	291	1995	595	1107	549	233	163	325	269	361
Phatr3_J8975	1	1520280	1521557	-	Phatr3_J8975	Phatr3_J8975	Glycerol-3-phosphate dehydrogenase [NAD(+)] {ECO:0000256|RuleBase:RU361243} [Source:UniProtKB/TrEMBL;Acc:B7FQ11]	-	gene	Name match	0	0	0	-1.59536	-1.58477	1409	6208	2240	4552	2617	454	355	614	522	728
Phatr3_J42920	1	1522799	1523953	-	Phatr3_J42920	Phatr3_J42920	No description	-	gene	Name match	0	2.74671e-06	8.36733e-06	0.349656	0.348199	819	4142	1684	3161	1556	1232	786	1616	1334	1803
Phatr3_J32038	1	1529753	1530925	+	Phatr3_J32038	Phatr3_J32038	Predicted protein {ECO:0000313|EMBL:EEC51267.1} [Source:UniProtKB/TrEMBL;Acc:B7FQ16]	+	gene	Name match	0	1.91947e-05	5.27457e-05	0.684053	0.671125	397	2767	1036	1946	895	732	524	1380	1019	1533
Phatr3_J32041	1	1536968	1538644	+	Phatr3_J32041	Phatr3_J32041	Predicted protein {ECO:0000313|EMBL:EEC51268.1} [Source:UniProtKB/TrEMBL;Acc:B7FQ19]	+	gene	Name match	0	4.98882e-12	2.78451e-11	1.72995	1.65182	192	617	228	597	331	403	247	858	867	982
Phatr3_EG02406	1	1545167	1548828	+	Phatr3_EG02406	Phatr3_EG02406	Predicted protein {ECO:0000313|EMBL:EEC51271.1} [Source:UniProtKB/TrEMBL;Acc:B7FQ24]	+	gene	Name match	0	1.51761e-15	1.14738e-14	0.677784	0.674117	1375	6868	2540	5094	2458	2186	1966	3099	2463	3794
Phatr3_J9634	1	1551161	1553116	-	Phatr3_J9634	Phatr3_J9634	Predicted protein {ECO:0000313|EMBL:EEC51782.1} [Source:UniProtKB/TrEMBL;Acc:B7FQ26]	-	gene	Name match	0	5.04659e-09	2.08065e-08	0.684998	0.677984	1090	4361	1773	3744	2200	1667	1289	2489	2117	2711
Phatr3_EG01805	1	1552842	1553388	+	Phatr3_EG01805	Phatr3_EG01805	No description	+	gene	Name match	0	1.05405e-12	6.29671e-12	1.65503	1.59065	44	400	100	275	178	198	148	334	323	414
Phatr3_EG01883	1	1557299	1562497	-	Phatr3_EG01883	Phatr3_EG01883	No description	-	gene	Name match	0	0.000342563	0.000791205	0.442495	0.437463	5620	22137	9743	18201	9036	7928	6782	9022	7055	10485
Phatr3_EG01808	1	1567302	1569444	+	Phatr3_EG01808	Phatr3_EG01808	No description	+	gene	Name match	0	3.75833e-05	9.91576e-05	-0.73446	-0.717324	602	2817	1105	2575	1173	300	233	598	614	617
Phatr3_J24792	1	1569495	1570865	-	Phatr3_J24792	Phatr3_J24792	Queuine tRNA-ribosyltransferase {ECO:0000256|RuleBase:RU003777} [Source:UniProtKB/TrEMBL;Acc:B7FQ30]	-	gene	Name match	0	0.00504347	0.0095373	-0.662029	-0.635364	653	2096	747	1752	1432	387	185	451	503	690
Phatr3_J9267	1	1571395	1572624	-	Phatr3_J9267	Phatr3_J9267	Peptidyl-prolyl cis-trans isomerase {ECO:0000256|RuleBase:RU004231} [Source:UniProtKB/TrEMBL;Acc:B7FQ31]	-	gene	Name match	0	0.00293842	0.00578689	-0.475833	-0.466844	669	3822	1383	2929	1075	442	374	649	660	1138
Phatr3_J32057	1	1574985	1577664	-	Phatr3_J32057	Phatr3_J32057	Predicted protein {ECO:0000313|EMBL:EEC51786.1} [Source:UniProtKB/TrEMBL;Acc:B7FQ33]	-	gene	Name match	0	0	0	3.82154	3.6972	836	3823	1600	2896	1520	7466	6846	20551	16906	22926
Phatr3_EG01758	1	1575037	1576214	+	Phatr3_EG01758	Phatr3_EG01758	No description	+	gene	Name match	0	0	0	3.81086	3.69275	291	1441	634	1171	671	3123	2736	7762	6526	9004
Phatr3_EG01800	1	1576354	1577438	+	Phatr3_EG01800	Phatr3_EG01800	No description	+	gene	Name match	0	0	0	4.03649	3.86155	280	1102	524	845	437	2502	2169	7628	6499	7844
Phatr3_J42940	1	1578936	1583248	-	Phatr3_J42940	Phatr3_J42940	Predicted protein {ECO:0000313|EMBL:EEC51787.1} [Source:UniProtKB/TrEMBL;Acc:B7FQ34]	-	gene	Name match	0	5.71904e-12	3.17382e-11	1.17219	1.14715	1434	6994	2765	5252	2149	4554	3084	3519	3176	4151
Phatr3_J42942	1	1585903	1591659	+	Phatr3_J42942	Phatr3_J42942	Predicted protein {ECO:0000313|EMBL:EEC51275.1} [Source:UniProtKB/TrEMBL;Acc:B7FQ36]	+	gene	Name match	0	0.00316634	0.00620739	0.286787	0.284761	4451	21528	9130	16900	7260	6273	5074	7074	6115	8342
Phatr3_EG01847	1	1590672	1591034	-	Phatr3_EG01847	Phatr3_EG01847	No description	-	gene	Name match	0	5.01857e-06	1.48152e-05	-0.592835	-0.585402	526	3278	1218	2075	803	388	314	583	429	615
Phatr3_J42946	1	1599833	1600616	+	Phatr3_J42946	Phatr3_J42946	No description	+	gene	Name match	0	1.37346e-24	1.97667e-23	0.938488	0.932593	282	1493	604	1214	511	584	481	836	703	1012
Phatr3_J8678	1	1602597	1605005	-	Phatr3_J8678	Phatr3_J8678	No description	-	gene	Name match	0	3.60023e-09	1.50404e-08	0.839413	0.826814	1336	7059	2873	5160	2173	3390	2290	3178	2508	3415
Phatr3_EG01810	1	1603735	1604128	+	Phatr3_EG01810	Phatr3_EG01810	No description	+	gene	Name match	0	4.47669e-15	3.26375e-14	1.07957	1.06437	205	1175	464	768	392	639	433	581	504	686
Phatr3_J42949	1	1607929	1608417	+	Phatr3_J42949	Phatr3_J42949	Predicted protein {ECO:0000313|EMBL:EEC51279.1} [Source:UniProtKB/TrEMBL;Acc:B7FQ44]	+	gene	Name match	0	0	0	1.69901	1.6876	1266	5777	2274	3922	2201	4433	3524	5233	4282	5855
Phatr3_J42951	1	1609953	1612968	-	Phatr3_J42951	Phatr3_J42951	Predicted protein {ECO:0000313|EMBL:EEC51794.1} [Source:UniProtKB/TrEMBL;Acc:B7FQ46]	-	gene	Name match	0	0.00225133	0.00453029	-0.756674	-0.723251	1586	3350	2283	5541	3326	668	661	1164	996	1597
Phatr3_J32071	1	1613384	1614439	+	Phatr3_J32071	Phatr3_J32071	Predicted protein {ECO:0000313|EMBL:EEC51280.1} [Source:UniProtKB/TrEMBL;Acc:B7FQ47]	+	gene	Name match	0	0	0	-3.80986	-3.75843	5161	27627	10631	21631	9695	492	352	583	343	641
Phatr3_EG01804	1	1619105	1620883	+	Phatr3_EG01804	Phatr3_EG01804	No description	+	gene	Name match	0	2.80928e-27	4.63293e-26	1.18772	1.17704	2238	15100	5586	10404	4757	6723	5669	8387	7260	10149
Phatr3_J8918	1	1621220	1622380	+	Phatr3_J8918	Phatr3_J8918	Predicted protein {ECO:0000313|EMBL:EEC51282.1} [Source:UniProtKB/TrEMBL;Acc:B7FQ50]	+	gene	Name match	0	0.000111581	0.000275242	0.382828	0.380021	865	5480	1940	3598	1510	1315	1000	1763	1503	2230
Phatr3_J42956	1	1625756	1627480	+	Phatr3_J42956	Phatr3_J42956	Predicted protein {ECO:0000313|EMBL:EEC51284.1} [Source:UniProtKB/TrEMBL;Acc:B7FQ52]	+	gene	Name match	0	4.6663e-06	1.38384e-05	0.979524	0.946899	625	2739	901	1915	1096	752	635	1948	1503	2282
Phatr3_J42957	1	1627719	1629575	-	Phatr3_J42957	Phatr3_J42957	Predicted protein {ECO:0000313|EMBL:EEC51796.1} [Source:UniProtKB/TrEMBL;Acc:B7FQ53]	-	gene	Name match	0	2.0381e-07	7.03935e-07	0.49691	0.493509	2037	7991	3620	7188	3809	2927	2291	3735	3325	4443
Phatr3_J42958	1	1630356	1631273	+	Phatr3_J42958	Phatr3_J42958	Predicted protein {ECO:0000313|EMBL:EEC51285.1} [Source:UniProtKB/TrEMBL;Acc:B7FQ54]	+	gene	Name match	0	8.69415e-05	0.000217597	0.389778	0.386905	1232	6225	1934	4367	2312	1561	1185	2376	2019	2626
Phatr3_J42960	1	1633073	1634443	-	Phatr3_J42960	Phatr3_J42960	Predicted protein {ECO:0000313|EMBL:EEC51797.1} [Source:UniProtKB/TrEMBL;Acc:B7FQ56]	-	gene	Name match	0	1.46099e-08	5.73897e-08	3.19391	2.56683	40	37	23	67	44	53	56	169	513	435
Phatr3_EG01771	1	1635733	1636773	+	Phatr3_EG01771	Phatr3_EG01771	No description	+	gene	Name match	0	7.94854e-10	3.55805e-09	-1.81876	-1.70603	277	493	241	653	499	66	40	76	67	86
Phatr3_J32083	1	1639123	1640001	+	Phatr3_J32083	Phatr3_J32083	Predicted protein {ECO:0000313|EMBL:EEC51287.1} [Source:UniProtKB/TrEMBL;Acc:B7FQ58]	+	gene	Name match	0	0.00158763	0.0032728	-1.00621	-0.934805	596	1976	744	1654	892	159	69	418	411	483
Phatr3_J42963	1	1640455	1641318	-	Phatr3_J42963	Phatr3_J42963	Predicted protein {ECO:0000313|EMBL:EEC51799.1} [Source:UniProtKB/TrEMBL;Acc:B7FQ59]	-	gene	Name match	0	5.17981e-30	9.82223e-29	1.56091	1.53912	1278	6765	2445	4575	2168	3138	2615	6208	4790	7176
Phatr3_EG02196	1	1641909	1644054	-	Phatr3_EG02196	Phatr3_EG02196	No description	-	gene	Name match	0	3.58053e-10	1.66353e-09	0.943666	0.927844	1749	10178	4636	7316	2929	4848	3599	4966	3955	5446
Phatr3_EG02184	1	1644073	1648761	-	Phatr3_EG02184	Phatr3_EG02184	No description	-	gene	Name match	0	1.19981e-27	2.02161e-26	1.8491	1.80985	1671	10645	4892	7572	2680	8584	7033	9333	7486	10667
Phatr3_J2761	1	1649870	1651486	+	Phatr3_J2761	Phatr3_J2761	Predicted protein {ECO:0000313|EMBL:EEC51288.1} [Source:UniProtKB/TrEMBL;Acc:B7FQ61]	+	gene	Name match	0	0	0	3.99163	3.9459	2030	9430	3738	7153	3574	26288	22888	47540	41191	60023
DSCYC5	1	1652025	1652918	-	DSCYC5	Phatr3_J32087	Predicted protein {ECO:0000313|EMBL:EEC51801.1} [Source:UniProtKB/TrEMBL;Acc:B7FQ62]	-	gene	Name match	0	1.85055e-06	5.75315e-06	1.95026	1.73171	719	3367	1262	1586	711	5056	2615	1241	1644	1753
SYBA	1	1656209	1657081	+	SYBA	Phatr3_J17683	Predicted protein {ECO:0000313|EMBL:EEC51289.1} [Source:UniProtKB/TrEMBL;Acc:B7FQ64]	+	gene	Name match	0	7.50779e-22	9.20139e-21	1.45708	1.43227	1901	12406	5149	8451	3364	7673	5959	8066	6294	9371
Phatr3_J42970	1	1662203	1663214	-	Phatr3_J42970	Phatr3_J42970	Predicted protein {ECO:0000313|EMBL:EEC51804.1} [Source:UniProtKB/TrEMBL;Acc:B7FQ67]	-	gene	Name match	0	1.1345e-25	1.70438e-24	-0.944699	-0.938951	1661	8763	3120	6134	2492	914	608	1271	1080	1382
Phatr3_J42971	1	1663547	1664834	+	Phatr3_J42971	Phatr3_J42971	Predicted protein {ECO:0000313|EMBL:EEC51291.1} [Source:UniProtKB/TrEMBL;Acc:B7FQ68]	+	gene	Name match	0	0.000803419	0.00174682	-0.440169	-0.434528	549	3607	1343	2346	889	524	389	678	546	677
Phatr3_J32097	1	1671365	1672678	-	Phatr3_J32097	Phatr3_J32097	Predicted protein {ECO:0000313|EMBL:EEC51807.1} [Source:UniProtKB/TrEMBL;Acc:B7FQ73]	-	gene	Name match	0	1.57755e-15	1.19114e-14	-1.48626	-1.44839	231	2036	884	1498	733	157	107	192	165	233
Phatr3_J42975	1	1673110	1675179	-	Phatr3_J42975	Phatr3_J42975	Predicted protein {ECO:0000313|EMBL:EEC51808.1} [Source:UniProtKB/TrEMBL;Acc:B7FQ74]	-	gene	Name match	0	9.60553e-06	2.73909e-05	0.303019	0.301953	1268	6555	2567	4794	2041	1676	1266	2194	2020	2573
Phatr3_J42978	1	1679916	1681814	-	Phatr3_J42978	Phatr3_J42978	Predicted protein {ECO:0000313|EMBL:EEC51810.1} [Source:UniProtKB/TrEMBL;Acc:B7FQ78]	-	gene	Name match	0	8.44867e-06	2.42644e-05	0.657351	0.646739	2185	12468	4591	8545	3188	4586	3406	4592	3742	4835
Phatr3_J42980	1	1684628	1687480	+	Phatr3_J42980	Phatr3_J42980	Predicted protein {ECO:0000313|EMBL:EEC51296.1} [Source:UniProtKB/TrEMBL;Acc:B7FQ80]	+	gene	Name match	0	6.18012e-10	2.80746e-09	-0.57253	-0.568858	2756	12051	4527	8170	3518	1792	1278	2204	1888	2554
Phatr3_J42982	1	1689912	1692170	+	Phatr3_J42982	Phatr3_J42982	No description	+	gene	Name match	0	2.79349e-11	1.45459e-10	-0.775635	-0.767786	1956	9584	3399	5623	3074	1146	695	1574	1490	1571
Phatr3_EG01755	1	1695481	1697470	+	Phatr3_EG01755	Phatr3_EG01755	No description	+	gene	Name match	0	3.2498e-16	2.59338e-15	1.27043	1.24767	35652	161694	54309	130707	88833	92587	76038	127864	96835	148628
HSP70A	1	1695494	1697647	-	HSP70A	Phatr3_J54019	Protein heat shock protein Hsp70 {ECO:0000313|EMBL:EEC51814.1} [Source:UniProtKB/TrEMBL;Acc:B7FQ84]	-	gene	Name match	0	1.88897e-16	1.53799e-15	1.28438	1.26124	35274	160218	53777	129560	88186	92588	76110	127946	96922	148770
Phatr3_EG01763	1	1702045	1702572	+	Phatr3_EG01763	Phatr3_EG01763	No description	+	gene	Name match	0	1.05598e-35	2.63272e-34	2.17619	2.12755	103	948	310	471	254	658	651	922	781	999
Phatr3_EG02405	1	1702611	1705076	+	Phatr3_EG02405	Phatr3_EG02405	Predicted protein {ECO:0000313|EMBL:EEC51300.1} [Source:UniProtKB/TrEMBL;Acc:B7FQ88]	+	gene	Name match	0	2.55626e-37	6.97014e-36	0.836856	0.834156	6766	32740	12063	23893	10523	12148	9853	16154	13378	18920
Phatr3_J32113	1	1710009	1710800	-	Phatr3_J32113	Phatr3_J32113	Predicted protein {ECO:0000313|EMBL:EEC51817.1} [Source:UniProtKB/TrEMBL;Acc:B7FQ90]	-	gene	Name match	0	3.68993e-09	1.53985e-08	0.801688	0.79069	849	5266	1882	3213	1170	1536	1263	2274	1783	2737
Phatr3_J42990	1	1712289	1715170	-	Phatr3_J42990	Phatr3_J42990	Predicted protein {ECO:0000313|EMBL:EEC51818.1} [Source:UniProtKB/TrEMBL;Acc:B7FQ92]	-	gene	Name match	0	4.76604e-07	1.57779e-06	-0.609847	-0.603184	2407	9860	3697	8199	4356	1304	1111	2000	2001	2594
SKP1_3	1	1718307	1719041	+	SKP1_3	Phatr3_J8815	S-phase kinase-associated protein {ECO:0000313|EMBL:EEC51302.1} [Source:UniProtKB/TrEMBL;Acc:B7FQ94]	+	gene	Name match	0	9.91563e-26	1.49157e-24	1.23194	1.21927	1546	9865	3518	5742	2614	4334	3689	5312	4491	6169
Phatr3_J32118	1	1719177	1720521	-	Phatr3_J32118	Phatr3_J32118	Predicted protein {ECO:0000313|EMBL:EEC51820.1} [Source:UniProtKB/TrEMBL;Acc:B7FQ95]	-	gene	Name match	0	6.71654e-08	2.45451e-07	-2.86202	-2.36033	91	101	81	320	354	7	10	19	14	27
Phatr3_EG01859	1	1724860	1725251	-	Phatr3_EG01859	Phatr3_EG01859	No description	-	gene	Name match	0	7.67173e-06	2.21808e-05	0.790993	0.772779	140	633	228	527	375	308	208	326	346	377
Phatr3_J42993	1	1726387	1729050	-	Phatr3_J42993	Phatr3_J42993	Predicted protein {ECO:0000313|EMBL:EEC51822.1} [Source:UniProtKB/TrEMBL;Acc:B7FQ98]	-	gene	Name match	0	2.83248e-17	2.47772e-16	-2.07866	-1.98802	1643	4244	2352	6129	3614	431	381	480	320	479
Phatr3_J9143	1	1730324	1733026	+	Phatr3_J9143	Phatr3_J9143	Predicted protein {ECO:0000313|EMBL:EEC51304.1} [Source:UniProtKB/TrEMBL;Acc:B7FQ99]	+	gene	Name match	0	0.000344999	0.000796515	1.04781	0.984253	2167	5827	1949	5283	4183	2493	1625	5254	5524	7063
Phatr3_J42996	1	1735597	1737951	+	Phatr3_J42996	Phatr3_J42996	Predicted protein {ECO:0000313|EMBL:EEC51305.1} [Source:UniProtKB/TrEMBL;Acc:B7FQA1]	+	gene	Name match	0	5.66207e-06	1.66264e-05	0.496259	0.491831	3166	14854	5832	11708	5678	3857	3397	6794	5434	8138
Phatr3_J42997	1	1738279	1739274	-	Phatr3_J42997	Phatr3_J42997	Predicted protein {ECO:0000313|EMBL:EEC51824.1} [Source:UniProtKB/TrEMBL;Acc:B7FQA2]	-	gene	Name match	0	2.29361e-12	1.322e-11	0.781772	0.774533	577	2960	1004	2104	1111	914	752	1530	1205	1857
Phatr3_J5588	1	1744089	1745969	-	Phatr3_J5588	Phatr3_J5588	Predicted protein {ECO:0000313|EMBL:EEC51826.1} [Source:UniProtKB/TrEMBL;Acc:B7FQA4]	-	gene	Name match	0	1.75857e-07	6.10648e-07	1.23053	1.18112	555	2222	812	1622	1041	1746	1310	1252	968	1402
Phatr3_J9161	1	1750146	1751414	-	Phatr3_J9161	Phatr3_J9161	Predicted protein {ECO:0000313|EMBL:EEC51827.1} [Source:UniProtKB/TrEMBL;Acc:B7FQA6]	-	gene	Name match	0	4.37198e-05	0.000114337	0.561254	0.5534	688	3641	1229	2714	1444	967	713	1532	1448	2122
Phatr3_J8810	1	1754208	1757807	-	Phatr3_J8810	Phatr3_J8810	No description	-	gene	Name match	0	1.21012e-11	6.52593e-11	0.665143	0.660354	1892	9420	3593	6516	2768	3271	2621	3637	3484	4257
RPN5	1	1758116	1759878	+	RPN5	Phatr3_J24865	Regulatory proteasome non-atpase subunit 5 {ECO:0000313|EMBL:EEC51308.1} [Source:UniProtKB/TrEMBL;Acc:B7FQA9]	+	gene	Name match	0	0.000124033	0.000303768	0.559996	0.55116	2146	15001	5613	9798	3965	4638	3689	4707	4083	6040
Phatr3_J32132	1	1761499	1762485	-	Phatr3_J32132	Phatr3_J32132	Predicted protein {ECO:0000313|EMBL:EEC51829.1} [Source:UniProtKB/TrEMBL;Acc:B7FQB0]	-	gene	Name match	0	0.000504454	0.0011332	0.412897	0.408565	793	5098	1588	3107	1282	1080	862	1663	1525	1857
Phatr3_J8827	1	1762906	1764358	+	Phatr3_J8827	Phatr3_J8827	No description	+	gene	Name match	0	0.000210927	0.00050027	-0.702639	-0.684121	684	2349	826	1949	1138	348	184	492	532	590
Phatr3_J54026	1	1764538	1765561	-	Phatr3_J54026	Phatr3_J54026	Predicted protein {ECO:0000313|EMBL:EEC51830.1} [Source:UniProtKB/TrEMBL;Acc:B7FQB2]	-	gene	Name match	0	0.000436665	0.000991823	1.51884	1.33153	2266	11237	4604	7481	2820	13923	7899	3697	3284	3992
Phatr3_J9388	1	1766686	1768425	+	Phatr3_J9388	Phatr3_J9388	No description	+	gene	Name match	0	1.77711e-16	1.45301e-15	1.04302	1.03057	1328	7231	2607	5161	2362	3813	2626	3320	3148	4135
Phatr3_J43008	1	1770648	1772453	-	Phatr3_J43008	Phatr3_J43008	Predicted protein {ECO:0000313|EMBL:EEC51831.1} [Source:UniProtKB/TrEMBL;Acc:B7FQB5]	-	gene	Name match	0	2.48304e-11	1.29933e-10	0.687014	0.681574	1783	8339	3144	6481	3298	3583	2469	3626	3008	4399
Phatr3_J107	1	1778256	1786304	-	Phatr3_J107	Phatr3_J107	No description	-	gene	Name match	0	2.19607e-29	4.02658e-28	1.59762	1.57374	27226	105404	46968	89487	41976	94755	72100	90750	72772	108145
Phatr3_J43010	1	1788524	1789183	-	Phatr3_J43010	Phatr3_J43010	Predicted protein {ECO:0000313|EMBL:EEC51834.1} [Source:UniProtKB/TrEMBL;Acc:B7FQB8]	-	gene	Name match	0	1.75408e-13	1.11844e-12	0.959643	0.947532	983	4081	1669	3114	1406	1536	1123	2511	2139	3355
Phatr3_J9231	1	1789584	1791820	+	Phatr3_J9231	Phatr3_J9231	Predicted protein {ECO:0000313|EMBL:EEC51312.1} [Source:UniProtKB/TrEMBL;Acc:B7FQB9]	+	gene	Name match	0	3.66962e-05	9.68829e-05	0.294253	0.293131	3785	18961	6505	14105	7126	5116	3829	6681	5461	7350
Phatr3_J8802	1	1798371	1798940	-	Phatr3_J8802	Phatr3_J8802	Predicted protein {ECO:0000313|EMBL:EEC51838.1} [Source:UniProtKB/TrEMBL;Acc:B7FQC3]	-	gene	Name match	0	0.00074444	0.00162465	-0.426644	-0.421563	4966	25579	8886	14013	6912	4121	3047	4322	3550	5207
Phatr3_J43016	1	1801809	1805387	-	Phatr3_J43016	Phatr3_J43016	Predicted protein {ECO:0000313|EMBL:EEC51839.1} [Source:UniProtKB/TrEMBL;Acc:B7FQC5]	-	gene	Name match	0	7.04525e-05	0.000178788	0.827269	0.801125	3886	10643	3768	7668	6178	5762	4362	6026	5904	6951
Phatr3_EG01750	1	1806318	1807415	+	Phatr3_EG01750	Phatr3_EG01750	No description	+	gene	Name match	0	2.71121e-09	1.15039e-08	0.840265	0.827806	761	2497	985	1757	1138	1139	808	1552	1170	1737
Phatr3_J43018	1	1807459	1809240	-	Phatr3_J43018	Phatr3_J43018	NADPH:adrenodoxin oxidoreductase, mitochondrial {ECO:0000256|PIRNR:PIRNR000362} [Source:UniProtKB/TrEMBL;Acc:B7FQC6]	-	gene	Name match	0	9.58572e-06	2.73411e-05	-0.585734	-0.578102	1523	6389	2605	4098	2660	1141	836	1170	1022	1267
Phatr3_EG01757	1	1817318	1817867	+	Phatr3_EG01757	Phatr3_EG01757	No description	+	gene	Name match	0	1.7305e-13	1.10462e-12	-0.767657	-0.761423	738	3886	1495	2407	1312	514	398	531	535	655
Phatr3_J43022	1	1817956	1819626	-	Phatr3_J43022	Phatr3_J43022	Predicted protein {ECO:0000313|EMBL:EEC51842.1} [Source:UniProtKB/TrEMBL;Acc:B7FQD0]	-	gene	Name match	0	0	0	1.20743	1.20259	1533	6847	2718	5253	2642	3361	2699	5043	4119	5485
Phatr3_J43023	1	1822796	1824703	-	Phatr3_J43023	Phatr3_J43023	No description	-	gene	Name match	0	1.18041e-13	7.66509e-13	-0.697828	-0.693207	2723	11723	5558	10493	4426	1934	1413	2113	1982	2603
Phatr3_J43024	1	1825350	1827354	+	Phatr3_J43024	Phatr3_J43024	Predicted protein {ECO:0000313|EMBL:EEC51316.1} [Source:UniProtKB/TrEMBL;Acc:B7FQD2]	+	gene	Name match	0	5.13651e-14	3.44297e-13	-1.41718	-1.38032	1824	4728	2251	5195	3332	596	457	714	643	928
Phatr3_J43027	1	1832757	1834072	-	Phatr3_J43027	Phatr3_J43027	Predicted protein {ECO:0000313|EMBL:EEC51845.1} [Source:UniProtKB/TrEMBL;Acc:B7FQD5]	-	gene	Name match	0	1.61774e-08	6.3291e-08	-0.466672	-0.464284	2619	10466	4230	8439	3740	1856	1251	2399	1945	2702
Phatr3_J24886	1	1834603	1836036	+	Phatr3_J24886	Phatr3_J24886	Predicted protein {ECO:0000313|EMBL:EEC51318.1} [Source:UniProtKB/TrEMBL;Acc:B7FQD6]	+	gene	Name match	0	2.14355e-33	4.87448e-32	1.33487	1.32263	3584	16353	6880	14023	8322	10433	7941	12740	12045	15792
Phatr3_EG01837	1	1835611	1835996	-	Phatr3_EG01837	Phatr3_EG01837	No description	-	gene	Name match	0	1.44424e-24	2.07597e-23	1.1972	1.18497	1274	5386	2366	4873	2819	3348	2557	3890	3781	4673
Phatr3_J32160	1	1836064	1836760	-	Phatr3_J32160	Phatr3_J32160	Predicted protein {ECO:0000313|EMBL:EEC51846.1} [Source:UniProtKB/TrEMBL;Acc:B7FQD7]	-	gene	Name match	0	5.57599e-07	1.83238e-06	0.448923	0.446223	375	2187	774	1419	781	606	461	802	634	960
Phatr3_J43029	1	1837167	1843295	+	Phatr3_J43029	Phatr3_J43029	Predicted protein {ECO:0000313|EMBL:EEC51319.1} [Source:UniProtKB/TrEMBL;Acc:B7FQD8]	+	gene	Name match	0	9.65316e-13	5.78444e-12	-1.20091	-1.17581	3882	15042	6557	12870	5932	1888	1635	1582	1580	2143
LHCR12	1	1847731	1848740	+	LHCR12	Phatr3_J54027	Protein fucoxanthin chlorophyll a/c protein {ECO:0000313|EMBL:EEC51320.1} [Source:UniProtKB/TrEMBL;Acc:B7FQE0]	+	gene	Name match	0	3.09655e-15	2.29491e-14	-1.2123	-1.19111	21268	83166	30909	63590	29513	10727	6948	8534	8988	10132
LHCR4	1	1848990	1849816	-	LHCR4	Phatr3_J17766	Protein fucoxanthin chlorophyll a/c protein {ECO:0000313|EMBL:EEC51848.1} [Source:UniProtKB/TrEMBL;Acc:B7FQE1]	-	gene	Name match	0	6.56412e-21	7.58195e-20	-1.47375	-1.44685	27636	100861	40855	79492	36819	11228	7573	9051	8951	11121
Phatr3_EG02193	1	1853498	1854109	-	Phatr3_EG02193	Phatr3_EG02193	No description	-	gene	Name match	0	1.42224e-11	7.60641e-11	-1.05112	-1.0323	3322	19344	7435	11385	3821	1778	1268	2220	1895	2557
AP3DELTA	1	1863244	1867077	-	AP3DELTA	Phatr3_J54028	Predicted protein {ECO:0000313|EMBL:EEC51853.1} [Source:UniProtKB/TrEMBL;Acc:B7FQE6]	-	gene	Name match	0	1.72602e-06	5.38479e-06	0.600984	0.59392	2770	12110	4802	8894	4700	4867	3781	4710	4016	5933
Phatr3_EG02167	1	1868419	1871157	+	Phatr3_EG02167	Phatr3_EG02167	Predicted protein {ECO:0000313|EMBL:EEC51321.1} [Source:UniProtKB/TrEMBL;Acc:B7FQE7]	+	gene	Name match	0	1.4173e-05	3.96769e-05	-0.684241	-0.671671	4153	15136	5844	14256	8718	2860	2144	2961	2862	3515
Phatr3_EG01831	1	1871165	1871864	-	Phatr3_EG01831	Phatr3_EG01831	No description	-	gene	Name match	0	1.52098e-23	2.07849e-22	-1.65624	-1.62268	1170	4119	1491	3813	2178	379	294	448	316	512
Phatr3_EG02166	1	1871181	1872104	+	Phatr3_EG02166	Phatr3_EG02166	No description	+	gene	Name match	0	5.60519e-45	1.76564e-43	-2.07316	-2.03984	4046	15014	6060	13397	7308	1143	783	1085	888	1259
Phatr3_J32173	1	1878654	1880381	-	Phatr3_J32173	Phatr3_J32173	Predicted protein {ECO:0000313|EMBL:EEC51855.1} [Source:UniProtKB/TrEMBL;Acc:B7FQF0]	-	gene	Name match	0	9.82539e-11	4.87418e-10	-0.912335	-0.898871	1514	7431	2503	3848	2138	602	584	1108	890	1132
Phatr3_EG01788	1	1880989	1881588	+	Phatr3_EG01788	Phatr3_EG01788	No description	+	gene	Name match	0	3.6699e-08	1.38057e-07	-1.0704	-1.04084	419	2983	1276	1808	868	211	163	409	304	547
Phatr3_J43040	1	1881647	1882472	-	Phatr3_J43040	Phatr3_J43040	Predicted protein {ECO:0000313|EMBL:EEC51856.1} [Source:UniProtKB/TrEMBL;Acc:B7FQF1]	-	gene	Name match	0	3.68112e-05	9.71644e-05	-0.885035	-0.855399	2853	10141	3183	7035	6237	1109	1021	1916	1909	2102
Phatr3_J43041	1	1883676	1884440	+	Phatr3_J43041	Phatr3_J43041	Predicted protein {ECO:0000313|EMBL:EEC51323.1} [Source:UniProtKB/TrEMBL;Acc:B7FQF2]	+	gene	Name match	0	4.63502e-17	3.98269e-16	-1.06569	-1.05292	2078	7821	2628	5620	2938	881	528	1116	1066	1292
Phatr3_J32176	1	1884549	1886465	-	Phatr3_J32176	Phatr3_J32176	Predicted protein {ECO:0000313|EMBL:EEC51857.1} [Source:UniProtKB/TrEMBL;Acc:B7FQF3]	-	gene	Name match	0	4.52322e-05	0.000118024	-0.384269	-0.381718	1576	6860	2607	4484	2245	1111	736	1535	1332	1785
Phatr3_J43043	1	1886869	1888179	+	Phatr3_J43043	Phatr3_J43043	Predicted protein {ECO:0000313|EMBL:EEC51324.1} [Source:UniProtKB/TrEMBL;Acc:B7FQF4]	+	gene	Name match	0	0.00306137	0.0060107	-0.31934	-0.31657	1131	5005	2040	4136	2103	849	633	1378	1077	1624
Phatr3_J32178	1	1888184	1889755	-	Phatr3_J32178	Phatr3_J32178	Predicted protein {ECO:0000313|EMBL:EEC51858.1} [Source:UniProtKB/TrEMBL;Acc:B7FQF5]	-	gene	Name match	0	6.19893e-28	1.06138e-26	-1.00239	-0.996109	755	3383	1325	2471	1248	401	267	414	469	609
Phatr3_J43044	1	1890293	1892059	+	Phatr3_J43044	Phatr3_J43044	Predicted protein {ECO:0000313|EMBL:EEC51325.1} [Source:UniProtKB/TrEMBL;Acc:B7FQF6]	+	gene	Name match	0	5.6167e-16	4.40669e-15	-0.768075	-0.762904	3466	15032	5269	10872	6289	2210	1482	2467	2180	3034
DSCYC3	1	1895016	1896252	-	DSCYC3	Phatr3_J43046	Predicted protein {ECO:0000313|EMBL:EEC51859.1} [Source:UniProtKB/TrEMBL;Acc:B7FQF8]	-	gene	Name match	0	2.16002e-13	1.37127e-12	1.5992	1.54392	957	2021	984	2087	1270	2409	1625	2129	2600	2787
Phatr3_J9137	1	1902638	1903135	+	Phatr3_J9137	Phatr3_J9137	Predicted protein {ECO:0000313|EMBL:EEC51329.1} [Source:UniProtKB/TrEMBL;Acc:B7FQG2]	+	gene	Name match	0	6.29339e-05	0.000161042	-0.732319	-0.714301	551	3250	1334	1891	613	360	293	411	400	577
Phatr3_J43051	1	1907923	1908806	-	Phatr3_J43051	Phatr3_J43051	Predicted protein {ECO:0000313|EMBL:EEC51861.1} [Source:UniProtKB/TrEMBL;Acc:B7FQG4]	-	gene	Name match	0	2.23248e-16	1.80757e-15	-2.21369	-2.09866	3562	10297	2848	4574	5088	713	361	588	549	739
Phatr3_J43052	1	1910279	1912594	+	Phatr3_J43052	Phatr3_J43052	Sodium/hydrogen exchanger {ECO:0000256|RuleBase:RU003722} [Source:UniProtKB/TrEMBL;Acc:B7FQG5]	+	gene	Name match	0	7.9393e-07	2.57414e-06	0.70773	0.696945	2474	15416	6373	11426	3943	5561	4130	6573	4772	7352
Phatr3_J9372	1	1912666	1914918	-	Phatr3_J9372	Phatr3_J9372	Predicted protein {ECO:0000313|EMBL:EEC51862.1} [Source:UniProtKB/TrEMBL;Acc:B7FQG6]	-	gene	Name match	0	2.5411e-10	1.20464e-09	1.75873	1.66188	2060	5071	1693	4447	4232	3960	3738	7564	7132	9986
Phatr3_J9017	1	1915392	1916138	+	Phatr3_J9017	Phatr3_J9017	Predicted protein {ECO:0000313|EMBL:EEC51332.1} [Source:UniProtKB/TrEMBL;Acc:B7FQG7]	+	gene	Name match	0	0.000728392	0.00159351	0.399393	0.39524	270	1912	637	1304	640	502	392	585	578	705
Phatr3_J24922	1	1917866	1918457	-	Phatr3_J24922	Phatr3_J24922	Predicted protein {ECO:0000313|EMBL:EEC51864.1} [Source:UniProtKB/TrEMBL;Acc:B7FQG9]	-	gene	Name match	0	3.72356e-07	1.24794e-06	-0.807713	-0.792624	528	1990	744	1359	864	334	165	293	354	380
CACYBP	1	1932374	1933192	-	CACYBP	Phatr3_J43058	Calcyclin-binding protein {ECO:0000313|EMBL:EEC51867.1} [Source:UniProtKB/TrEMBL;Acc:B7FQH4]	-	gene	Name match	0	5.80639e-07	1.90541e-06	0.562933	0.557606	1610	9439	3185	5599	2224	2561	1871	3403	2743	3962
Phatr3_J43060	1	1936190	1936705	+	Phatr3_J43060	Phatr3_J43060	Predicted protein {ECO:0000313|EMBL:EEC51336.1} [Source:UniProtKB/TrEMBL;Acc:B7FQH7]	+	gene	Name match	0	2.45914e-19	2.50936e-18	-0.77163	-0.767373	1884	9310	3397	6301	2641	1211	772	1423	1228	1694
Phatr3_J43061	1	1936784	1938075	-	Phatr3_J43061	Phatr3_J43061	Predicted protein {ECO:0000313|EMBL:EEC51869.1} [Source:UniProtKB/TrEMBL;Acc:B7FQH8]	-	gene	Name match	0	5.45439e-18	5.02814e-17	-0.928716	-0.920707	2493	10289	3320	7084	3601	1141	893	1377	1442	1759
Phatr3_J43063	1	1943217	1943846	+	Phatr3_J43063	Phatr3_J43063	Predicted protein {ECO:0000313|EMBL:EEC51339.1} [Source:UniProtKB/TrEMBL;Acc:B7FQI1]	+	gene	Name match	0	3.46502e-05	9.1877e-05	-0.718095	-0.702193	746	5538	2047	2954	1186	679	438	805	544	815
Phatr3_J43067	1	1950807	1951439	-	Phatr3_J43067	Phatr3_J43067	Predicted protein {ECO:0000313|EMBL:EEC51870.1} [Source:UniProtKB/TrEMBL;Acc:B7FQI4]	-	gene	Name match	0	2.8178e-07	9.57241e-07	-0.574741	-0.569377	439	2300	791	1484	592	303	198	402	342	471
Phatr3_J43068	1	1951760	1952912	+	Phatr3_J43068	Phatr3_J43068	Predicted protein {ECO:0000313|EMBL:EEC51342.1} [Source:UniProtKB/TrEMBL;Acc:B7FQI5]	+	gene	Name match	0	3.25541e-06	9.84232e-06	-0.821199	-0.802397	881	7287	2779	4228	1807	598	528	1111	792	1212
Phatr3_J43070	1	1954485	1955204	-	Phatr3_J43070	Phatr3_J43070	Predicted protein {ECO:0000313|EMBL:EEC51872.1} [Source:UniProtKB/TrEMBL;Acc:B7FQI7]	-	gene	Name match	0	3.26395e-10	1.52374e-09	-1.38618	-1.33718	817	6836	2233	2830	1147	365	386	487	397	564
Phatr3_J43072	1	1957964	1959148	-	Phatr3_J43072	Phatr3_J43072	Predicted protein {ECO:0000313|EMBL:EEC51873.1} [Source:UniProtKB/TrEMBL;Acc:B7FQI9]	-	gene	Name match	0	7.1309e-06	2.07148e-05	0.973814	0.940484	201	754	292	657	485	315	231	557	522	784
Phatr3_J43073	1	1959721	1960731	-	Phatr3_J43073	Phatr3_J43073	Predicted protein {ECO:0000313|EMBL:EEC51874.1} [Source:UniProtKB/TrEMBL;Acc:B7FQJ0]	-	gene	Name match	0	2.26747e-12	1.30824e-11	-0.78205	-0.774805	722	3018	1206	2220	1208	363	278	518	467	740
Phatr3_J43074	1	1961127	1962332	+	Phatr3_J43074	Phatr3_J43074	Predicted protein {ECO:0000313|EMBL:EEC51344.1} [Source:UniProtKB/TrEMBL;Acc:B7FQJ1]	+	gene	Name match	0	0.000261546	0.000613452	-0.401463	-0.397839	650	3514	1328	2679	1022	608	464	671	584	762
Phatr3_EG01802	1	1978508	1980268	+	Phatr3_EG01802	Phatr3_EG01802	No description	+	gene	Name match	0	0.00146582	0.00304053	-0.805515	-0.768431	1027	3638	1193	3871	2070	379	279	889	745	1143
SAD	1	1983033	1984480	-	SAD	Phatr3_J9316	Predicted protein {ECO:0000313|EMBL:EEC51880.1} [Source:UniProtKB/TrEMBL;Acc:B7FQK1]	-	gene	Name match	0	9.16121e-30	1.70936e-28	1.70475	1.67618	8362	58169	19143	30829	11991	27704	25372	41709	36342	50972
CSN5	1	1992123	1993235	+	CSN5	Phatr3_J43086	COP9 SigNalosome subunit 5 {ECO:0000313|EMBL:EEC51350.1} [Source:UniProtKB/TrEMBL;Acc:B7FQK5]	+	gene	Name match	0	0.00153884	0.00317954	0.371407	0.367605	530	3582	1228	2394	1161	955	621	1306	895	1382
Phatr3_J43087	1	1993449	1995440	-	Phatr3_J43087	Phatr3_J43087	Predicted protein {ECO:0000313|EMBL:EEC51883.1} [Source:UniProtKB/TrEMBL;Acc:B7FQK6]	-	gene	Name match	0	1.65743e-05	4.59683e-05	-1.26122	-1.1851	91	931	362	713	273	54	30	125	83	157
Phatr3_J43090	1	2002326	2003813	+	Phatr3_J43090	Phatr3_J43090	Predicted protein {ECO:0000313|EMBL:EEC51352.1} [Source:UniProtKB/TrEMBL;Acc:B7FQK9]	+	gene	Name match	0	0.000185658	0.000443683	-0.717655	-0.698308	211	924	424	933	519	148	76	204	219	251
Phatr3_EG02450	1	2016921	2023989	+	Phatr3_EG02450	Phatr3_EG02450	Predicted protein {ECO:0000313|EMBL:EEC51354.1} [Source:UniProtKB/TrEMBL;Acc:B7FQL5]	+	gene	Name match	0	6.41149e-14	4.25593e-13	1.40787	1.37146	2596	14722	6999	10964	3680	10012	7615	9506	7352	10680
PT-KIF12	1	2024063	2026315	-	PT-KIF12	Phatr3_J9158	Kinesin family-like protein {ECO:0000313|EMBL:EEC51889.1} [Source:UniProtKB/TrEMBL;Acc:B7FQL6]	-	gene	Name match	0	2.93538e-12	1.67123e-11	-2.01411	-1.89503	348	659	317	1025	587	91	51	78	61	97
Phatr3_J43097	1	2027159	2029117	+	Phatr3_J43097	Phatr3_J43097	Predicted protein {ECO:0000313|EMBL:EEC51355.1} [Source:UniProtKB/TrEMBL;Acc:B7FQL7]	+	gene	Name match	0	1.43279e-16	1.17977e-15	-0.919846	-0.91134	2201	10459	3931	6751	3956	1430	726	1456	1455	1769
Phatr3_J43098	1	2029207	2030241	-	Phatr3_J43098	Phatr3_J43098	Predicted protein {ECO:0000313|EMBL:EEC51890.1} [Source:UniProtKB/TrEMBL;Acc:B7FQL8]	-	gene	Name match	0	6.06618e-29	1.08492e-27	-1.86351	-1.8252	306	1212	455	959	634	98	54	101	105	117
LPT1	1	2030749	2032321	+	LPT1	Phatr3_J43099	1-acyl-sn-glycerol-3-phosphate acyltransferase {ECO:0000313|EMBL:EEC51356.1} [Source:UniProtKB/TrEMBL;Acc:B7FQL9]	+	gene	Name match	0	0.00225617	0.00453845	-0.821153	-0.77875	4510	11337	3021	9555	8044	2345	1385	2184	2206	2546
Phatr3_J9259	1	2032339	2032978	-	Phatr3_J9259	Phatr3_J9259	Predicted protein {ECO:0000313|EMBL:EEC51891.1} [Source:UniProtKB/TrEMBL;Acc:B7FQM0]	-	gene	Name match	0	6.46702e-06	1.88852e-05	-0.479444	-0.475398	836	4414	1656	2960	1579	829	492	808	659	979
Phatr3_J43103	1	2037327	2042549	-	Phatr3_J43103	Phatr3_J43103	Predicted protein {ECO:0000313|EMBL:EEC51893.1} [Source:UniProtKB/TrEMBL;Acc:B7FQM2]	-	gene	Name match	0	2.11723e-06	6.53177e-06	0.907142	0.882807	2107	11269	4869	8890	3930	5815	4911	4897	3960	5823
Phatr3_J43105	1	2050351	2051718	+	Phatr3_J43105	Phatr3_J43105	Predicted protein {ECO:0000313|EMBL:EEC51359.1} [Source:UniProtKB/TrEMBL;Acc:B7FQM6]	+	gene	Name match	0	4.84827e-06	1.43416e-05	0.679118	0.667999	478	1778	597	1212	831	618	492	822	867	1042
Phatr3_J43106	1	2053535	2055440	-	Phatr3_J43106	Phatr3_J43106	Predicted protein {ECO:0000313|EMBL:EEC51896.1} [Source:UniProtKB/TrEMBL;Acc:B7FQM8]	-	gene	Name match	0	0.000222605	0.000526038	0.313703	0.312007	2410	12212	4799	9700	4278	3036	2344	4704	3780	5453
Phatr3_J43109	1	2060921	2061688	-	Phatr3_J43109	Phatr3_J43109	Predicted protein {ECO:0000313|EMBL:EEC51898.1} [Source:UniProtKB/TrEMBL;Acc:B7FQN2]	-	gene	Name match	0	0.00297814	0.00585916	-0.316666	-0.31398	1426	8371	3054	5485	2346	1248	866	1789	1427	2268
Phatr3_J43110	1	2062111	2063319	+	Phatr3_J43110	Phatr3_J43110	Predicted protein {ECO:0000313|EMBL:EEC51362.1} [Source:UniProtKB/TrEMBL;Acc:B7FQN3]	+	gene	Name match	0	5.74666e-12	3.18611e-11	0.813494	0.805031	639	2726	942	2064	871	890	698	1403	1340	1667
Phatr3_J32260	1	2068154	2068828	-	Phatr3_J32260	Phatr3_J32260	Predicted protein {ECO:0000313|EMBL:EEC51900.1} [Source:UniProtKB/TrEMBL;Acc:B7FQN6]	-	gene	Name match	0	9.54349e-05	0.000237577	0.692406	0.676386	381	3132	1221	1952	771	837	569	1434	1036	1468
Phatr3_J32261	1	2069297	2072245	+	Phatr3_J32261	Phatr3_J32261	Predicted protein {ECO:0000313|EMBL:EEC51364.1} [Source:UniProtKB/TrEMBL;Acc:B7FQN7]	+	gene	Name match	0	1.31243e-16	1.08992e-15	0.470345	0.469202	3089	15932	6114	10976	5778	4731	3582	6020	5161	7438
Phatr3_J8821	1	2070241	2072145	-	Phatr3_J8821	Phatr3_J8821	Predicted protein {ECO:0000313|EMBL:EEC51901.1} [Source:UniProtKB/TrEMBL;Acc:B7FQN8]	-	gene	Name match	0	5.88148e-12	3.25312e-11	0.559509	0.556738	2139	10152	4008	7280	3988	3072	2534	4417	3636	5587
Phatr3_J43115	1	2072464	2075077	+	Phatr3_J43115	Phatr3_J43115	Predicted protein {ECO:0000313|EMBL:EEC51365.1} [Source:UniProtKB/TrEMBL;Acc:B7FQN9]	+	gene	Name match	0	1.39825e-05	3.91908e-05	0.506934	0.501793	843	5278	1859	4023	1529	1316	1036	2034	1806	2408
Phatr3_EG01885	1	2079379	2079951	-	Phatr3_EG01885	Phatr3_EG01885	No description	-	gene	Name match	0	5.2202e-15	3.77978e-14	-1.26977	-1.24515	100	708	261	511	256	62	42	84	60	96
Phatr3_J51454	1	2079963	2081290	-	Phatr3_J51454	Phatr3_J51454	No description	-	gene	Name match	0	8.54352e-09	3.44672e-08	-0.584352	-0.579859	1033	5771	2325	4285	1908	874	504	1131	894	1327
BGS1	1	2085016	2091776	-	BGS1	Phatr3_J9617	Predicted protein {ECO:0000313|EMBL:EEC51906.1} [Source:UniProtKB/TrEMBL;Acc:B7FQP6]	-	gene	Name match	0	0.00197071	0.00399668	0.36564	0.361835	9775	40722	16191	31604	14300	13560	10721	13415	12347	16674
GPH	1	2092760	2093461	+	GPH	Phatr3_J43120	Phosphoglycolate phosphatase, PGPase {ECO:0000313|EMBL:EEC51368.1} [Source:UniProtKB/TrEMBL;Acc:B7FQP7]	+	gene	Name match	0	0.000291568	0.000679625	0.453656	0.448363	887	4206	1500	2938	1413	987	775	1734	1473	2166
Phatr3_J43121	1	2094225	2094839	+	Phatr3_J43121	Phatr3_J43121	Predicted protein {ECO:0000313|EMBL:EEC51369.1} [Source:UniProtKB/TrEMBL;Acc:B7FQP8]	+	gene	Name match	0	0.00128408	0.0026933	0.403219	0.398517	222	1177	355	693	294	267	202	387	348	434
Phatr3_J32272	1	2095140	2095695	-	Phatr3_J32272	Phatr3_J32272	No description	-	gene	Name match	0	0.000119808	0.000294288	-0.709272	-0.691554	1686	4864	1719	4039	2769	841	596	1008	1029	1204
Phatr3_J43122	1	2096205	2098067	+	Phatr3_J43122	Phatr3_J43122	MAP65_ASE1 {ECO:0000313|EMBL:EEC51370.1} [Source:UniProtKB/TrEMBL;Acc:B7FQQ0]	+	gene	Name match	0	0.00144976	0.0030099	-0.478092	-0.470113	1266	4969	2115	4957	2872	896	653	1369	1204	1582
Phatr3_J43123	1	2099596	2100138	-	Phatr3_J43123	Phatr3_J43123	Predicted protein {ECO:0000313|EMBL:EEC51908.1} [Source:UniProtKB/TrEMBL;Acc:B7FQQ2]	-	gene	Name match	0	5.20138e-20	5.53581e-19	-2.99688	-2.77268	2663	7188	3426	5750	2786	479	220	217	163	221
Phatr3_EG01880	1	2100911	2101196	-	Phatr3_EG01880	Phatr3_EG01880	No description	-	gene	Name match	0	5.20655e-15	3.77224e-14	-1.19946	-1.17857	2278	8626	3588	5677	2944	1126	666	898	942	1140
Phatr3_J17846	1	2102952	2103628	-	Phatr3_J17846	Phatr3_J17846	Predicted protein {ECO:0000313|EMBL:EEC51909.1} [Source:UniProtKB/TrEMBL;Acc:B7FQQ4]	-	gene	Name match	0	7.08247e-08	2.58014e-07	-1.17976	-1.13865	9553	23717	8418	17996	14292	3414	2279	3429	3501	4456
Phatr3_J43126	1	2103948	2104780	+	Phatr3_J43126	Phatr3_J43126	Predicted protein {ECO:0000313|EMBL:EEC51373.1} [Source:UniProtKB/TrEMBL;Acc:B7FQQ5]	+	gene	Name match	0	5.2455e-12	2.92077e-11	-0.752033	-0.745365	1454	7707	2877	4313	2238	865	593	1271	1006	1413
Phatr3_J43127	1	2105216	2106450	-	Phatr3_J43127	Phatr3_J43127	Predicted protein {ECO:0000313|EMBL:EEC51910.1} [Source:UniProtKB/TrEMBL;Acc:B7FQQ6]	-	gene	Name match	0	4.2039e-45	1.38729e-43	1.50063	1.48794	1810	9886	3629	7198	3699	6712	5122	6761	6114	8687
Phatr3_EG01865	1	2108853	2109530	-	Phatr3_EG01865	Phatr3_EG01865	No description	-	gene	Name match	0	3.86377e-08	1.44695e-07	-1.04649	-1.01873	490	2301	903	1715	855	162	138	350	364	458
Phatr3_J24978	1	2110062	2112066	+	Phatr3_J24978	Phatr3_J24978	Predicted protein {ECO:0000313|EMBL:EEC51375.1} [Source:UniProtKB/TrEMBL;Acc:B7FQQ8]	+	gene	Name match	0	3.71473e-11	1.90952e-10	0.743526	0.736519	5457	33441	12055	23904	8768	10269	8987	13553	11874	16796
Phatr3_J43131	1	2112325	2113573	+	Phatr3_J43131	Phatr3_J43131	Predicted protein {ECO:0000313|EMBL:EEC51376.1} [Source:UniProtKB/TrEMBL;Acc:B7FQQ9]	+	gene	Name match	0	4.87706e-25	7.13362e-24	-0.84509	-0.840858	2834	15635	6104	10296	4631	1786	1222	2267	2121	2664
Phatr3_J32285	1	2118079	2118420	+	Phatr3_J32285	Phatr3_J32285	Predicted protein {ECO:0000313|EMBL:EEC51378.1} [Source:UniProtKB/TrEMBL;Acc:B7FQR1]	+	gene	Name match	0	3.914e-21	4.57997e-20	-1.21691	-1.20185	588	2820	990	1600	829	246	159	268	325	372
Phatr3_J32290	1	2128154	2130208	+	Phatr3_J32290	Phatr3_J32290	Predicted protein {ECO:0000313|EMBL:EEC51379.1} [Source:UniProtKB/TrEMBL;Acc:B7FQR6]	+	gene	Name match	0	3.19725e-07	1.07963e-06	-0.5445	-0.539891	762	3861	1445	3012	1128	523	380	801	608	904
Phatr3_J32292	1	2135658	2137166	-	Phatr3_J32292	Phatr3_J32292	Predicted protein {ECO:0000313|EMBL:EEC51916.1} [Source:UniProtKB/TrEMBL;Acc:B7FQR8]	-	gene	Name match	0	5.53669e-08	2.04258e-07	0.73086	0.721035	3213	20871	8277	13298	4951	6563	4953	8858	6757	10085
Phatr3_J43138	1	2137955	2138551	-	Phatr3_J43138	Phatr3_J43138	Predicted protein {ECO:0000313|EMBL:EEC51917.1} [Source:UniProtKB/TrEMBL;Acc:B7FQR9]	-	gene	Name match	0	9.00497e-13	5.41554e-12	1.25684	1.22823	925	6544	2315	4009	1401	2127	1846	4181	3215	4762
LHCR8	1	2139280	2139993	+	LHCR8	Phatr3_J32294	Protein fucoxanthin chlorophyll a/c protein {ECO:0000313|EMBL:EEC51380.1} [Source:UniProtKB/TrEMBL;Acc:B7FQS0]	+	gene	Name match	0	0.00523587	0.00987386	0.568153	0.550979	725	4626	1986	3043	1785	933	894	2186	1744	2908
Phatr3_J43140	1	2141842	2142912	+	Phatr3_J43140	Phatr3_J43140	Predicted protein {ECO:0000313|EMBL:EEC51381.1} [Source:UniProtKB/TrEMBL;Acc:B7FQS2]	+	gene	Name match	0	1.36029e-13	8.77445e-13	0.822587	0.815003	727	3796	1440	2258	990	1249	1018	1763	1398	2022
Phatr3_J43144	1	2148189	2149736	-	Phatr3_J43144	Phatr3_J43144	Predicted protein {ECO:0000313|EMBL:EEC51920.1} [Source:UniProtKB/TrEMBL;Acc:B7FQS6]	-	gene	Name match	0	1.42207e-05	3.98008e-05	-0.38968	-0.387329	1514	7477	2944	5014	2300	1367	795	1456	1414	1774
Phatr3_J51460	1	2150441	2151593	+	Phatr3_J51460	Phatr3_J51460	No description	+	gene	Name match	0	2.0092e-13	1.27901e-12	0.67475	0.670488	690	3465	1274	2389	1326	1229	1010	1525	1290	1637
Phatr3_EG01801	1	2152207	2155722	+	Phatr3_EG01801	Phatr3_EG01801	No description	+	gene	Name match	0	0.00122814	0.00258482	-0.342768	-0.339889	4621	18422	7137	15440	8410	3626	2977	4400	4083	5057
Phatr3_EG01779	1	2156609	2157057	+	Phatr3_EG01779	Phatr3_EG01779	No description	+	gene	Name match	0	0.00280962	0.005552	0.379161	0.374626	286	1849	625	1233	439	434	339	573	533	637
Phatr3_J17862	1	2160626	2163198	+	Phatr3_J17862	Phatr3_J17862	Predicted protein {ECO:0000313|EMBL:EEC51384.1} [Source:UniProtKB/TrEMBL;Acc:B7FQS8]	+	gene	Name match	0	5.96583e-27	9.59395e-26	-1.31202	-1.29746	12330	44062	18891	39406	22074	4971	3821	5279	5581	6977
Phatr3_J43148	1	2163283	2164557	-	Phatr3_J43148	Phatr3_J43148	Predicted protein {ECO:0000313|EMBL:EEC51922.1} [Source:UniProtKB/TrEMBL;Acc:B7FQS9]	-	gene	Name match	0	1.33942e-13	8.64938e-13	0.722073	0.716937	1728	10470	3716	7259	3114	3093	2589	4803	3652	5328
Phatr3_J43150	1	2166330	2168031	-	Phatr3_J43150	Phatr3_J43150	Predicted protein {ECO:0000313|EMBL:EEC51923.1} [Source:UniProtKB/TrEMBL;Acc:B7FQT1]	-	gene	Name match	0	5.04503e-06	1.48896e-05	-0.508837	-0.504107	500	2410	1046	1904	879	388	351	425	442	563
Phatr3_J25000	1	2175413	2176599	+	Phatr3_J25000	Phatr3_J25000	Predicted protein {ECO:0000313|EMBL:EEC51386.1} [Source:UniProtKB/TrEMBL;Acc:B7FQT4]	+	gene	Name match	0	0.00502856	0.00951219	-0.271586	-0.269681	2579	11162	3917	7417	3461	1988	1590	2436	2066	2881
Phatr3_J43154	1	2176787	2177167	-	Phatr3_J43154	Phatr3_J43154	Predicted protein {ECO:0000313|EMBL:EEC51926.1} [Source:UniProtKB/TrEMBL;Acc:B7FQT5]	-	gene	Name match	0	1.26238e-18	1.23201e-17	-1.78282	-1.72961	574	3644	1161	2196	1073	137	99	311	232	397
Phatr3_J32311	1	2177966	2178912	+	Phatr3_J32311	Phatr3_J32311	Predicted protein {ECO:0000313|EMBL:EEC51387.1} [Source:UniProtKB/TrEMBL;Acc:B7FQT6]	+	gene	Name match	0	0	0	-1.61124	-1.60448	1521	7973	3018	5098	2527	543	377	684	597	849
Phatr3_J43155	1	2179266	2180967	+	Phatr3_J43155	Phatr3_J43155	Predicted protein {ECO:0000313|EMBL:EEC51388.1} [Source:UniProtKB/TrEMBL;Acc:B7FQT7]	+	gene	Name match	0	0.00448822	0.00859056	0.395278	0.389605	584	2809	1037	2524	1178	787	502	1292	1078	1407
Phatr3_EG01848	1	2183955	2184465	-	Phatr3_EG01848	Phatr3_EG01848	No description	-	gene	Name match	0	2.30983e-14	1.59038e-13	-0.932612	-0.922234	1015	4030	1839	2889	1771	489	370	668	702	716
Phatr3_J32314	1	2184850	2186016	-	Phatr3_J32314	Phatr3_J32314	Predicted protein {ECO:0000313|EMBL:EEC51927.1} [Source:UniProtKB/TrEMBL;Acc:B7FQT9]	-	gene	Name match	0	0.00402313	0.00775391	0.329068	0.32586	541	3757	1213	2228	995	844	648	1133	873	1323
Phatr3_J32316	1	2188460	2188928	+	Phatr3_J32316	Phatr3_J32316	Predicted protein {ECO:0000313|EMBL:EEC51391.1} [Source:UniProtKB/TrEMBL;Acc:B7FQU1]	+	gene	Name match	0	1.65748e-16	1.36094e-15	-1.01213	-1.00077	1403	6839	2875	3971	1846	679	522	889	749	1078
Phatr3_J43158	1	2191026	2192303	-	Phatr3_J43158	Phatr3_J43158	Predicted protein {ECO:0000313|EMBL:EEC51928.1} [Source:UniProtKB/TrEMBL;Acc:B7FQU3]	-	gene	Name match	0	2.86686e-22	3.61243e-21	1.32194	1.30374	738	4089	1473	3142	1488	2056	1188	3187	2842	3491
Phatr3_J43159	1	2193158	2200682	+	Phatr3_J43159	Phatr3_J43159	No description	+	gene	Name match	0	8.98356e-12	4.87853e-11	0.9762	0.961373	7963	33344	15631	27828	14018	19081	15270	18781	15291	21537
Phatr3_J43160	1	2201047	2202519	-	Phatr3_J43160	Phatr3_J43160	Predicted protein {ECO:0000313|EMBL:EEC51929.1} [Source:UniProtKB/TrEMBL;Acc:B7FQU5]	-	gene	Name match	0	1.67257e-20	1.86174e-19	2.89814	2.70128	11	323	80	144	79	305	215	443	479	465
Phatr3_J43163	1	2209625	2211274	+	Phatr3_J43163	Phatr3_J43163	Predicted protein {ECO:0000313|EMBL:EEC51395.1} [Source:UniProtKB/TrEMBL;Acc:B7FQU8]	+	gene	Name match	0	0.0045362	0.00866676	0.81956	0.771164	435	2695	840	1939	786	466	369	1592	1196	1995
Phatr3_J43164	1	2211287	2212783	-	Phatr3_J43164	Phatr3_J43164	Predicted protein {ECO:0000313|EMBL:EEC51931.1} [Source:UniProtKB/TrEMBL;Acc:B7FQU9]	-	gene	Name match	0	1.58109e-08	6.18984e-08	-1.10722	-1.07606	394	1419	512	1141	662	131	144	178	254	205
Phatr3_EG02464	1	2214283	2216138	-	Phatr3_EG02464	Phatr3_EG02464	Predicted protein {ECO:0000313|EMBL:EEC51932.1} [Source:UniProtKB/TrEMBL;Acc:B7FQV1]	-	gene	Name match	0	0.00344299	0.00671356	0.807245	0.763441	1943	4465	1566	3856	4053	2578	1998	2974	3162	4422
Phatr3_EG02194	1	2216659	2217804	-	Phatr3_EG02194	Phatr3_EG02194	Predicted protein {ECO:0000313|EMBL:EEC51933.1} [Source:UniProtKB/TrEMBL;Acc:B7FQV2]	-	gene	Name match	0	0.000657976	0.00144872	0.522692	0.513585	3293	21454	8190	14084	5545	6715	5396	6882	5627	7804
Phatr3_J9280	1	2219764	2220810	+	Phatr3_J9280	Phatr3_J9280	Predicted protein {ECO:0000313|EMBL:EEC51397.1} [Source:UniProtKB/TrEMBL;Acc:B7FQV4]	+	gene	Name match	0	1.0408e-06	3.33095e-06	-1.14629	-1.1007	284	3115	913	1690	665	148	160	312	233	424
Phatr3_J43169	1	2220989	2222203	-	Phatr3_J43169	Phatr3_J43169	Predicted protein {ECO:0000313|EMBL:EEC51935.1} [Source:UniProtKB/TrEMBL;Acc:B7FQV5]	-	gene	Name match	0	0.00250691	0.00500566	-0.382768	-0.3782	3952	24691	8624	18905	8435	4180	3396	4814	3609	5738
ZEP2	1	2222648	2224716	+	ZEP2	Phatr3_J5928	Precursor of protein zeaxanthin epoxidase- like protein {ECO:0000313|EMBL:EEC51398.1} [Source:UniProtKB/TrEMBL;Acc:B7FQV6]	+	gene	Name match	0	1.17528e-09	5.16952e-09	-1.31143	-1.26707	4021	11868	3986	9686	7469	1447	1038	1375	1820	1814
Phatr3_J17885	1	2228257	2228478	-	Phatr3_J17885	Phatr3_J17885	Predicted protein {ECO:0000313|EMBL:EEC51937.1} [Source:UniProtKB/TrEMBL;Acc:B7FQV9]	-	gene	Name match	0	3.60748e-05	9.53504e-05	-0.567246	-0.5593	2289	9324	3139	5510	2763	1421	1059	1610	1476	1649
Phatr3_EG01775	1	2228958	2229865	+	Phatr3_EG01775	Phatr3_EG01775	No description	+	gene	Name match	0	0.000100024	0.00024831	-0.589255	-0.579251	460	2258	773	1559	925	283	211	486	466	419
Phatr3_J43175	1	2233264	2233803	+	Phatr3_J43175	Phatr3_J43175	Predicted protein {ECO:0000313|EMBL:EEC51400.1} [Source:UniProtKB/TrEMBL;Acc:B7FQW2]	+	gene	Name match	0	0.00254871	0.0050804	-1.13261	-1.02392	974	15365	5134	5670	955	1004	710	1111	935	1104
Phatr3_J32339	1	2238745	2241471	+	Phatr3_J32339	Phatr3_J32339	No description	+	gene	Name match	0	6.65942e-06	1.94227e-05	-0.630206	-0.621083	157	760	277	603	262	122	61	147	105	187
Phatr3_J43182	1	2256998	2258152	-	Phatr3_J43182	Phatr3_J43182	Predicted protein {ECO:0000313|EMBL:EEC51944.1} [Source:UniProtKB/TrEMBL;Acc:B7FQX3]	-	gene	Name match	0	2.74991e-24	3.8903e-23	2.2643	2.18281	305	1751	537	942	331	951	866	2348	1622	2752
Phatr3_EG01851	1	2261084	2261694	-	Phatr3_EG01851	Phatr3_EG01851	No description	-	gene	Name match	0	3.9956e-12	2.24955e-11	0.645156	0.640982	651	3287	1209	2081	920	1061	726	1244	1272	1542
Phatr3_J43187	1	2265420	2267276	+	Phatr3_J43187	Phatr3_J43187	Pds-like2, phytoene desaturase-like protein {ECO:0000313|EMBL:EEC51410.1} [Source:UniProtKB/TrEMBL;Acc:B7FQY0]	+	gene	Name match	0	0.000174957	0.000420091	-0.575026	-0.565066	191	1036	403	736	348	129	99	202	134	293
Phatr3_J3281	1	2288240	2290042	-	Phatr3_J3281	Phatr3_J3281	No description	-	gene	Name match	0	1.74702e-06	5.44592e-06	0.904722	0.880945	487	2249	1040	1682	720	1270	916	944	861	1190
Phatr3_J8860	1	2292298	2294543	-	Phatr3_J8860	Phatr3_J8860	No description	-	gene	Name match	0	1.36608e-21	1.63634e-20	1.29084	1.27331	1411	8118	3007	5614	2005	3137	2743	5415	4621	6384
Phatr3_J17914	1	2296569	2297677	+	Phatr3_J17914	Phatr3_J17914	Predicted protein {ECO:0000313|EMBL:EEC51414.1} [Source:UniProtKB/TrEMBL;Acc:B7FQZ1]	+	gene	Name match	0	0.000124302	0.000304299	0.965743	0.92186	106	801	382	630	319	203	199	539	439	700
DXR	1	2304944	2306498	+	DXR	Phatr3_J9258	1-deoxy-d-xylulose-5-phosphate reductoisomerase {ECO:0000313|EMBL:EEC51417.1} [Source:UniProtKB/TrEMBL;Acc:B7FQZ5]	+	gene	Name match	0	0.000481462	0.00108511	-0.875573	-0.835953	3448	13203	4872	9808	5982	2848	1564	1562	1679	1623
Phatr3_J43208	1	2315092	2316528	+	Phatr3_J43208	Phatr3_J43208	Predicted protein {ECO:0000313|EMBL:EEC51419.1} [Source:UniProtKB/TrEMBL;Acc:B7FQZ9]	+	gene	Name match	0	7.65056e-10	3.4339e-09	0.851322	0.839213	681	2973	996	2456	1436	1482	993	1426	1480	1818
Phatr3_J17928	1	2319730	2320491	+	Phatr3_J17928	Phatr3_J17928	No description	+	gene	Name match	0	2.92169e-08	1.11131e-07	-0.604205	-0.598848	1121	4574	2004	3958	1724	875	568	848	737	1102
Phatr3_J43212	1	2323679	2325283	-	Phatr3_J43212	Phatr3_J43212	No description	-	gene	Name match	0	7.61883e-09	3.08328e-08	-0.544664	-0.541042	1376	5326	2179	4402	2203	906	585	1191	1051	1410
Phatr3_J43213	1	2333244	2336538	+	Phatr3_J43213	Phatr3_J43213	Predicted protein {ECO:0000313|EMBL:EEC51423.1} [Source:UniProtKB/TrEMBL;Acc:B7FR05]	+	gene	Name match	0	0.00041027	0.000936256	0.76344	0.73751	1749	12383	4713	6376	2137	4338	3241	3991	3298	4662
Phatr3_J43214	1	2338537	2343510	+	Phatr3_J43214	Phatr3_J43214	Predicted protein {ECO:0000313|EMBL:EEC51424.1} [Source:UniProtKB/TrEMBL;Acc:B7FR06]	+	gene	Name match	0	8.7282e-13	5.25724e-12	2.22394	2.07268	1194	2280	993	2674	1969	6007	3973	4076	3134	4629
Phatr3_J43215	1	2344009	2344824	+	Phatr3_J43215	Phatr3_J43215	Predicted protein {ECO:0000313|EMBL:EEC51425.1} [Source:UniProtKB/TrEMBL;Acc:B7FR07]	+	gene	Name match	0	1.15289e-06	3.67e-06	0.385017	0.383208	1055	4893	2002	3367	1600	1346	1040	1918	1508	2090
Phatr3_J43217	1	2346602	2349491	-	Phatr3_J43217	Phatr3_J43217	Predicted protein {ECO:0000313|EMBL:EEC51960.1} [Source:UniProtKB/TrEMBL;Acc:B7FR09]	-	gene	Name match	0	5.4161e-10	2.47681e-09	0.509443	0.506868	905	3921	1636	3227	1358	1324	1043	1575	1475	1868
Phatr3_J43219	1	2351767	2356721	-	Phatr3_J43219	Phatr3_J43219	Predicted protein {ECO:0000313|EMBL:EEC51961.1} [Source:UniProtKB/TrEMBL;Acc:B7FR11]	-	gene	Name match	0	0.000835196	0.00181084	0.643353	0.625871	3876	16224	6223	12733	6929	8721	5404	6102	5494	6981
Phatr3_J43220	1	2356901	2365216	+	Phatr3_J43220	Phatr3_J43220	No description	+	gene	Name match	0	0	0	1.82075	1.80936	3148	12624	5542	10211	4915	11745	8781	12695	11285	16432
Phatr3_EG01770	1	2365373	2367854	+	Phatr3_EG01770	Phatr3_EG01770	No description	+	gene	Name match	0	3.72095e-09	1.55224e-08	0.638212	0.632628	2474	9907	4686	8367	3985	4454	3167	4387	4064	5521
Phatr3_J43221	1	2367955	2369373	-	Phatr3_J43221	Phatr3_J43221	Predicted protein {ECO:0000313|EMBL:EEC51962.1} [Source:UniProtKB/TrEMBL;Acc:B7FR13]	-	gene	Name match	0	1.12805e-13	7.35378e-13	-2.14867	-2.02114	585	1248	585	1865	1289	146	72	122	118	213
Phatr3_J43222	1	2370085	2372853	+	Phatr3_J43222	Phatr3_J43222	Predicted protein {ECO:0000313|EMBL:EEC51429.1} [Source:UniProtKB/TrEMBL;Acc:B7FR14]	+	gene	Name match	0	0.000497677	0.00111892	1.19202	1.09525	744	1072	533	1487	1608	1058	947	1557	1623	2035
Phatr3_J43223	1	2374422	2376221	+	Phatr3_J43223	Phatr3_J43223	Sulfhydryl oxidase {ECO:0000256|RuleBase:RU371123} [Source:UniProtKB/TrEMBL;Acc:B7FR16]	+	gene	Name match	0	0.000336897	0.000778735	-0.51344	-0.505617	568	2157	861	1612	1103	340	323	486	445	552
Phatr3_J43224	1	2376454	2379363	-	Phatr3_J43224	Phatr3_J43224	Sulfhydryl oxidase {ECO:0000256|RuleBase:RU371123} [Source:UniProtKB/TrEMBL;Acc:B7FR17]	-	gene	Name match	0	1.01787e-21	1.22809e-20	0.917844	0.911536	7659	39784	15469	30048	13660	16479	14303	20321	16466	23181
Phatr3_J43225	1	2381439	2382317	-	Phatr3_J43225	Phatr3_J43225	Predicted protein {ECO:0000313|EMBL:EEC51965.1} [Source:UniProtKB/TrEMBL;Acc:B7FR19]	-	gene	Name match	0	0	0	2.22349	2.20129	1179	6574	2407	4934	2030	5057	5156	8242	7218	10502
CYCP5	1	2383292	2384935	+	CYCP5	Phatr3_J43226	Predicted protein {ECO:0000313|EMBL:EEC51432.1} [Source:UniProtKB/TrEMBL;Acc:B7FR20]	+	gene	Name match	0	4.94415e-13	3.05221e-12	1.2646	1.23609	1663	5978	2207	4568	2111	2320	2167	4949	4326	5899
Phatr3_J43229	1	2388873	2389712	-	Phatr3_J43229	Phatr3_J43229	Predicted protein {ECO:0000313|EMBL:EEC51967.1} [Source:UniProtKB/TrEMBL;Acc:B7FR23]	-	gene	Name match	0	3.14924e-08	1.19513e-07	0.698013	0.689745	981	3966	1786	3492	1284	1382	1006	2006	2043	2462
Phatr3_J2782	1	2393151	2394722	+	Phatr3_J2782	Phatr3_J2782	Predicted protein {ECO:0000313|EMBL:EEC51435.1} [Source:UniProtKB/TrEMBL;Acc:B7FR25]	+	gene	Name match	0	6.74297e-06	1.96418e-05	0.384629	0.382525	1073	4969	2040	3463	1745	1310	1178	1725	1651	2252
Phatr3_J32401	1	2395066	2396775	-	Phatr3_J32401	Phatr3_J32401	Predicted protein {ECO:0000313|EMBL:EEC51968.1} [Source:UniProtKB/TrEMBL;Acc:B7FR26]	-	gene	Name match	0	0	0	-5.12951	-4.77856	18369	80741	31123	73895	45371	487	228	1190	394	1407
Phatr3_J43232	1	2397924	2399790	-	Phatr3_J43232	Phatr3_J43232	Predicted protein {ECO:0000313|EMBL:EEC51969.1} [Source:UniProtKB/TrEMBL;Acc:B7FR27]	-	gene	Name match	0	0	0	-4.27705	-4.02752	5175	22593	8315	22230	14576	189	155	576	307	710
Phatr3_J43233	1	2400466	2402176	-	Phatr3_J43233	Phatr3_J43233	Predicted protein {ECO:0000313|EMBL:EEC51970.1} [Source:UniProtKB/TrEMBL;Acc:B7FR28]	-	gene	Name match	0	2.96221e-10	1.39125e-09	-1.11378	-1.08817	7103	27685	10091	25033	15997	3591	3006	4620	3044	4621
Phatr3_J8363	1	2406763	2407175	-	Phatr3_J8363	Phatr3_J8363	Predicted protein {ECO:0000313|EMBL:EEC51972.1} [Source:UniProtKB/TrEMBL;Acc:B7FR31]	-	gene	Name match	0	2.13199e-18	2.04134e-17	-1.09807	-1.08518	1034	4470	1401	2925	1421	443	380	537	431	623
Phatr3_EG02439	1	2407752	2412110	+	Phatr3_EG02439	Phatr3_EG02439	Predicted protein {ECO:0000313|EMBL:EEC51437.1} [Source:UniProtKB/TrEMBL;Acc:B7FR32]	+	gene	Name match	0	1.83853e-37	5.0249e-36	-2.19285	-2.14529	2075	7930	3165	5654	2848	505	383	408	361	546
Phatr3_J43237	1	2412805	2413428	-	Phatr3_J43237	Phatr3_J43237	Predicted protein {ECO:0000313|EMBL:EEC51973.1} [Source:UniProtKB/TrEMBL;Acc:B7FR33]	-	gene	Name match	0	0	0	-2.49475	-2.46743	3694	17559	6339	9727	6067	604	531	893	717	840
Phatr3_J17936	1	2416246	2417270	+	Phatr3_J17936	Phatr3_J17936	Predicted protein {ECO:0000313|EMBL:EEC51438.1} [Source:UniProtKB/TrEMBL;Acc:B7FR35]	+	gene	Name match	0	0.00500328	0.00946898	0.327727	0.324396	2019	11519	4041	6985	2755	2955	2134	3287	2893	3897
Phatr3_J25067	1	2423284	2425574	+	Phatr3_J25067	Phatr3_J25067	Predicted protein {ECO:0000313|EMBL:EEC51439.1} [Source:UniProtKB/TrEMBL;Acc:B7FR38]	+	gene	Name match	0	0.000453178	0.00102633	0.362556	0.359661	4451	21255	8499	14867	7424	5160	3858	8467	7137	10064
H3-1C	1	2425844	2426254	-	H3-1C	Phatr3_J50695	Histone H3 {ECO:0000256|RuleBase:RU004471} [Source:UniProtKB/TrEMBL;Acc:B7FR39]	-	gene	Name match	0	5.96672e-09	2.44442e-08	0.919119	0.90216	5293	28489	11200	16443	6675	11651	9315	11572	10147	14295
Phatr3_J43243	1	2428235	2429527	-	Phatr3_J43243	Phatr3_J43243	Predicted protein {ECO:0000313|EMBL:EEC51978.1} [Source:UniProtKB/TrEMBL;Acc:B7FR41]	-	gene	Name match	0	3.55679e-20	3.86303e-19	1.46652	1.43899	1038	5634	1780	3385	1506	2145	1848	4339	3459	5373
Phatr3_J43244	1	2430029	2430843	+	Phatr3_J43244	Phatr3_J43244	Predicted protein {ECO:0000313|EMBL:EEC51441.1} [Source:UniProtKB/TrEMBL;Acc:B7FR42]	+	gene	Name match	0	7.90253e-21	9.04711e-20	1.09565	1.08446	1958	10840	4228	7026	2807	4076	3714	6045	4889	7203
Phatr3_EG02180	1	2431639	2434383	+	Phatr3_EG02180	Phatr3_EG02180	Predicted protein {ECO:0000313|EMBL:EEC51442.1} [Source:UniProtKB/TrEMBL;Acc:B7FR43]	+	gene	Name match	0	3.20611e-06	9.70334e-06	0.566514	0.560271	6149	30666	10605	23933	14216	9334	8446	13114	11688	16556
Phatr3_EG02164	1	2434796	2437057	+	Phatr3_EG02164	Phatr3_EG02164	No description	+	gene	Name match	0	1.48345e-05	4.14491e-05	-0.728917	-0.71369	3729	21643	8307	13382	5078	2823	2334	2951	2523	2917
Phatr3_J8765	1	2439355	2440675	+	Phatr3_J8765	Phatr3_J8765	Predicted protein {ECO:0000313|EMBL:EEC51443.1} [Source:UniProtKB/TrEMBL;Acc:B7FR45]	+	gene	Name match	0	0.000673364	0.0014795	-0.491662	-0.48404	803	5545	2206	4176	1837	957	682	946	789	1154
Phatr3_J17954	1	2440833	2441639	-	Phatr3_J17954	Phatr3_J17954	Predicted protein {ECO:0000313|EMBL:EEC51980.1} [Source:UniProtKB/TrEMBL;Acc:B7FR46]	-	gene	Name match	0	1.83771e-08	7.14169e-08	-0.751273	-0.741318	9340	34101	11978	24058	15451	5334	3837	5736	5483	6880
Phatr3_J3969	1	2444657	2445649	-	Phatr3_J3969	Phatr3_J3969	Predicted protein {ECO:0000313|EMBL:EEC51981.1} [Source:UniProtKB/TrEMBL;Acc:B7FR48]	-	gene	Name match	0	7.06561e-05	0.000179187	-1.67289	-1.47558	578	742	279	1172	1309	122	90	115	212	209
ARF1	1	2447749	2448706	-	ARF1	Phatr3_J43251	Predicted protein {ECO:0000313|EMBL:EEC51982.1} [Source:UniProtKB/TrEMBL;Acc:B7FR50]	-	gene	Name match	0	6.39539e-13	3.9026e-12	-0.511067	-0.509131	20375	92908	33950	63251	32001	14804	11043	16491	15683	20993
Phatr3_J43252	1	2449464	2450141	+	Phatr3_J43252	Phatr3_J43252	No description	+	gene	Name match	0	3.5352e-05	9.361e-05	-0.609084	-0.5993	753	3136	1111	2214	1269	475	249	598	658	722
Phatr3_EG02446	1	2452796	2453854	+	Phatr3_EG02446	Phatr3_EG02446	No description	+	gene	Name match	0	0.00473964	0.00901925	-0.501595	-0.489965	342	1320	492	1140	687	202	133	360	313	388
Phatr3_EG01825	1	2454450	2455535	-	Phatr3_EG01825	Phatr3_EG01825	No description	-	gene	Name match	0	6.74349e-20	7.13119e-19	-0.900102	-0.893576	487	2560	917	1706	872	321	171	379	309	449
Phatr3_J54064	1	2460347	2463295	+	Phatr3_J54064	Phatr3_J54064	No description	+	gene	Name match	0	4.51282e-16	3.55739e-15	-1.24688	-1.22514	4492	18169	7170	12278	5775	2153	1471	1846	1604	2248
Phatr3_J32434	1	2467903	2468592	-	Phatr3_J32434	Phatr3_J32434	Predicted protein {ECO:0000313|EMBL:EEC51987.1} [Source:UniProtKB/TrEMBL;Acc:B7FR58]	-	gene	Name match	0	0.00432066	0.00829166	0.277089	0.275135	1920	10290	3800	7339	2950	2639	2147	2990	2722	3705
Phatr3_EG01781	1	2474675	2475174	+	Phatr3_EG01781	Phatr3_EG01781	No description	+	gene	Name match	0	5.90963e-16	4.62405e-15	-0.937151	-0.927774	3393	14618	5461	8660	4132	1607	1232	2020	1746	2249
Phatr3_J8770	1	2475361	2477061	-	Phatr3_J8770	Phatr3_J8770	Predicted protein {ECO:0000313|EMBL:EEC51989.1} [Source:UniProtKB/TrEMBL;Acc:B7FR62]	-	gene	Name match	0	6.21588e-05	0.000159198	-0.405334	-0.402228	1838	9065	3407	6396	2683	1592	1193	1666	1529	1970
SYBE	1	2477739	2478614	-	SYBE	Phatr3_J54066	Predicted protein {ECO:0000313|EMBL:EEC51990.1} [Source:UniProtKB/TrEMBL;Acc:B7FR63]	-	gene	Name match	0	7.61068e-12	4.16994e-11	0.667996	0.663245	629	3440	1219	2271	986	944	791	1434	1245	1795
Phatr3_J32441	1	2481782	2482924	+	Phatr3_J32441	Phatr3_J32441	Predicted protein {ECO:0000313|EMBL:EEC51451.1} [Source:UniProtKB/TrEMBL;Acc:B7FR65]	+	gene	Name match	0	0.00254857	0.0050804	0.22737	0.226403	746	4098	1560	3107	1322	1066	720	1280	1115	1603
Phatr3_EG02440	1	2484891	2485980	-	Phatr3_EG02440	Phatr3_EG02440	Predicted protein {ECO:0000313|EMBL:EEC51992.1} [Source:UniProtKB/TrEMBL;Acc:B7FR67]	-	gene	Name match	0	0.000405294	0.000925806	0.980895	0.927157	708	3063	1156	2304	1374	2506	1345	1273	999	1476
Phatr3_EG02438	1	2486230	2488977	-	Phatr3_EG02438	Phatr3_EG02438	Predicted protein {ECO:0000313|EMBL:EEC51993.1} [Source:UniProtKB/TrEMBL;Acc:B7FR68]	-	gene	Name match	0	4.05632e-19	4.08898e-18	2.69652	2.52313	217	1002	399	466	264	1996	1177	901	1599	1012
Phatr3_EG02443	1	2489070	2489402	-	Phatr3_EG02443	Phatr3_EG02443	No description	-	gene	Name match	0	1.63977e-12	9.58905e-12	2.83935	2.5251	32	50	26	32	19	172	92	84	154	93
Phatr3_EG02444	1	2492742	2493707	-	Phatr3_EG02444	Phatr3_EG02444	Predicted protein {ECO:0000313|EMBL:EEC51995.1} [Source:UniProtKB/TrEMBL;Acc:B7FR70]	-	gene	Name match	0	3.78623e-27	6.15686e-26	-1.61579	-1.58897	2862	20873	7467	14068	5278	1245	865	1900	1205	2048
Phatr3_J8741	1	2495667	2497926	-	Phatr3_J8741	Phatr3_J8741	Predicted protein {ECO:0000313|EMBL:EEC51996.1} [Source:UniProtKB/TrEMBL;Acc:B7FR72]	-	gene	Name match	0	4.2039e-45	1.28919e-43	1.26148	1.25393	4089	19222	7636	15769	8036	9657	8133	15056	12102	16840
Phatr3_J6093	1	2501805	2503064	-	Phatr3_J6093	Phatr3_J6093	Predicted protein {ECO:0000313|EMBL:EEC51997.1} [Source:UniProtKB/TrEMBL;Acc:B7FR74]	-	gene	Name match	0	2.98718e-05	8.01745e-05	-0.690735	-0.676788	561	2233	821	1765	1076	330	178	511	449	503
Phatr3_J54068	1	2524994	2526571	+	Phatr3_J54068	Phatr3_J54068	N-acetylglucosaminyl-phosphatidylinositol biosynthetic protein {ECO:0000313|EMBL:EEC51458.1} [Source:UniProtKB/TrEMBL;Acc:B7FR79]	+	gene	Name match	0	2.1567e-08	8.30645e-08	-0.701548	-0.693359	838	4321	1720	3418	1482	505	352	799	806	920
NDK3	1	2526638	2527380	-	NDK3	Phatr3_J25127	Nucleoside diphosphate kinase {ECO:0000256|RuleBase:RU004013} [Source:UniProtKB/TrEMBL;Acc:B7FR80]	-	gene	Name match	0	6.59556e-08	2.41409e-07	-0.804459	-0.791255	973	5427	2045	3759	2036	484	427	942	793	1219
Phatr3_J43277	1	2527790	2528737	-	Phatr3_J43277	Phatr3_J43277	Probable chorismate mutase {ECO:0000313|EMBL:EEC52000.1} [Source:UniProtKB/TrEMBL;Acc:B7FR81]	-	gene	Name match	0	0.000977712	0.00209487	-0.675336	-0.654686	302	1523	484	1257	613	160	105	289	339	343
Phatr3_EG01756	1	2527790	2528831	+	Phatr3_EG01756	Phatr3_EG01756	No description	+	gene	Name match	0	0.00224046	0.00450998	-0.61007	-0.592326	312	1492	466	1223	597	159	114	300	339	360
Phatr3_J43280	2	10478	12155	-	Phatr3_J43280	Phatr3_J43280	Predicted protein {ECO:0000313|EMBL:EEC50657.1} [Source:UniProtKB/TrEMBL;Acc:B7FRQ8]	-	gene	Name match	0	3.16063e-05	8.45375e-05	-1.8332	-1.59885	1030	1135	393	1012	1365	246	95	143	198	158
Phatr3_J32462	2	12835	14202	-	Phatr3_J32462	Phatr3_J32462	Predicted protein {ECO:0000313|EMBL:EEC50658.1} [Source:UniProtKB/TrEMBL;Acc:B7FRQ9]	-	gene	Name match	0	1.42893e-07	5.01784e-07	-0.977641	-0.952842	236	949	468	1073	617	172	110	162	157	215
Phatr3_J43283	2	19893	21446	-	Phatr3_J43283	Phatr3_J43283	Predicted protein {ECO:0000313|EMBL:EEC50660.1} [Source:UniProtKB/TrEMBL;Acc:B7FRR2]	-	gene	Name match	0	0.00183664	0.00374764	-0.464124	-0.456499	732	3125	1149	2149	1113	482	255	683	698	787
Phatr3_J50701	2	22139	22570	+	Phatr3_J50701	Phatr3_J50701	Predicted protein {ECO:0000313|EMBL:EEC50354.1} [Source:UniProtKB/TrEMBL;Acc:B7FRR3]	+	gene	Name match	0	1.07264e-06	3.42814e-06	-0.963469	-0.935961	4117	11850	4445	8699	7299	1636	1314	1947	2043	2725
Phatr3_EG01462	2	24149	25951	+	Phatr3_EG01462	Phatr3_EG01462	No description	+	gene	Name match	0	1.74004e-11	9.21715e-11	-1.21578	-1.18655	390	1497	537	1260	894	163	136	197	215	246
Phatr3_J54072	2	26047	28791	-	Phatr3_J54072	Phatr3_J54072	No description	-	gene	Name match	0	8.90209e-08	3.20195e-07	0.544353	0.540137	1730	7961	3121	5623	2263	2415	2059	3026	2680	3633
Phatr3_J43288	2	32917	34250	+	Phatr3_J43288	Phatr3_J43288	No description	+	gene	Name match	0	0.00238139	0.00477386	-0.687491	-0.661938	968	2488	926	2022	1710	496	366	502	568	690
Phatr3_J9904	2	34356	35792	-	Phatr3_J9904	Phatr3_J9904	Predicted protein {ECO:0000313|EMBL:EEC50664.1} [Source:UniProtKB/TrEMBL;Acc:B7FRR9]	-	gene	Name match	0	2.33823e-05	6.37417e-05	0.619788	0.609926	985	4032	1666	2956	1478	1067	915	2130	1808	2451
Phatr3_J9860	2	41696	43372	+	Phatr3_J9860	Phatr3_J9860	Predicted protein {ECO:0000313|EMBL:EEC50358.1} [Source:UniProtKB/TrEMBL;Acc:B7FRS2]	+	gene	Name match	0	2.14975e-08	8.28244e-08	-1.72844	-1.61266	593	1315	379	1282	1015	94	81	165	201	207
Phatr3_J43293	2	43996	45150	+	Phatr3_J43293	Phatr3_J43293	Predicted protein {ECO:0000313|EMBL:EEC50359.1} [Source:UniProtKB/TrEMBL;Acc:B7FRS3]	+	gene	Name match	0	1.09475e-06	3.49403e-06	0.675541	0.665904	807	4227	1684	3115	1452	1800	1264	1832	1335	1827
Phatr3_J43297	2	50406	51329	-	Phatr3_J43297	Phatr3_J43297	Predicted protein {ECO:0000313|EMBL:EEC50668.1} [Source:UniProtKB/TrEMBL;Acc:B7FRS6]	-	gene	Name match	0	9.98461e-16	7.64808e-15	1.983	1.89583	427	2804	921	945	740	2734	1424	1645	2244	2009
Phatr3_J43298	2	52044	53061	-	Phatr3_J43298	Phatr3_J43298	Predicted protein {ECO:0000313|EMBL:EEC50669.1} [Source:UniProtKB/TrEMBL;Acc:B7FRS7]	-	gene	Name match	0	3.82982e-28	6.64539e-27	3.06607	2.89606	373	834	265	502	587	2034	1409	2680	2540	3201
Phatr3_J43300	2	60588	63776	+	Phatr3_J43300	Phatr3_J43300	Predicted protein {ECO:0000313|EMBL:EEC50361.1} [Source:UniProtKB/TrEMBL;Acc:B7FRS9]	+	gene	Name match	0	1.46705e-15	1.11131e-14	-0.655857	-0.652536	2545	10794	4467	8679	4266	1876	1162	1992	1856	2316
Phatr3_EG02593	2	64181	65608	+	Phatr3_EG02593	Phatr3_EG02593	Predicted protein {ECO:0000313|EMBL:EEC50362.1} [Source:UniProtKB/TrEMBL;Acc:B7FRT0]	+	gene	Name match	0	7.62463e-07	2.47902e-06	-0.736444	-0.724365	588	3276	1338	2590	1000	349	249	616	479	769
Phatr3_J43302	2	65869	67689	-	Phatr3_J43302	Phatr3_J43302	Predicted protein {ECO:0000313|EMBL:EEC50670.1} [Source:UniProtKB/TrEMBL;Acc:B7FRT1]	-	gene	Name match	0	1.82361e-22	2.32556e-21	-2.10771	-2.03607	2307	6751	2373	5816	4285	407	259	579	630	727
Phatr3_J32487	2	68619	70196	+	Phatr3_J32487	Phatr3_J32487	Predicted protein {ECO:0000313|EMBL:EEC50363.1} [Source:UniProtKB/TrEMBL;Acc:B7FRT2]	+	gene	Name match	0	2.97726e-13	1.87071e-12	-1.39264	-1.35545	290	1215	497	949	773	138	77	153	140	198
Phatr3_J43303	2	71003	72134	+	Phatr3_J43303	Phatr3_J43303	Predicted protein {ECO:0000313|EMBL:EEC50364.1} [Source:UniProtKB/TrEMBL;Acc:B7FRT3]	+	gene	Name match	0	1.09097e-13	7.12401e-13	0.898765	0.888966	7444	37306	14518	21745	10515	14482	11524	17454	13033	22010
Phatr3_J43309	2	83956	85311	+	Phatr3_J43309	Phatr3_J43309	Predicted protein {ECO:0000313|EMBL:EEC50368.1} [Source:UniProtKB/TrEMBL;Acc:B7FRU0]	+	gene	Name match	0	7.40915e-07	2.41165e-06	-0.679329	-0.669839	1283	6905	2392	4815	2236	785	475	1306	1089	1514
Phatr3_J43310	2	85996	87426	-	Phatr3_J43310	Phatr3_J43310	Predicted protein {ECO:0000313|EMBL:EEC50674.1} [Source:UniProtKB/TrEMBL;Acc:B7FRU1]	-	gene	Name match	0	2.04984e-26	3.22517e-25	1.93294	1.88605	254	1306	610	1096	274	1021	782	1288	1400	1582
Phatr3_J43311	2	87861	89680	+	Phatr3_J43311	Phatr3_J43311	Predicted protein {ECO:0000313|EMBL:EEC50369.1} [Source:UniProtKB/TrEMBL;Acc:B7FRU2]	+	gene	Name match	0	0	0	2.15809	2.13299	474	3043	1053	2169	884	3203	2067	3051	2982	3461
Phatr3_J43312	2	89765	91678	-	Phatr3_J43312	Phatr3_J43312	Predicted protein {ECO:0000313|EMBL:EEC50675.1} [Source:UniProtKB/TrEMBL;Acc:B7FRU3]	-	gene	Name match	0	4.94736e-05	0.000128176	1.2012	1.12685	605	5581	2056	2769	599	2596	1508	2014	2436	2129
Phatr3_J43313	2	92426	93337	+	Phatr3_J43313	Phatr3_J43313	Predicted protein {ECO:0000313|EMBL:EEC50370.1} [Source:UniProtKB/TrEMBL;Acc:B7FRU4]	+	gene	Name match	0	2.04907e-23	2.76767e-22	2.12718	2.05668	1528	10048	4527	6258	1998	11087	6594	9080	9338	9576
Phatr3_J43314	2	94109	95235	+	Phatr3_J43314	Phatr3_J43314	Predicted protein {ECO:0000313|EMBL:EEC50371.1} [Source:UniProtKB/TrEMBL;Acc:B7FRU5]	+	gene	Name match	0	0	0	3.06938	2.97177	841	5563	2838	3636	1070	9175	7571	10543	10662	13642
Phatr3_EG01480	2	96133	96444	+	Phatr3_EG01480	Phatr3_EG01480	No description	+	gene	Name match	0	3.68867e-08	1.38718e-07	0.838171	0.823842	98	739	257	436	238	252	162	269	326	415
Phatr3_J18029	2	97353	98609	+	Phatr3_J18029	Phatr3_J18029	Lipoyl synthase 1, mitochondrial [Source:UniProtKB/Swiss-Prot;Acc:B7FRU7]	+	gene	Name match	0	1.31568e-07	4.64759e-07	0.401616	0.399872	1398	7809	2839	5676	2522	2257	1628	2728	2182	3297
Phatr3_J43317	2	99038	100629	+	Phatr3_J43317	Phatr3_J43317	Predicted protein {ECO:0000313|EMBL:EEC50373.1} [Source:UniProtKB/TrEMBL;Acc:B7FRU8]	+	gene	Name match	0	4.07711e-14	2.75666e-13	-1.40086	-1.36561	505	2271	825	1629	789	152	90	246	300	310
Phatr3_J18036	2	103947	105104	-	Phatr3_J18036	Phatr3_J18036	Predicted protein {ECO:0000313|EMBL:EEC50678.1} [Source:UniProtKB/TrEMBL;Acc:B7FRV0]	-	gene	Name match	0	0.00491877	0.00932117	-0.227207	-0.226095	2999	14984	5671	11093	5693	2986	2351	3413	2982	4085
Phatr3_EG01461	2	105585	106711	+	Phatr3_EG01461	Phatr3_EG01461	No description	+	gene	Name match	0	3.68053e-09	1.53648e-08	-1.72035	-1.61667	4646	12270	4608	10683	5753	1699	1014	899	876	964
Phatr3_J43320	2	108003	109199	-	Phatr3_J43320	Phatr3_J43320	Predicted protein {ECO:0000313|EMBL:EEC50679.1} [Source:UniProtKB/TrEMBL;Acc:B7FRV2]	-	gene	Name match	0	0.0023118	0.00464153	-0.687441	-0.66208	489	1930	610	1712	940	230	140	413	475	480
Phatr3_J32507	2	109719	110513	+	Phatr3_J32507	Phatr3_J32507	Predicted protein {ECO:0000313|EMBL:EEC50375.1} [Source:UniProtKB/TrEMBL;Acc:B7FRV3]	+	gene	Name match	0	5.44987e-07	1.79347e-06	-0.71401	-0.703239	470	2134	655	1237	791	220	214	349	339	392
Phatr3_J43321	2	110700	112313	-	Phatr3_J43321	Phatr3_J43321	Predicted protein {ECO:0000313|EMBL:EEC50680.1} [Source:UniProtKB/TrEMBL;Acc:B7FRV4]	-	gene	Name match	0	0.00019559	0.000466174	0.554152	0.545074	690	4116	1458	3116	1347	987	734	1850	1532	2180
Phatr3_J43323	2	115960	116667	+	Phatr3_J43323	Phatr3_J43323	Predicted protein {ECO:0000313|EMBL:EEC50377.1} [Source:UniProtKB/TrEMBL;Acc:B7FRV6]	+	gene	Name match	0	4.4778e-05	0.000116947	1.07722	1.02344	89	356	196	405	219	358	203	218	162	305
Phatr3_J43324	2	124914	126103	+	Phatr3_J43324	Phatr3_J43324	Predicted protein {ECO:0000313|EMBL:EEC50379.1} [Source:UniProtKB/TrEMBL;Acc:B7FRV8]	+	gene	Name match	0	7.46753e-05	0.000188518	0.531988	0.524857	3661	20239	7867	13060	4989	6724	4644	6916	5600	8072
Phatr3_J43325	2	129981	131081	+	Phatr3_J43325	Phatr3_J43325	Predicted protein {ECO:0000313|EMBL:EEC50381.1} [Source:UniProtKB/TrEMBL;Acc:B7FRW0]	+	gene	Name match	0	6.19721e-26	9.50647e-25	-2.17794	-2.10991	279	1693	559	883	615	115	46	78	73	91
LHCF4	2	132619	133215	-	LHCF4	Phatr3_J25168	Fucoxanthin-chlorophyll a-c binding protein C, chloroplastic [Source:UniProtKB/Swiss- Prot;Acc:Q08586]	-	gene	Name match	0	7.68399e-12	4.20672e-11	-1.85131	-1.75458	21224	61687	26783	64230	34510	8191	4646	4119	5401	4715
LHCF4	2	134351	134947	-	LHCF4	Phatr3_J25168	Fucoxanthin-chlorophyll a-c binding protein C, chloroplastic [Source:UniProtKB/Swiss- Prot;Acc:Q08586]	-	gene	Name match	0	6.49666e-13	3.95817e-12	-1.87567	-1.78417	9160	20818	10882	25731	13764	2989	1677	1835	2353	1935
FCPB	2	135961	136557	-	FCPB	Phatr3_J25172	Fucoxanthin-chlorophyll a-c binding protein B, chloroplastic [Source:UniProtKB/Swiss- Prot;Acc:Q08585]	-	gene	Name match	0	5.08653e-09	2.09637e-08	-1.15643	-1.1233	29344	88058	38883	73131	32889	13178	9678	10296	10645	12040
LHCF1	2	137096	137686	-	LHCF1	Phatr3_J18049	Fucoxanthin-chlorophyll a-c binding protein A, chloroplastic [Source:UniProtKB/Swiss- Prot;Acc:Q08584]	-	gene	Name match	0	6.33466e-05	0.000161884	-0.811945	-0.787504	13169	48322	16673	33641	15641	8283	5730	6108	6317	6592
Phatr3_J43334	2	138073	138970	+	Phatr3_J43334	Phatr3_J43334	Predicted protein {ECO:0000313|EMBL:EEC50382.1} [Source:UniProtKB/TrEMBL;Acc:B7FRW6]	+	gene	Name match	0	0	0	-1.84182	-1.83361	1369	7244	2410	4593	2238	413	300	502	445	609
Phatr3_J43335	2	140268	141875	+	Phatr3_J43335	Phatr3_J43335	Predicted protein {ECO:0000313|EMBL:EEC50383.1} [Source:UniProtKB/TrEMBL;Acc:B7FRW8]	+	gene	Name match	0	6.63966e-13	4.04318e-12	-1.04229	-1.02607	491	2818	1014	2443	1021	310	160	385	388	493
Phatr3_J32528	2	153149	154096	+	Phatr3_J32528	Phatr3_J32528	Predicted protein {ECO:0000313|EMBL:EEC50385.1} [Source:UniProtKB/TrEMBL;Acc:B7FRX0]	+	gene	Name match	0	2.17118e-13	1.37686e-12	-3.19629	-2.79487	88	156	65	243	158	5	10	8	7	10
Phatr3_J54080	2	154265	155636	-	Phatr3_J54080	Phatr3_J54080	Endodeoxyribonuclease {ECO:0000313|EMBL:EEC50687.1} [Source:UniProtKB/TrEMBL;Acc:B7FRX1]	-	gene	Name match	0	0.0039223	0.0075721	-0.745152	-0.709505	685	2463	907	2276	1736	287	211	634	583	799
Phatr3_J43339	2	155945	157141	-	Phatr3_J43339	Phatr3_J43339	Predicted protein {ECO:0000313|EMBL:EEC50688.1} [Source:UniProtKB/TrEMBL;Acc:B7FRX2]	-	gene	Name match	0	6.0141e-12	3.32173e-11	-0.794129	-0.786245	902	3839	1623	3215	1635	505	347	793	563	929
Phatr3_J32531	2	157588	158145	+	Phatr3_J32531	Phatr3_J32531	Predicted protein {ECO:0000313|EMBL:EEC50386.1} [Source:UniProtKB/TrEMBL;Acc:B7FRX3]	+	gene	Name match	0	3.48759e-08	1.31411e-07	1.85819	1.71166	1555	2700	866	2178	2857	3536	2902	4738	4366	5607
Phatr3_EG01529	2	162823	163098	-	Phatr3_EG01529	Phatr3_EG01529	No description	-	gene	Name match	0	0	0	-7.37355	-6.97862	1706	6466	2279	4286	1970	16	9	6	8	8
Phatr3_J32535	2	163773	164885	+	Phatr3_J32535	Phatr3_J32535	Predicted protein {ECO:0000313|EMBL:EEC50388.1} [Source:UniProtKB/TrEMBL;Acc:B7FRX7]	+	gene	Name match	0	7.60865e-14	5.02197e-13	-0.953047	-0.941531	1152	5164	1892	3385	1561	451	379	725	745	916
Phatr3_EG01487	2	169667	171844	+	Phatr3_EG01487	Phatr3_EG01487	No description	+	gene	Name match	0	1.20624e-21	1.45085e-20	-0.613548	-0.611649	2733	13908	5374	10832	4730	2098	1485	2434	2327	2856
Phatr3_EG02118	2	174149	176433	-	Phatr3_EG02118	Phatr3_EG02118	Predicted protein {ECO:0000313|EMBL:EEC50694.1} [Source:UniProtKB/TrEMBL;Acc:B7FRY2]	-	gene	Name match	0	5.33038e-08	1.97021e-07	0.703207	0.694421	107	396	168	293	163	159	115	180	190	237
Phatr3_J43347	2	183696	184853	-	Phatr3_J43347	Phatr3_J43347	Predicted protein {ECO:0000313|EMBL:EEC50695.1} [Source:UniProtKB/TrEMBL;Acc:B7FRY3]	-	gene	Name match	0	0.000433957	0.000986251	-0.730561	-0.707655	199	1261	558	1156	324	148	101	231	154	324
Phatr3_EG01465	2	187105	188733	+	Phatr3_EG01465	Phatr3_EG01465	No description	+	gene	Name match	0	8.71234e-05	0.000218005	-2.10375	-1.72716	46	46	57	62	42	2	7	13	5	8
Phatr3_J43348	2	189070	190191	-	Phatr3_J43348	Phatr3_J43348	Predicted protein {ECO:0000313|EMBL:EEC50696.1} [Source:UniProtKB/TrEMBL;Acc:B7FRY4]	-	gene	Name match	0	3.79051e-21	4.4444e-20	1.46108	1.43518	657	2814	877	2270	1192	1524	1076	2233	2457	3038
Phatr3_J43349	2	190354	192372	+	Phatr3_J43349	Phatr3_J43349	Predicted protein {ECO:0000313|EMBL:EEC50390.1} [Source:UniProtKB/TrEMBL;Acc:B7FRY5]	+	gene	Name match	0	0.00283327	0.005594	0.255739	0.254333	894	4103	1562	3234	1442	1247	852	1309	1234	1507
Phatr3_EG01534	2	192376	193782	-	Phatr3_EG01534	Phatr3_EG01534	No description	-	gene	Name match	0	8.58314e-07	2.77516e-06	-1.32234	-1.25436	58	233	97	275	97	23	21	28	17	54
Phatr3_EG01520	2	194396	196035	-	Phatr3_EG01520	Phatr3_EG01520	No description	-	gene	Name match	0	3.9011e-05	0.000102692	-0.530003	-0.523465	627	3760	1171	2453	1156	433	321	730	672	709
Phatr3_EG01494	2	197761	198804	+	Phatr3_EG01494	Phatr3_EG01494	No description	+	gene	Name match	0	0.00102686	0.0021921	0.350555	0.347576	350	2071	804	1503	678	497	382	712	617	964
Phatr3_J43350	2	198976	200022	-	Phatr3_J43350	Phatr3_J43350	Predicted protein {ECO:0000313|EMBL:EEC50697.1} [Source:UniProtKB/TrEMBL;Acc:B7FRY6]	-	gene	Name match	0	1.47002e-06	4.61707e-06	1.00521	0.97327	858	3719	1710	2602	1308	1376	919	1841	3068	2808
Phatr3_J43352	2	203193	204236	+	Phatr3_J43352	Phatr3_J43352	Predicted protein {ECO:0000313|EMBL:EEC50391.1} [Source:UniProtKB/TrEMBL;Acc:B7FRY8]	+	gene	Name match	0	6.63911e-05	0.000169182	0.715287	0.69838	946	6104	2116	2789	1318	1313	1136	2328	2138	2999
Phatr3_EG01524	2	204516	205396	-	Phatr3_EG01524	Phatr3_EG01524	No description	-	gene	Name match	0	0.000978831	0.00209688	1.0148	0.947092	231	452	221	601	565	516	262	459	500	532
Phatr3_EG01496	2	212325	213428	+	Phatr3_EG01496	Phatr3_EG01496	No description	+	gene	Name match	0	0.00129625	0.00271639	1.23382	1.11076	258	3733	1213	1608	205	1253	616	1492	1481	1627
Phatr3_J32550	2	216441	217622	-	Phatr3_J32550	Phatr3_J32550	Predicted protein {ECO:0000313|EMBL:EEC50700.1} [Source:UniProtKB/TrEMBL;Acc:B7FRZ0]	-	gene	Name match	0	5.65252e-16	4.4318e-15	0.667998	0.664593	1193	6403	2461	4620	2226	2252	1501	3020	2195	3473
NAT1	2	223914	224765	+	NAT1	Phatr3_EG01489	Arylamine N-acetyltransferase 1 {ECO:0000313|EMBL:CBL43365.1} [Source:UniProtKB/TrEMBL;Acc:D8FSX5]	+	gene	Name match	0	0.00447401	0.00856757	0.608306	0.588048	338	2952	875	1371	444	620	459	955	863	902
Phatr3_EG01502	2	224878	227001	-	Phatr3_EG01502	Phatr3_EG01502	No description	-	gene	Name match	0	0.00217705	0.0043884	-0.380504	-0.376138	2963	17809	6800	11095	4593	2965	2144	3257	2730	3530
Phatr3_J43356	2	227545	228231	+	Phatr3_J43356	Phatr3_J43356	Predicted protein {ECO:0000313|EMBL:EEC50392.1} [Source:UniProtKB/TrEMBL;Acc:B7FRZ2]	+	gene	Name match	0	2.75035e-06	8.37623e-06	-0.580558	-0.573934	1259	6125	1789	4070	1739	684	543	1108	974	1305
Phatr3_EG01460	2	235226	235945	+	Phatr3_EG01460	Phatr3_EG01460	No description	+	gene	Name match	0	0.000147626	0.000358683	-0.765725	-0.74299	279	2304	842	1614	558	173	169	367	310	423
ME1	2	236007	237923	-	ME1	Phatr3_J54082	Predicted protein {ECO:0000313|EMBL:EEC50704.1} [Source:UniProtKB/TrEMBL;Acc:B7FRZ7]	-	gene	Name match	0	0.00258935	0.00515259	-0.218836	-0.21797	1820	8572	3269	6202	3244	1632	1091	2246	1958	2431
Phatr3_J32557	2	240198	242352	+	Phatr3_J32557	Phatr3_J32557	Predicted protein {ECO:0000313|EMBL:EEC50395.1} [Source:UniProtKB/TrEMBL;Acc:B7FRZ9]	+	gene	Name match	0	4.79701e-13	2.96514e-12	0.742599	0.736746	1565	7024	2723	5102	2935	2463	1831	3988	2994	4314
Phatr3_J43360	2	242978	243724	-	Phatr3_J43360	Phatr3_J43360	Predicted protein {ECO:0000313|EMBL:EEC50706.1} [Source:UniProtKB/TrEMBL;Acc:B7FS00]	-	gene	Name match	0	2.38031e-09	1.01553e-08	0.690273	0.683394	1709	9412	3293	6228	2662	2470	2061	4093	3444	5243
Phatr3_J43362	2	248276	249781	+	Phatr3_J43362	Phatr3_J43362	Predicted protein {ECO:0000313|EMBL:EEC50397.1} [Source:UniProtKB/TrEMBL;Acc:B7FS03]	+	gene	Name match	0	0.00461125	0.00879711	-0.534901	-0.520911	3181	9655	4022	7238	5203	2134	1296	1961	2533	2210
Phatr3_J43363	2	250751	251854	+	Phatr3_J43363	Phatr3_J43363	Predicted protein {ECO:0000313|EMBL:EEC50398.1} [Source:UniProtKB/TrEMBL;Acc:B7FS04]	+	gene	Name match	0	2.90784e-05	7.81532e-05	0.588649	0.579988	12933	58212	20866	36987	19996	14268	14834	25046	25757	24791
Phatr3_J43364	2	253425	254579	+	Phatr3_J43364	Phatr3_J43364	Predicted protein {ECO:0000313|EMBL:EEC50399.1} [Source:UniProtKB/TrEMBL;Acc:B7FS05]	+	gene	Name match	0	1.90145e-05	5.23122e-05	0.764428	0.74646	3677	18629	7344	11386	5498	7500	6572	6631	6736	7233
Phatr3_J43366	2	257950	259068	-	Phatr3_J43366	Phatr3_J43366	Predicted protein {ECO:0000313|EMBL:EEC50709.1} [Source:UniProtKB/TrEMBL;Acc:B7FS07]	-	gene	Name match	0	2.59482e-07	8.84151e-07	0.512655	0.508856	1659	6836	2535	4890	2666	2512	1754	2743	2431	3019
Phatr3_J3940	2	259570	261411	-	Phatr3_J3940	Phatr3_J3940	Predicted protein {ECO:0000313|EMBL:EEC50710.1} [Source:UniProtKB/TrEMBL;Acc:B7FS08]	-	gene	Name match	0	8.79336e-19	8.70588e-18	0.822603	0.817286	1405	7602	2870	5654	2207	2789	2281	3367	3187	3939
Phatr3_J43369	2	263156	264274	+	Phatr3_J43369	Phatr3_J43369	Predicted protein {ECO:0000313|EMBL:EEC50400.1} [Source:UniProtKB/TrEMBL;Acc:B7FS10]	+	gene	Name match	0	0.00479631	0.00911432	-0.266629	-0.264847	1093	6578	2480	4209	1959	1073	785	1455	1301	1492
Phatr3_J43370	2	264341	268421	-	Phatr3_J43370	Phatr3_J43370	Predicted protein {ECO:0000313|EMBL:EEC50712.1} [Source:UniProtKB/TrEMBL;Acc:B7FS11]	-	gene	Name match	0	0	0	2.46424	2.43183	871	3120	1576	2847	1067	4820	3690	5082	4606	6589
Phatr3_J43372	2	268698	275497	+	Phatr3_J43372	Phatr3_J43372	Predicted protein {ECO:0000313|EMBL:EEC50401.1} [Source:UniProtKB/TrEMBL;Acc:B7FS13]	+	gene	Name match	0	6.25671e-05	0.000160138	0.442511	0.438473	1170	4718	2139	4151	2340	1796	1337	1927	1836	2557
Phatr3_EG02602	2	269050	273283	-	Phatr3_EG02602	Phatr3_EG02602	Predicted protein {ECO:0000313|EMBL:EEC50713.1} [Source:UniProtKB/TrEMBL;Acc:B7FS12]	-	gene	Name match	0	0.000977515	0.00209483	0.524998	0.515151	674	2602	1301	2415	1156	1168	944	997	1021	1325
Phatr3_J32572	2	275713	276075	-	Phatr3_J32572	Phatr3_J32572	Predicted protein {ECO:0000313|EMBL:EEC50714.1} [Source:UniProtKB/TrEMBL;Acc:B7FS14]	-	gene	Name match	0	0.00379858	0.0073491	-0.546535	-0.532269	364	1742	657	1207	614	259	104	340	362	457
Phatr3_J43377	2	284652	286110	+	Phatr3_J43377	Phatr3_J43377	Protein with SEL1 motif {ECO:0000313|EMBL:EEC50404.1} [Source:UniProtKB/TrEMBL;Acc:B7FS19]	+	gene	Name match	0	0.000237571	0.000559587	0.915367	0.874522	722	3459	1362	2529	1100	774	663	2335	1813	2956
Phatr3_J43378	2	286832	292940	+	Phatr3_J43378	Phatr3_J43378	Predicted protein {ECO:0000313|EMBL:EEC50405.1} [Source:UniProtKB/TrEMBL;Acc:B7FS20]	+	gene	Name match	0	0.00112599	0.00238927	0.642167	0.6239	2595	14312	6378	11089	4289	6202	4884	4767	4387	5809
Phatr3_J25204	2	293010	294836	-	Phatr3_J25204	Phatr3_J25204	Predicted protein {ECO:0000313|EMBL:EEC50717.1} [Source:UniProtKB/TrEMBL;Acc:B7FS21]	-	gene	Name match	0	4.48416e-44	1.53442e-42	-2.96207	-2.86439	8003	38192	12792	28328	14912	1620	984	1011	1021	1136
Phatr3_EG01508	2	295232	299429	-	Phatr3_EG01508	Phatr3_EG01508	Predicted protein {ECO:0000313|EMBL:EEC50718.1} [Source:UniProtKB/TrEMBL;Acc:B7FS22]	-	gene	Name match	0	7.92791e-09	3.20391e-08	-1.02695	-1.00301	5701	17982	7322	17957	9276	3086	2195	2551	2541	3255
Phatr3_J18080	2	300004	301891	+	Phatr3_J18080	Phatr3_J18080	Predicted protein {ECO:0000313|EMBL:EEC50406.1} [Source:UniProtKB/TrEMBL;Acc:B7FS23]	+	gene	Name match	0	0.00115503	0.00244376	0.623815	0.606956	557	1722	527	1447	864	623	455	827	944	1099
Phatr3_J43382	2	301968	303614	-	Phatr3_J43382	Phatr3_J43382	Predicted protein {ECO:0000313|EMBL:EEC50719.1} [Source:UniProtKB/TrEMBL;Acc:B7FS24]	-	gene	Name match	0	6.28486e-12	3.46307e-11	-0.495616	-0.493685	1406	7846	2829	5518	2491	1090	828	1428	1297	1856
Phatr3_J43383	2	304894	306402	-	Phatr3_J43383	Phatr3_J43383	Predicted protein {ECO:0000313|EMBL:EEC50720.1} [Source:UniProtKB/TrEMBL;Acc:B7FS25]	-	gene	Name match	0	1.89764e-12	1.10251e-11	1.11957	1.09868	304	1748	824	1372	525	655	536	1190	1012	1446
Phatr3_J9897	2	309644	309949	+	Phatr3_J9897	Phatr3_J9897	Predicted protein {ECO:0000313|EMBL:EEC50409.1} [Source:UniProtKB/TrEMBL;Acc:B7FS28]	+	gene	Name match	0	3.63512e-13	2.27058e-12	-1.58927	-1.53417	444	2392	855	1286	558	125	63	198	231	248
Phatr3_J43386	2	314938	316386	-	Phatr3_J43386	Phatr3_J43386	Predicted protein {ECO:0000313|EMBL:EEC50722.1} [Source:UniProtKB/TrEMBL;Acc:B7FS31]	-	gene	Name match	0	0.000531184	0.00118866	-1.20719	-1.10566	113	286	130	267	205	57	35	18	38	75
Phatr3_J25217	2	318295	320297	-	Phatr3_J25217	Phatr3_J25217	Predicted protein {ECO:0000313|EMBL:EEC50723.1} [Source:UniProtKB/TrEMBL;Acc:B7FS33]	-	gene	Name match	0	4.83626e-39	1.40772e-37	2.37029	2.313	4445	33633	14993	30611	10554	47028	24402	46273	39799	55975
Phatr3_J25218	2	320709	322858	+	Phatr3_J25218	Phatr3_J25218	Predicted protein {ECO:0000313|EMBL:EEC50412.1} [Source:UniProtKB/TrEMBL;Acc:B7FS34]	+	gene	Name match	0	3.42504e-19	3.46763e-18	2.25438	2.15162	4063	38618	19045	34561	8923	50762	22883	45272	41270	53676
Phatr3_J18096	2	322961	324070	-	Phatr3_J18096	Phatr3_J18096	Predicted protein {ECO:0000313|EMBL:EEC50724.1} [Source:UniProtKB/TrEMBL;Acc:B7FS35]	-	gene	Name match	0	5.64716e-06	1.65868e-05	0.506853	0.50214	883	4619	1438	2831	1378	1264	773	1695	1663	1897
Phatr3_J7718	2	327762	328577	-	Phatr3_J7718	Phatr3_J7718	Predicted protein {ECO:0000313|EMBL:EEC50725.1} [Source:UniProtKB/TrEMBL;Acc:B7FS38]	-	gene	Name match	0	1.88014e-14	1.303e-13	-1.50317	-1.46093	254	2059	776	1362	601	157	62	183	171	227
Phatr3_J43394	2	330814	334340	-	Phatr3_J43394	Phatr3_J43394	No description	-	gene	Name match	0	0.000480496	0.00108335	0.612933	0.599027	2883	14011	5857	11473	4460	6419	4389	5284	4267	5697
Phatr3_J43395	2	336184	337341	-	Phatr3_J43395	Phatr3_J43395	Predicted protein {ECO:0000313|EMBL:EEC50727.1} [Source:UniProtKB/TrEMBL;Acc:B7FS41]	-	gene	Name match	0	1.38952e-11	7.44509e-11	1.17028	1.14451	117	803	266	532	274	335	189	479	532	499
Phatr3_J43396	2	341260	342411	-	Phatr3_J43396	Phatr3_J43396	Predicted protein {ECO:0000313|EMBL:EEC50728.1} [Source:UniProtKB/TrEMBL;Acc:B7FS42]	-	gene	Name match	0	2.11196e-15	1.5854e-14	1.19944	1.17922	101	550	179	377	150	219	146	348	274	454
Phatr3_EG01452	2	349376	350614	+	Phatr3_EG01452	Phatr3_EG01452	No description	+	gene	Name match	0	2.71964e-09	1.15354e-08	0.659951	0.653888	10677	50884	18963	44360	22784	19799	16156	23121	20824	27105
Phatr3_EG01455	2	351418	352034	+	Phatr3_EG01455	Phatr3_EG01455	No description	+	gene	Name match	0	6.57712e-15	4.72117e-14	-0.660055	-0.656507	5455	25470	9395	17449	9164	3823	2804	4168	3505	5367
Phatr3_J43401	2	352301	354146	-	Phatr3_J43401	Phatr3_J43401	Predicted protein {ECO:0000313|EMBL:EEC50732.1} [Source:UniProtKB/TrEMBL;Acc:B7FS47]	-	gene	Name match	0	2.29884e-09	9.81854e-09	1.03225	1.00957	854	5664	1815	3230	1323	1514	1222	2953	2648	3563
Phatr3_J43402	2	354980	356621	-	Phatr3_J43402	Phatr3_J43402	Predicted protein {ECO:0000313|EMBL:EEC50733.1} [Source:UniProtKB/TrEMBL;Acc:B7FS48]	-	gene	Name match	0	1.36044e-09	5.93913e-09	0.492685	0.490246	1241	7138	2663	4582	2125	1933	1458	2693	2189	3099
Phatr3_J43406	2	362904	366848	+	Phatr3_J43406	Phatr3_J43406	Predicted protein {ECO:0000313|EMBL:EEC50419.1} [Source:UniProtKB/TrEMBL;Acc:B7FS52]	+	gene	Name match	0	4.8827e-06	1.44397e-05	-0.78201	-0.765127	1367	4013	1588	3336	2216	611	451	781	822	1066
Phatr3_J43407	2	366942	368078	-	Phatr3_J43407	Phatr3_J43407	Predicted protein {ECO:0000313|EMBL:EEC50735.1} [Source:UniProtKB/TrEMBL;Acc:B7FS53]	-	gene	Name match	0	1.06131e-15	8.09751e-15	1.07122	1.05702	492	2685	939	1871	1034	1022	722	1767	1369	2110
Phatr3_J43408	2	368536	370282	+	Phatr3_J43408	Phatr3_J43408	Predicted protein {ECO:0000313|EMBL:EEC50420.1} [Source:UniProtKB/TrEMBL;Acc:B7FS54]	+	gene	Name match	0	0.0012489	0.00262425	-0.366243	-0.362726	1248	8097	3092	5461	2250	1222	996	1603	1294	1773
Phatr3_J9832	2	370451	371373	-	Phatr3_J9832	Phatr3_J9832	Predicted protein {ECO:0000313|EMBL:EEC50736.1} [Source:UniProtKB/TrEMBL;Acc:B7FS55]	-	gene	Name match	0	0.000547057	0.00122112	-0.424837	-0.420062	1355	6470	2424	4955	2306	996	597	1466	1250	1925
Phatr3_J43411	2	375176	376489	-	Phatr3_J43411	Phatr3_J43411	Predicted protein {ECO:0000313|EMBL:EEC50737.1} [Source:UniProtKB/TrEMBL;Acc:B7FS57]	-	gene	Name match	0	2.62019e-06	8.00074e-06	0.669277	0.659205	804	4815	1926	3090	1130	1629	1225	1682	1543	2152
Phatr3_EG01503	2	379619	380232	-	Phatr3_EG01503	Phatr3_EG01503	No description	-	gene	Name match	0	2.40253e-15	1.79312e-14	-1.68206	-1.6267	773	4652	1581	2905	863	313	256	262	235	343
Phatr3_EG01492	2	390898	404785	+	Phatr3_EG01492	Phatr3_EG01492	No description	+	gene	Name match	0	5.75589e-26	8.85282e-25	1.23736	1.22465	44197	169314	79742	137151	67627	112711	85678	116928	98893	142934
Phatr3_EG01531	2	391488	392170	-	Phatr3_EG01531	Phatr3_EG01531	No description	-	gene	Name match	0	0	0	2.50926	2.46216	685	2111	1114	1526	1024	3616	2802	4016	3277	4768
Phatr3_EG01515	2	397395	397722	-	Phatr3_EG01515	Phatr3_EG01515	No description	-	gene	Name match	0	0	0	1.94894	1.92403	552	1854	957	1612	788	2150	1626	2185	2042	2755
Phatr3_J43418	2	408873	410384	+	Phatr3_J43418	Phatr3_J43418	Predicted protein {ECO:0000313|EMBL:EEC50424.1} [Source:UniProtKB/TrEMBL;Acc:B7FS63]	+	gene	Name match	0	0.000135509	0.000330613	0.581896	0.571889	751	4062	1526	2807	1430	1129	655	1881	1718	2138
Phatr3_EG01510	2	409225	410029	-	Phatr3_EG01510	Phatr3_EG01510	No description	-	gene	Name match	0	7.06512e-06	2.05365e-05	0.78591	0.768223	297	1636	632	1250	589	519	293	913	826	1059
Phatr3_J43419	2	411199	412230	+	Phatr3_J43419	Phatr3_J43419	Predicted protein {ECO:0000313|EMBL:EEC50425.1} [Source:UniProtKB/TrEMBL;Acc:B7FS64]	+	gene	Name match	0	5.85633e-08	2.15299e-07	-1.00222	-0.977016	403	1756	591	1044	461	208	166	161	181	241
Phatr3_J43420	2	412493	414790	-	Phatr3_J43420	Phatr3_J43420	Predicted protein {ECO:0000313|EMBL:EEC50741.1} [Source:UniProtKB/TrEMBL;Acc:B7FS65]	-	gene	Name match	0	1.6811e-09	7.27352e-09	-0.444761	-0.442944	2203	11120	4527	8449	4336	1740	1448	2355	2028	2906
Phatr3_J43421	2	415458	417082	+	Phatr3_J43421	Phatr3_J43421	Predicted protein {ECO:0000313|EMBL:EEC50426.1} [Source:UniProtKB/TrEMBL;Acc:B7FS66]	+	gene	Name match	0	0	0	-1.35789	-1.34906	1077	5422	2062	3746	1945	393	313	601	535	776
Phatr3_J43422	2	417546	420056	-	Phatr3_J43422	Phatr3_J43422	Predicted protein {ECO:0000313|EMBL:EEC50742.1} [Source:UniProtKB/TrEMBL;Acc:B7FS67]	-	gene	Name match	0	0.00242719	0.00485813	0.456624	0.448957	2648	11787	4528	8789	3650	2849	2106	5254	5034	5177
Phatr3_J32629	2	420839	421451	+	Phatr3_J32629	Phatr3_J32629	No description	+	gene	Name match	0	5.87912e-15	4.23843e-14	2.19508	2.07235	20	204	59	74	39	180	125	115	122	205
Phatr3_J43425	2	431180	432791	+	Phatr3_J43425	Phatr3_J43425	Predicted protein {ECO:0000313|EMBL:EEC50428.1} [Source:UniProtKB/TrEMBL;Acc:B7FS71]	+	gene	Name match	0	3.50633e-05	9.28667e-05	-0.67415	-0.660946	1010	7245	2803	4744	1859	658	582	1225	1066	1419
FABI	2	432866	434054	-	FABI	Phatr3_J10068	Enoyl-acp reductase {ECO:0000313|EMBL:EEC50745.1} [Source:UniProtKB/TrEMBL;Acc:B7FS72]	-	gene	Name match	0	1.25393e-06	3.97051e-06	-1.10805	-1.0661	3153	13928	4755	11663	6733	896	869	2367	2287	2784
Phatr3_J32634	2	434794	435174	+	Phatr3_J32634	Phatr3_J32634	Predicted protein {ECO:0000313|EMBL:EEC50429.1} [Source:UniProtKB/TrEMBL;Acc:B7FS73]	+	gene	Name match	0	1.17465e-17	1.05204e-16	2.88698	2.65955	30	318	127	121	31	262	176	507	497	568
Phatr3_J43427	2	435315	436177	-	Phatr3_J43427	Phatr3_J43427	Predicted protein {ECO:0000313|EMBL:EEC50746.1} [Source:UniProtKB/TrEMBL;Acc:B7FS74]	-	gene	Name match	0	1.02596e-10	5.0723e-10	0.919254	0.905473	484	2855	984	1691	789	856	598	1497	1301	1689
Phatr3_J43428	2	436548	437047	+	Phatr3_J43428	Phatr3_J43428	Predicted protein {ECO:0000313|EMBL:EEC50430.1} [Source:UniProtKB/TrEMBL;Acc:B7FS75]	+	gene	Name match	0	3.55956e-13	2.22577e-12	-1.04339	-1.02745	3792	14727	5334	9354	5672	1873	1406	1870	1561	2208
Phatr3_J43432	2	447404	448186	+	Phatr3_J43432	Phatr3_J43432	Predicted protein {ECO:0000313|EMBL:EEC50432.1} [Source:UniProtKB/TrEMBL;Acc:B7FS79]	+	gene	Name match	0	0	0	-1.45517	-1.45052	1235	5859	2176	4458	2143	491	335	620	532	714
Phatr3_J9664	2	448576	449737	+	Phatr3_J9664	Phatr3_J9664	Predicted protein {ECO:0000313|EMBL:EEC50433.1} [Source:UniProtKB/TrEMBL;Acc:B7FS80]	+	gene	Name match	0	5.01701e-12	2.7989e-11	-2.98696	-2.62398	27	455	135	280	68	5	3	11	12	19
Phatr3_J43435	2	451921	453660	+	Phatr3_J43435	Phatr3_J43435	Predicted protein {ECO:0000313|EMBL:EEC50434.1} [Source:UniProtKB/TrEMBL;Acc:B7FS82]	+	gene	Name match	0	0.00062508	0.00138204	-0.948904	-0.897113	61	529	252	329	198	54	37	46	62	133
Phatr3_J32646	2	457118	457924	-	Phatr3_J32646	Phatr3_J32646	Predicted protein {ECO:0000313|EMBL:EEC50752.1} [Source:UniProtKB/TrEMBL;Acc:B7FS85]	-	gene	Name match	0	3.73572e-05	9.85833e-05	0.821475	0.79762	542	1642	667	1436	631	578	418	1171	861	1435
Phatr3_J43439	2	459912	461108	-	Phatr3_J43439	Phatr3_J43439	Predicted protein {ECO:0000313|EMBL:EEC50753.1} [Source:UniProtKB/TrEMBL;Acc:B7FS87]	-	gene	Name match	0	7.34019e-07	2.39054e-06	0.593869	0.587507	341	1747	692	1074	536	448	397	788	647	806
Phatr3_EG02377	2	461514	462968	+	Phatr3_EG02377	Phatr3_EG02377	Predicted protein {ECO:0000313|EMBL:EEC50436.1} [Source:UniProtKB/TrEMBL;Acc:B7FS88]	+	gene	Name match	0	3.14978e-07	1.06422e-06	0.578083	0.572578	652	3402	1355	2363	1042	904	699	1460	1267	1832
Phatr3_J43441	2	463693	465852	+	Phatr3_J43441	Phatr3_J43441	Predicted protein {ECO:0000313|EMBL:EEC50438.1} [Source:UniProtKB/TrEMBL;Acc:B7FS90]	+	gene	Name match	0	8.84354e-15	6.27454e-14	1.81605	1.744	7962	35839	17402	25370	12559	41983	30531	27040	25690	29874
Phatr3_J43442	2	465773	466661	-	Phatr3_J43442	Phatr3_J43442	Predicted protein {ECO:0000313|EMBL:EEC50754.1} [Source:UniProtKB/TrEMBL;Acc:B7FS91]	-	gene	Name match	0	0.00136465	0.00284436	1.21591	1.09667	284	1252	472	1078	436	993	987	420	352	577
Phatr3_J43443	2	467727	468361	-	Phatr3_J43443	Phatr3_J43443	Predicted protein {ECO:0000313|EMBL:EEC50755.1} [Source:UniProtKB/TrEMBL;Acc:B7FS92]	-	gene	Name match	0	8.4418e-10	3.76294e-09	-1.25482	-1.21652	2610	9003	3640	7849	4268	695	515	1520	1231	1941
Phatr3_J32656	2	473989	476166	-	Phatr3_J32656	Phatr3_J32656	Predicted protein {ECO:0000313|EMBL:EEC50756.1} [Source:UniProtKB/TrEMBL;Acc:B7FS95]	-	gene	Name match	0	7.0586e-11	3.53933e-10	0.606969	0.603033	1080	6381	2386	4097	1845	1925	1542	2350	2012	2961
Phatr3_J43447	2	476673	478688	+	Phatr3_J43447	Phatr3_J43447	Predicted protein {ECO:0000313|EMBL:EEC50441.1} [Source:UniProtKB/TrEMBL;Acc:B7FS96]	+	gene	Name match	0	6.88311e-05	0.000174864	0.671096	0.657013	662	2427	933	1938	1135	1210	847	945	1090	1225
Phatr3_EG01486	2	492899	493492	+	Phatr3_EG01486	Phatr3_EG01486	No description	+	gene	Name match	0	0.000106642	0.00026347	0.585386	0.575501	533	3725	1226	2127	798	1123	763	1199	961	1355
Phatr3_J32665	2	496934	500652	+	Phatr3_J32665	Phatr3_J32665	Predicted protein {ECO:0000313|EMBL:EEC50443.1} [Source:UniProtKB/TrEMBL;Acc:B7FSA2]	+	gene	Name match	0	4.81943e-05	0.000125223	0.603869	0.593993	2520	13123	5514	8838	2974	4171	3382	5039	4243	5495
Phatr3_J18132	2	505852	507228	-	Phatr3_J18132	Phatr3_J18132	Palmitoyltransferase {ECO:0000256|RuleBase:RU079119} [Source:UniProtKB/TrEMBL;Acc:B7FSA4]	-	gene	Name match	0	0.00248535	0.004966	0.332442	0.329451	354	2123	863	1437	603	539	361	724	612	854
Phatr3_EG01482	2	510169	510378	+	Phatr3_EG01482	Phatr3_EG01482	No description	+	gene	Name match	0	7.93192e-06	2.29103e-05	0.534913	0.529204	274	1553	469	960	418	363	316	561	532	607
Phatr3_J54092	2	510629	512653	-	Phatr3_J54092	Phatr3_J54092	Chromatin remodeling-related protein {ECO:0000313|EMBL:EEC50763.1} [Source:UniProtKB/TrEMBL;Acc:B7FSA6]	-	gene	Name match	0	1.39287e-06	4.38775e-06	-0.692892	-0.682289	889	3841	1341	2973	1693	698	444	586	622	727
RAB5A	2	520326	521419	+	RAB5A	Phatr3_J51511	Predicted protein {ECO:0000313|EMBL:EEC50446.1} [Source:UniProtKB/TrEMBL;Acc:B7FSB0]	+	gene	Name match	0	2.90995e-09	1.228e-08	0.983395	0.963484	2420	14243	5156	8656	3683	6947	4740	5789	4944	6814
AP2MU	2	521756	523291	-	AP2MU	Phatr3_J18142	Predicted protein {ECO:0000313|EMBL:EEC50766.1} [Source:UniProtKB/TrEMBL;Acc:B7FSB1]	-	gene	Name match	0	2.75957e-14	1.89109e-13	0.528351	0.526438	1855	9007	3269	6262	3264	2700	2230	3707	3107	4016
Phatr3_J43463	2	523861	525552	-	Phatr3_J43463	Phatr3_J43463	Predicted protein {ECO:0000313|EMBL:EEC50767.1} [Source:UniProtKB/TrEMBL;Acc:B7FSB2]	-	gene	Name match	0	3.05886e-06	9.27939e-06	0.81369	0.795484	1182	6699	2461	4691	2267	1846	1265	3787	3175	4349
Phatr3_J43465	2	535575	536945	+	Phatr3_J43465	Phatr3_J43465	Predicted protein {ECO:0000313|EMBL:EEC50447.1} [Source:UniProtKB/TrEMBL;Acc:B7FSB4]	+	gene	Name match	0	0.000703633	0.00154108	-0.92703	-0.877533	3340	10693	3726	7893	4661	2266	1306	1192	1384	1236
Phatr3_J43466	2	539515	540978	+	Phatr3_J43466	Phatr3_J43466	Predicted protein {ECO:0000313|EMBL:EEC50448.1} [Source:UniProtKB/TrEMBL;Acc:B7FSB5]	+	gene	Name match	0	0	2.8026e-45	2.20589	2.16742	218	865	493	892	298	1007	887	1191	1312	1566
Phatr3_J9987	2	544155	545627	-	Phatr3_J9987	Phatr3_J9987	Predicted protein {ECO:0000313|EMBL:EEC50769.1} [Source:UniProtKB/TrEMBL;Acc:B7FSB7]	-	gene	Name match	0	3.40142e-06	1.02598e-05	-0.386923	-0.384911	999	4886	1589	3410	1627	766	589	896	897	1248
Phatr3_J32681	2	545938	546801	+	Phatr3_J32681	Phatr3_J32681	Predicted protein {ECO:0000313|EMBL:EEC50450.1} [Source:UniProtKB/TrEMBL;Acc:B7FSB8]	+	gene	Name match	0	5.49389e-19	5.4953e-18	-1.3522	-1.32906	783	2900	987	2132	1280	300	207	288	352	367
Phatr3_J32684	2	550466	551236	-	Phatr3_J32684	Phatr3_J32684	Predicted protein {ECO:0000313|EMBL:EEC50771.1} [Source:UniProtKB/TrEMBL;Acc:B7FSC1]	-	gene	Name match	0	3.08286e-43	1.04173e-41	-1.49925	-1.48602	2233	11134	4020	7142	3484	853	594	1134	721	1295
Phatr3_J43472	2	554159	554764	-	Phatr3_J43472	Phatr3_J43472	Predicted protein {ECO:0000313|EMBL:EEC50772.1} [Source:UniProtKB/TrEMBL;Acc:B7FSC3]	-	gene	Name match	0	3.60616e-18	3.39148e-17	-1.21041	-1.19304	321	2031	658	1288	549	149	101	256	180	256
Phatr3_J5720	2	558909	559628	+	Phatr3_J5720	Phatr3_J5720	Predicted protein {ECO:0000313|EMBL:EEC50454.1} [Source:UniProtKB/TrEMBL;Acc:B7FSC6]	+	gene	Name match	0	7.26995e-05	0.000184009	-0.527681	-0.520746	1130	7024	2729	4815	2406	767	751	1379	1141	1735
Phatr3_J43474	2	559722	560983	-	Phatr3_J43474	Phatr3_J43474	Predicted protein {ECO:0000313|EMBL:EEC50774.1} [Source:UniProtKB/TrEMBL;Acc:B7FSC7]	-	gene	Name match	0	0.000292624	0.000681949	-0.653854	-0.638204	581	2561	893	1636	1075	365	162	491	478	626
Phatr3_J43478	2	567159	568106	-	Phatr3_J43478	Phatr3_J43478	Predicted protein {ECO:0000313|EMBL:EEC50776.1} [Source:UniProtKB/TrEMBL;Acc:B7FSD1]	-	gene	Name match	0	7.33893e-18	6.70699e-17	-3.80429	-3.32103	46	697	171	575	207	16	3	11	3	17
Phatr3_J43479	2	568769	569728	-	Phatr3_J43479	Phatr3_J43479	Predicted protein {ECO:0000313|EMBL:EEC50777.1} [Source:UniProtKB/TrEMBL;Acc:B7FSD2]	-	gene	Name match	0	2.46542e-10	1.16972e-09	1.07122	1.0486	7391	41773	14514	27953	12013	23047	15679	18240	16222	20675
Phatr3_J43481	2	576572	577573	+	Phatr3_J43481	Phatr3_J43481	Predicted protein {ECO:0000313|EMBL:EEC50457.1} [Source:UniProtKB/TrEMBL;Acc:B7FSD4]	+	gene	Name match	0	3.38795e-23	4.50296e-22	2.04239	1.97925	436	3443	1053	1496	698	1894	1152	3238	2764	4092
Phatr3_J43482	2	578227	582120	+	Phatr3_J43482	Phatr3_J43482	Predicted protein {ECO:0000313|EMBL:EEC50458.1} [Source:UniProtKB/TrEMBL;Acc:B7FSD5]	+	gene	Name match	0	3.31047e-05	8.8201e-05	-0.521672	-0.515538	4882	21468	8357	14073	5793	3246	2683	3921	3222	4352
Phatr3_J43483	2	582168	583208	+	Phatr3_J43483	Phatr3_J43483	Predicted protein {ECO:0000313|EMBL:EEC50459.1} [Source:UniProtKB/TrEMBL;Acc:B7FSD6]	+	gene	Name match	0	0.00038433	0.000880511	1.27076	1.15892	1083	11733	4197	5652	1434	1815	2353	7208	4379	9760
Phatr3_J10024	2	588469	590172	+	Phatr3_J10024	Phatr3_J10024	No description	+	gene	Name match	0	3.69296e-14	2.50566e-13	-1.54058	-1.49401	4890	23343	8370	18337	8960	1329	808	2751	2468	3376
Phatr3_EG01523	2	590331	591012	-	Phatr3_EG01523	Phatr3_EG01523	No description	-	gene	Name match	0	5.24016e-12	2.9192e-11	-0.711263	-0.705618	1646	9029	3659	6302	2612	1083	741	1491	1375	1861
Phatr3_J43486	2	591554	592804	-	Phatr3_J43486	Phatr3_J43486	Predicted protein {ECO:0000313|EMBL:EEC50779.1} [Source:UniProtKB/TrEMBL;Acc:B7FSD9]	-	gene	Name match	0	1.78277e-14	1.237e-13	-1.2456	-1.22133	441	1753	609	1452	888	171	110	243	248	287
Phatr3_J43491	2	603949	608356	+	Phatr3_J43491	Phatr3_J43491	Predicted protein {ECO:0000313|EMBL:EEC50464.1} [Source:UniProtKB/TrEMBL;Acc:B7FSE4]	+	gene	Name match	0	2.16355e-10	1.03196e-09	-0.499904	-0.49758	6051	26868	10835	21336	10063	4635	3627	5235	4899	6177
PGM_1	2	605889	608467	-	PGM_1	Phatr3_J32708	Mutase phosphoglucomutase {ECO:0000313|EMBL:EEC50782.1} [Source:UniProtKB/TrEMBL;Acc:B7FSE5]	-	gene	Name match	0	2.03045e-10	9.70467e-10	-0.620019	-0.615609	3377	14238	5891	12135	5870	2333	1940	2625	2421	3259
Phatr3_J9828	2	613444	614137	-	Phatr3_J9828	Phatr3_J9828	Predicted protein {ECO:0000313|EMBL:EEC50783.1} [Source:UniProtKB/TrEMBL;Acc:B7FSE6]	-	gene	Name match	0	0.000387319	0.000887183	1.17176	1.08349	8	165	56	120	75	54	46	114	93	115
Phatr3_J43493	2	624099	625814	+	Phatr3_J43493	Phatr3_J43493	Predicted protein {ECO:0000313|EMBL:EEC50466.1} [Source:UniProtKB/TrEMBL;Acc:B7FSE9]	+	gene	Name match	0	3.5928e-06	1.08146e-05	-0.734353	-0.720687	257	1431	570	1090	578	227	183	197	200	247
Phatr3_J8451	2	636287	637459	+	Phatr3_J8451	Phatr3_J8451	Predicted protein {ECO:0000313|EMBL:EEC50467.1} [Source:UniProtKB/TrEMBL;Acc:B7FSF3]	+	gene	Name match	0	3.17971e-07	1.07402e-06	0.502275	0.498651	850	4285	1346	2921	1683	1243	912	1586	1546	2019
Phatr3_J43499	2	643229	645259	+	Phatr3_J43499	Phatr3_J43499	Predicted protein {ECO:0000313|EMBL:EEC50469.1} [Source:UniProtKB/TrEMBL;Acc:B7FSF6]	+	gene	Name match	0	2.39612e-05	6.51975e-05	0.947535	0.912946	1141	5270	1819	3405	1801	1351	1009	3565	2782	4116
Phatr3_J10100	2	645336	649927	-	Phatr3_J10100	Phatr3_J10100	Predicted protein {ECO:0000313|EMBL:EEC50789.1} [Source:UniProtKB/TrEMBL;Acc:B7FSF7]	-	gene	Name match	0	0.000119449	0.00029353	0.674608	0.659341	4231	29482	12700	20604	7135	9593	8386	11608	8419	12916
Phatr3_J43503	2	653568	654584	-	Phatr3_J43503	Phatr3_J43503	Predicted protein {ECO:0000313|EMBL:EEC50791.1} [Source:UniProtKB/TrEMBL;Acc:B7FSG0]	-	gene	Name match	0	7.6455e-11	3.82538e-10	2.92304	2.53548	188	556	347	816	395	497	295	2664	2349	3931
Phatr3_J10073	2	662174	663829	-	Phatr3_J10073	Phatr3_J10073	Predicted protein {ECO:0000313|EMBL:EEC50793.1} [Source:UniProtKB/TrEMBL;Acc:B7FSG4]	-	gene	Name match	0	0.000433917	0.000986251	0.650015	0.633735	791	4437	1575	3425	1605	1010	854	2235	1780	2933
Phatr3_J43508	2	665913	667099	+	Phatr3_J43508	Phatr3_J43508	Predicted protein {ECO:0000313|EMBL:EEC50474.1} [Source:UniProtKB/TrEMBL;Acc:B7FSG6]	+	gene	Name match	0	1.81658e-05	5.00483e-05	-0.6842	-0.671329	843	4228	1525	2328	1144	507	277	754	521	931
Phatr3_J43509	2	668627	669194	-	Phatr3_J43509	Phatr3_J43509	Predicted protein {ECO:0000313|EMBL:EEC50794.1} [Source:UniProtKB/TrEMBL;Acc:B7FSG7]	-	gene	Name match	0	0.000165925	0.000400305	-0.805804	-0.778956	697	6339	2033	3355	1095	416	474	744	694	898
Phatr3_J32733	2	674322	676082	-	Phatr3_J32733	Phatr3_J32733	Predicted protein {ECO:0000313|EMBL:EEC50795.1} [Source:UniProtKB/TrEMBL;Acc:B7FSH0]	-	gene	Name match	0	1.30389e-05	3.66254e-05	0.94197	0.909991	343	2947	1281	1798	563	996	910	1145	1082	1488
Phatr3_J32738	2	686910	693561	+	Phatr3_J32738	Phatr3_J32738	Predicted protein {ECO:0000313|EMBL:EEC50478.1} [Source:UniProtKB/TrEMBL;Acc:B7FSH5]	+	gene	Name match	0	0.000348821	0.000804222	0.42744	0.422889	4756	21588	9644	16573	7116	7413	5833	7310	6972	9133
Phatr3_J10005	2	700133	701452	+	Phatr3_J10005	Phatr3_J10005	No description	+	gene	Name match	0	5.75434e-08	2.11817e-07	-0.55656	-0.552189	1363	7408	2801	5209	2375	875	723	1466	1234	1734
LHCR7	2	708701	709863	+	LHCR7	Phatr3_J18180	Protein fucoxanthin chlorophyll a/c protein {ECO:0000313|EMBL:EEC50482.1} [Source:UniProtKB/TrEMBL;Acc:B7FSI1]	+	gene	Name match	0	0.000419775	0.000956447	1.64379	1.41244	160	1937	773	1184	279	336	278	1063	2444	1796
Phatr3_J32745	2	710312	712093	+	Phatr3_J32745	Phatr3_J32745	Predicted protein {ECO:0000313|EMBL:EEC50483.1} [Source:UniProtKB/TrEMBL;Acc:B7FSI2]	+	gene	Name match	0	3.38761e-05	8.99885e-05	-0.480656	-0.475844	448	2334	871	1729	752	275	260	480	432	582
GAPC4	2	715026	716234	+	GAPC4	Phatr3_J32747	Glyceraldehyde-3-phosphate dehydrogenase {ECO:0000256|RuleBase:RU361160} [Source:UniProtKB/TrEMBL;Acc:B7FSI4]	+	gene	Name match	0	0.000831061	0.00180321	0.734326	0.708564	8059	24289	8579	23374	17861	12027	10900	15383	12188	17847
Phatr3_EG02609	2	719692	720500	+	Phatr3_EG02609	Phatr3_EG02609	No description	+	gene	Name match	0	1.75183e-07	6.09029e-07	-0.68023	-0.671661	645	4015	1343	2202	910	435	310	596	503	690
Phatr3_J43526	2	720869	721440	-	Phatr3_J43526	Phatr3_J43526	Predicted protein {ECO:0000313|EMBL:EEC50803.1} [Source:UniProtKB/TrEMBL;Acc:B7FSI7]	-	gene	Name match	0	8.97509e-07	2.89385e-06	-0.904218	-0.881747	662	3518	1323	2116	731	325	192	520	477	541
Phatr3_J7528	2	721872	722699	+	Phatr3_J7528	Phatr3_J7528	Predicted protein {ECO:0000313|EMBL:EEC50486.1} [Source:UniProtKB/TrEMBL;Acc:B7FSI8]	+	gene	Name match	0	1.72473e-13	1.10154e-12	-0.901076	-0.891039	911	4835	1679	3143	1180	445	401	644	598	725
Phatr3_J43529	2	725435	726277	-	Phatr3_J43529	Phatr3_J43529	Predicted protein {ECO:0000313|EMBL:EEC50805.1} [Source:UniProtKB/TrEMBL;Acc:B7FSJ1]	-	gene	Name match	0	1.84151e-07	6.38306e-07	-1.23964	-1.18897	608	2043	952	2518	1567	353	270	271	308	344
Phatr3_J43531	2	728622	730562	-	Phatr3_J43531	Phatr3_J43531	Predicted protein {ECO:0000313|EMBL:EEC50807.1} [Source:UniProtKB/TrEMBL;Acc:B7FSJ3]	-	gene	Name match	0	0.000277252	0.000647811	0.640511	0.625881	5238	28618	12538	15673	6492	8746	7982	10938	8480	11537
CDKD1	2	739883	740797	-	CDKD1	Phatr3_J10160	Predicted protein {ECO:0000313|EMBL:EEC50809.1} [Source:UniProtKB/TrEMBL;Acc:B7FSJ7]	-	gene	Name match	0	2.67798e-05	7.24099e-05	0.730094	0.713897	137	1147	366	692	344	265	227	467	406	624
Phatr3_J18194	2	741206	743785	+	Phatr3_J18194	Phatr3_J18194	Predicted protein {ECO:0000313|EMBL:EEC50490.1} [Source:UniProtKB/TrEMBL;Acc:B7FSJ8]	+	gene	Name match	0	1.76903e-08	6.89319e-08	-0.357117	-0.35604	1186	5734	2290	4307	2024	999	688	1360	1112	1505
Phatr3_J43539	2	758812	760024	+	Phatr3_J43539	Phatr3_J43539	Predicted protein {ECO:0000313|EMBL:EEC50493.1} [Source:UniProtKB/TrEMBL;Acc:B7FSK3]	+	gene	Name match	0	1.88778e-09	8.12248e-09	-0.605722	-0.601128	710	3978	1450	2885	1275	568	348	693	560	945
Phatr3_J9962	2	760995	763007	+	Phatr3_J9962	Phatr3_J9962	Predicted protein {ECO:0000313|EMBL:EEC50494.1} [Source:UniProtKB/TrEMBL;Acc:B7FSK4]	+	gene	Name match	0	1.29686e-08	5.1271e-08	0.78045	0.769522	357	1357	534	1299	677	528	497	799	674	985
Phatr3_J43541	2	763041	765441	-	Phatr3_J43541	Phatr3_J43541	No description	-	gene	Name match	0	9.38265e-09	3.77218e-08	0.759962	0.750066	1427	6498	3032	5556	2953	2175	2031	3992	3002	4737
Phatr3_J43542	2	766029	766945	+	Phatr3_J43542	Phatr3_J43542	Predicted protein {ECO:0000313|EMBL:EEC50495.1} [Source:UniProtKB/TrEMBL;Acc:B7FSK6]	+	gene	Name match	0	7.03728e-29	1.25475e-27	1.27602	1.26356	1592	8622	2877	5301	2826	4896	3471	4913	4126	5582
Phatr3_J43546	2	779362	780456	-	Phatr3_J43546	Phatr3_J43546	Predicted protein {ECO:0000313|EMBL:EEC50816.1} [Source:UniProtKB/TrEMBL;Acc:B7FSL3]	-	gene	Name match	0	8.24492e-23	1.07018e-21	-2.57824	-2.45116	1002	1996	1177	3388	2050	177	103	167	182	213
Phatr3_J18202	2	780982	783897	+	Phatr3_J18202	Phatr3_J18202	No description	+	gene	Name match	0	0.000869615	0.00188126	0.600457	0.586102	2625	17676	6707	12981	4479	6340	4884	5829	4968	6280
Phatr3_EG01533	2	783946	785952	-	Phatr3_EG01533	Phatr3_EG01533	No description	-	gene	Name match	0	7.41284e-06	2.14803e-05	0.490911	0.486516	1310	6632	2429	4385	2043	1837	1142	2778	2404	2869
Phatr3_J25331	2	786149	787903	+	Phatr3_J25331	Phatr3_J25331	Predicted protein {ECO:0000313|EMBL:EEC50500.1} [Source:UniProtKB/TrEMBL;Acc:B7FSL5]	+	gene	Name match	0	0.00112961	0.0023939	0.262122	0.260849	2112	11651	3931	8005	3979	3162	2207	3381	3260	3989
Phatr3_J25334	2	787902	789296	-	Phatr3_J25334	Phatr3_J25334	Predicted protein {ECO:0000313|EMBL:EEC50817.1} [Source:UniProtKB/TrEMBL;Acc:B7FSL6]	-	gene	Name match	0	1.14674e-07	4.07181e-07	0.914771	0.894711	1062	4418	1640	3836	2188	1501	1343	2974	2519	3886
Phatr3_J43550	2	791561	793715	-	Phatr3_J43550	Phatr3_J43550	No description	-	gene	Name match	0	3.15237e-20	3.43984e-19	-1.18426	-1.16971	852	5464	2184	3758	1492	469	405	552	548	684
Phatr3_J43551	2	794378	794881	+	Phatr3_J43551	Phatr3_J43551	Predicted protein {ECO:0000313|EMBL:EEC50502.1} [Source:UniProtKB/TrEMBL;Acc:B7FSL9]	+	gene	Name match	0	0.000256442	0.000602089	-0.604512	-0.592309	2455	10131	3344	5533	2595	1632	1023	1581	1381	1690
Phatr3_J54105	2	801064	801951	+	Phatr3_J54105	Phatr3_J54105	Predicted protein {ECO:0000313|EMBL:EEC50504.1} [Source:UniProtKB/TrEMBL;Acc:B7FSM2]	+	gene	Name match	0	5.68458e-08	2.09382e-07	0.734066	0.724079	483	2031	593	1356	639	687	614	861	749	966
Phatr3_J32786	2	802486	804468	+	Phatr3_J32786	Phatr3_J32786	Predicted protein {ECO:0000313|EMBL:EEC50505.1} [Source:UniProtKB/TrEMBL;Acc:B7FSM3]	+	gene	Name match	0	5.84282e-07	1.91682e-06	-1.53612	-1.43398	402	1124	502	1395	1303	178	110	183	117	274
Phatr3_J43556	2	809180	809929	-	Phatr3_J43556	Phatr3_J43556	Predicted protein {ECO:0000313|EMBL:EEC50821.1} [Source:UniProtKB/TrEMBL;Acc:B7FSM5]	-	gene	Name match	0	1.01828e-15	7.79478e-15	-1.11376	-1.09784	991	7446	2415	4027	1920	654	403	865	627	846
Phatr3_J41745	2	810497	811552	+	Phatr3_J41745	Phatr3_J41745	Predicted protein {ECO:0000313|EMBL:EEC50506.1} [Source:UniProtKB/TrEMBL;Acc:B7FSM6]	+	gene	Name match	0	3.48069e-11	1.79635e-10	-0.830736	-0.821003	1301	5252	1966	3518	2298	680	558	756	853	1017
Phatr3_J43557	2	811583	812962	-	Phatr3_J43557	Phatr3_J43557	Predicted protein {ECO:0000313|EMBL:EEC50822.1} [Source:UniProtKB/TrEMBL;Acc:B7FSM7]	-	gene	Name match	0	3.24707e-09	1.36384e-08	-0.670552	-0.664126	709	2705	1036	2214	1090	449	276	516	521	561
Phatr3_J43560	2	817145	818230	+	Phatr3_J43560	Phatr3_J43560	Predicted protein {ECO:0000313|EMBL:EEC50508.1} [Source:UniProtKB/TrEMBL;Acc:B7FSN1]	+	gene	Name match	0	0.000371505	0.000852974	0.832239	0.799337	651	5944	2248	2936	1161	2341	1537	1883	1560	2163
Phatr3_EG01518	2	818278	819819	-	Phatr3_EG01518	Phatr3_EG01518	No description	-	gene	Name match	0	3.09179e-05	8.27914e-05	-0.625442	-0.615007	526	2233	958	2201	1093	359	268	383	510	651
Phatr3_J43562	2	820741	821283	-	Phatr3_J43562	Phatr3_J43562	Predicted protein {ECO:0000313|EMBL:EEC50825.1} [Source:UniProtKB/TrEMBL;Acc:B7FSN2]	-	gene	Name match	0	0.00176243	0.00360315	-0.39489	-0.390202	305	1360	514	1051	625	210	193	343	268	382
HRAD23	2	824814	826259	-	HRAD23	Phatr3_J43564	RAD23 {ECO:0000313|EMBL:EEC50826.1} [Source:UniProtKB/TrEMBL;Acc:B7FSN5]	-	gene	Name match	0	0.000177918	0.000426497	0.584533	0.574021	2323	15548	5165	9338	4428	5094	4011	5029	4098	5286
Phatr3_EG01490	2	825265	825984	+	Phatr3_EG01490	Phatr3_EG01490	No description	+	gene	Name match	0	1.01877e-12	6.09846e-12	1.07926	1.06094	703	4053	1363	2494	1250	1967	1572	1918	1550	2071
Phatr3_EG01473	2	826967	827284	+	Phatr3_EG01473	Phatr3_EG01473	No description	+	gene	Name match	0	6.80518e-07	2.22065e-06	-0.652993	-0.644613	486	2904	1281	2216	918	376	259	587	486	559
Phatr3_J41746	2	828996	830357	+	Phatr3_J41746	Phatr3_J41746	Delta-aminolevulinic acid dehydratase {ECO:0000256|RuleBase:RU000515} [Source:UniProtKB/TrEMBL;Acc:B7FSN7]	+	gene	Name match	0	0.000947386	0.00203626	-0.904175	-0.855925	2740	6709	2444	5994	5001	1414	1039	1005	1442	1267
Phatr3_J18217	2	831199	832457	-	Phatr3_J18217	Phatr3_J18217	Predicted protein {ECO:0000313|EMBL:EEC50828.1} [Source:UniProtKB/TrEMBL;Acc:B7FSN8]	-	gene	Name match	0	0	5.60519e-45	1.48079	1.46897	954	5209	2082	3811	1790	2663	2120	4450	3668	5106
Phatr3_J32803	2	833009	835411	-	Phatr3_J32803	Phatr3_J32803	Predicted protein {ECO:0000313|EMBL:EEC50829.1} [Source:UniProtKB/TrEMBL;Acc:B7FSN9]	-	gene	Name match	0	0.0037746	0.00730393	-0.394043	-0.388623	3165	12790	4349	7584	3961	2248	1707	2426	2241	2656
Phatr3_EG01483	2	837819	839085	+	Phatr3_EG01483	Phatr3_EG01483	No description	+	gene	Name match	0	1.36718e-16	1.13054e-15	-0.851951	-0.845202	562	2741	1207	2183	1091	361	230	492	370	597
Phatr3_EG01505	2	839134	839871	-	Phatr3_EG01505	Phatr3_EG01505	No description	-	gene	Name match	0	1.27987e-05	3.59766e-05	-0.455648	-0.451945	345	2008	766	1338	696	306	196	431	321	486
NTT5	2	842020	843663	-	NTT5	Phatr3_J54110	Nucleotide transporter 5 {ECO:0000313|EMBL:EEC50831.1} [Source:UniProtKB/TrEMBL;Acc:B7FSP2]	-	gene	Name match	0	1.81384e-05	4.99848e-05	-0.613243	-0.603929	1618	5461	2051	4673	2849	956	699	1140	1163	1397
LHCR3	2	847820	848714	-	LHCR3	Phatr3_J9799	Protein fucoxanthin chlorophyll a/c protein {ECO:0000313|EMBL:EEC50833.1} [Source:UniProtKB/TrEMBL;Acc:B7FSP4]	-	gene	Name match	0	2.26667e-40	7.00023e-39	-2.2887	-2.23877	23717	105141	39668	76544	35507	6369	4363	5054	4318	5616
Phatr3_J32809	2	849158	850069	+	Phatr3_J32809	Phatr3_J32809	Predicted protein {ECO:0000313|EMBL:EEC50513.1} [Source:UniProtKB/TrEMBL;Acc:B7FSP5]	+	gene	Name match	0	2.0423e-05	5.59626e-05	-0.455587	-0.451702	542	2845	1063	2185	924	399	296	577	602	652
Phatr3_J32813	2	856511	857400	+	Phatr3_J32813	Phatr3_J32813	Predicted protein {ECO:0000313|EMBL:EEC50515.1} [Source:UniProtKB/TrEMBL;Acc:B7FSP9]	+	gene	Name match	0	3.94172e-09	1.63964e-08	0.673402	0.66683	892	4598	1562	2965	1179	1343	1138	2006	1459	2099
Phatr3_EG01499	2	857462	858025	-	Phatr3_EG01499	Phatr3_EG01499	No description	-	gene	Name match	0	0	0	-2.47645	-2.45363	1252	6961	2631	4904	2279	235	205	400	273	358
Phatr3_J18228	2	858561	859627	+	Phatr3_J18228	Phatr3_J18228	Triosephosphate isomerase {ECO:0000256|RuleBase:RU000517} [Source:UniProtKB/TrEMBL;Acc:B7FSQ0]	+	gene	Name match	0	1.32375e-32	2.908e-31	-2.04859	-2.00379	7994	49210	17093	34023	13336	2340	2209	3199	1765	3166
Phatr3_J32815	2	859745	861739	-	Phatr3_J32815	Phatr3_J32815	Predicted protein {ECO:0000313|EMBL:EEC50836.1} [Source:UniProtKB/TrEMBL;Acc:B7FSQ1]	-	gene	Name match	0	2.45192e-06	7.51651e-06	-0.424951	-0.422365	1198	6700	2784	5265	2214	1188	792	1363	1229	1553
HSP40A	2	868791	870036	-	HSP40A	Phatr3_J7924	Chaperone, dnaj-like protein {ECO:0000313|EMBL:EEC50838.1} [Source:UniProtKB/TrEMBL;Acc:B7FSQ5]	-	gene	Name match	0	8.3648e-11	4.1763e-10	0.547376	0.544462	2110	10288	3636	6075	3212	3020	2236	4113	3293	4547
Phatr3_J25360	2	872055	873360	+	Phatr3_J25360	Phatr3_J25360	Short-chain dehydrogenase/reductase acting with NAD or NADP as acceptor {ECO:0000313|EMBL:EEC50520.1} [Source:UniProtKB/TrEMBL;Acc:B7FSQ7]	+	gene	Name match	0	3.43846e-10	1.60136e-09	-0.481284	-0.479162	6316	30871	11149	22070	9393	4842	3708	5703	5064	6591
Phatr3_J32822	2	873794	874636	+	Phatr3_J32822	Phatr3_J32822	No description	+	gene	Name match	0	0.00243379	0.00487052	-0.403393	-0.39809	615	4156	1413	2194	988	574	367	759	629	812
Phatr3_J43587	2	891035	893842	+	Phatr3_J43587	Phatr3_J43587	Predicted protein {ECO:0000313|EMBL:EEC50524.1} [Source:UniProtKB/TrEMBL;Acc:B7FSR4]	+	gene	Name match	0	4.60434e-10	2.11723e-09	-0.845888	-0.834313	3284	13055	4857	11996	6581	2019	1136	2497	2174	2914
Phatr3_J43588	2	894494	896333	+	Phatr3_J43588	Phatr3_J43588	Predicted protein {ECO:0000313|EMBL:EEC50525.1} [Source:UniProtKB/TrEMBL;Acc:B7FSR5]	+	gene	Name match	0	3.30382e-23	4.39616e-22	-1.49318	-1.46807	494	2360	1076	1763	812	223	179	214	207	223
Phatr3_J32830	2	897041	898313	+	Phatr3_J32830	Phatr3_J32830	Ribonuclease {ECO:0000256|RuleBase:RU003515} [Source:UniProtKB/TrEMBL;Acc:B7FSR6]	+	gene	Name match	0	3.36766e-09	1.41194e-08	-0.636632	-0.631125	681	3505	1568	2836	1528	571	365	629	630	878
Phatr3_EG01519	2	898366	899521	-	Phatr3_EG01519	Phatr3_EG01519	No description	-	gene	Name match	0	0.000996004	0.00212975	-0.25188	-0.250774	1266	6547	2508	4993	2234	1129	881	1583	1254	1958
Phatr3_EG02610	2	905743	907173	-	Phatr3_EG02610	Phatr3_EG02610	Predicted protein {ECO:0000313|EMBL:EEC50843.1} [Source:UniProtKB/TrEMBL;Acc:B7FSS0]	-	gene	Name match	0	4.93793e-17	4.23049e-16	-1.37893	-1.35139	737	4045	1566	2759	1097	370	295	367	257	437
Phatr3_J43594	2	907679	909649	-	Phatr3_J43594	Phatr3_J43594	Predicted protein {ECO:0000313|EMBL:EEC50844.1} [Source:UniProtKB/TrEMBL;Acc:B7FSS1]	-	gene	Name match	0	1.95057e-32	4.24494e-31	-0.902794	-0.898871	1461	7423	3129	5814	2666	922	673	1209	953	1301
Phatr3_J43596	2	912709	915312	+	Phatr3_J43596	Phatr3_J43596	Predicted protein {ECO:0000313|EMBL:EEC50530.1} [Source:UniProtKB/TrEMBL;Acc:B7FSS4]	+	gene	Name match	0	9.19561e-07	2.96085e-06	0.558323	0.552933	1041	5519	1942	3854	1601	1863	1407	1969	1679	2169
Phatr3_J32841	2	920344	921359	+	Phatr3_J32841	Phatr3_J32841	Predicted protein {ECO:0000313|EMBL:EEC50531.1} [Source:UniProtKB/TrEMBL;Acc:B7FSS7]	+	gene	Name match	0	5.86589e-12	3.24604e-11	-1.59581	-1.53377	913	7200	2361	2691	1266	325	186	490	496	629
Phatr3_J25375	2	922532	923338	+	Phatr3_J25375	Phatr3_J25375	Predicted protein {ECO:0000313|EMBL:EEC50532.1} [Source:UniProtKB/TrEMBL;Acc:B7FSS8]	+	gene	Name match	0	0.0025134	0.00501604	-0.681274	-0.656152	8927	23915	8482	19718	17191	4887	3519	5018	5169	6708
Phatr3_J25379	2	923829	925069	+	Phatr3_J25379	Phatr3_J25379	Pyrroline-5-carboxylate reductase {ECO:0000256|RuleBase:RU003903} [Source:UniProtKB/TrEMBL;Acc:B7FSS9]	+	gene	Name match	0	0.00309172	0.00606621	0.380079	0.375413	2821	18829	5746	9768	4435	3951	3511	5400	4552	6033
Phatr3_J10025	2	925451	926419	+	Phatr3_J10025	Phatr3_J10025	Predicted protein {ECO:0000313|EMBL:EEC50534.1} [Source:UniProtKB/TrEMBL;Acc:B7FST0]	+	gene	Name match	0	0.00034565	0.000797859	1.22467	1.12533	1529	2541	731	2069	2219	1649	1444	2772	2770	3819
Phatr3_J32845	2	926568	927524	-	Phatr3_J32845	Phatr3_J32845	Predicted protein {ECO:0000313|EMBL:EEC50848.1} [Source:UniProtKB/TrEMBL;Acc:B7FST1]	-	gene	Name match	0	0.00367859	0.00713117	0.300699	0.298293	998	5427	1559	3661	1870	1295	876	1735	1605	2111
GDCH	2	929460	930022	+	GDCH	Phatr3_J32847	Glycine decarboxylase {ECO:0000313|EMBL:EEC50535.1} [Source:UniProtKB/TrEMBL;Acc:B7FST3]	+	gene	Name match	0	0.00201703	0.00408351	-0.462961	-0.455252	7651	40471	16238	25675	10171	6366	5428	6765	5695	7874
Phatr3_J32848	2	930098	932155	-	Phatr3_J32848	Phatr3_J32848	Predicted protein {ECO:0000313|EMBL:EEC50850.1} [Source:UniProtKB/TrEMBL;Acc:B7FST4]	-	gene	Name match	0	1.5479e-14	1.07659e-13	-1.29738	-1.27006	373	1599	723	1529	754	216	132	158	217	217
Phatr3_J32849	2	932792	933920	-	Phatr3_J32849	Phatr3_J32849	Predicted protein {ECO:0000313|EMBL:EEC50851.1} [Source:UniProtKB/TrEMBL;Acc:B7FST5]	-	gene	Name match	0	1.15068e-08	4.57248e-08	-1.11031	-1.07964	174	1199	443	931	501	109	63	142	181	199
Phatr3_J32851	2	941409	942743	+	Phatr3_J32851	Phatr3_J32851	Predicted protein {ECO:0000313|EMBL:EEC50536.1} [Source:UniProtKB/TrEMBL;Acc:B7FST7]	+	gene	Name match	0	2.54209e-27	4.21618e-26	-0.856154	-0.852147	937	5075	1957	3468	1617	562	397	788	690	884
Phatr3_J43604	2	948150	949796	+	Phatr3_J43604	Phatr3_J43604	Predicted protein {ECO:0000313|EMBL:EEC50539.1} [Source:UniProtKB/TrEMBL;Acc:B7FSU1]	+	gene	Name match	0	2.22563e-11	1.16883e-10	0.809233	0.800421	642	3496	1072	2201	1075	1022	747	1556	1497	2059
Phatr3_EG01479	2	957629	960913	+	Phatr3_EG01479	Phatr3_EG01479	No description	+	gene	Name match	0	2.86019e-07	9.70881e-07	-0.528909	-0.524712	929	5273	2051	3599	1702	882	597	918	746	1091
Phatr3_J18258	2	960930	964379	-	Phatr3_J18258	Phatr3_J18258	Predicted protein {ECO:0000313|EMBL:EEC50854.1} [Source:UniProtKB/TrEMBL;Acc:B7FSU3]	-	gene	Name match	0	0.000269348	0.000630482	0.927904	0.884668	3901	8472	3062	6315	5900	5502	4103	5703	5686	7269
Phatr3_J32860	2	966317	966712	-	Phatr3_J32860	Phatr3_J32860	Predicted protein {ECO:0000313|EMBL:EEC50855.1} [Source:UniProtKB/TrEMBL;Acc:B7FSU5]	-	gene	Name match	0	0.000626332	0.00138428	-0.565693	-0.554281	362	2876	1088	1720	665	328	286	447	357	541
Phatr3_J1341	2	967135	969155	-	Phatr3_J1341	Phatr3_J1341	Predicted protein {ECO:0000313|EMBL:EEC50856.1} [Source:UniProtKB/TrEMBL;Acc:B7FSU6]	-	gene	Name match	0	5.06118e-12	2.82219e-11	-1.63519	-1.56887	5520	17913	6859	14611	8186	2247	1331	1338	1620	1444
Phatr3_J43609	2	969772	971234	-	Phatr3_J43609	Phatr3_J43609	Predicted protein {ECO:0000313|EMBL:EEC50857.1} [Source:UniProtKB/TrEMBL;Acc:B7FSU7]	-	gene	Name match	0	6.415e-41	2.02413e-39	-1.63966	-1.62136	5182	20603	7609	15144	10038	1632	1118	2143	1761	2560
Phatr3_J6940	2	971828	973756	-	Phatr3_J6940	Phatr3_J6940	Predicted protein {ECO:0000313|EMBL:EEC50858.1} [Source:UniProtKB/TrEMBL;Acc:B7FSU8]	-	gene	Name match	0	0.00182102	0.00371707	-0.461244	-0.453767	2832	15825	5148	8835	3900	1675	1331	2868	2777	3547
Phatr3_J43611	2	974383	976357	+	Phatr3_J43611	Phatr3_J43611	Predicted protein {ECO:0000313|EMBL:EEC50542.1} [Source:UniProtKB/TrEMBL;Acc:B7FSU9]	+	gene	Name match	0	0.00245825	0.00491619	0.853758	0.805536	1017	3726	1109	2725	2326	1177	910	1749	2834	3601
Phatr3_J32866	2	978768	979442	+	Phatr3_J32866	Phatr3_J32866	Predicted protein {ECO:0000313|EMBL:EEC50543.1} [Source:UniProtKB/TrEMBL;Acc:B7FSV1]	+	gene	Name match	0	0.00267996	0.00531746	-0.345362	-0.341951	253	1124	498	968	468	191	177	305	232	322
CPNE1B	2	982362	984071	+	CPNE1B	Phatr3_J9816	Copine 1 {ECO:0000313|EMBL:EEC50544.1} [Source:UniProtKB/TrEMBL;Acc:B7FSV2]	+	gene	Name match	0	5.59917e-28	9.63859e-27	0.841016	0.837308	2267	12123	4381	9230	4593	4567	3722	6198	5199	6950
Phatr3_J18274	2	989242	990327	-	Phatr3_J18274	Phatr3_J18274	Peptidyl-prolyl cis-trans isomerase {ECO:0000256|RuleBase:RU000493} [Source:UniProtKB/TrEMBL;Acc:B7FSV6]	-	gene	Name match	0	2.67952e-18	2.54675e-17	-1.48613	-1.45434	2807	16976	5937	9727	3402	1156	985	1189	1054	1593
Phatr3_J32875	2	997373	997909	-	Phatr3_J32875	Phatr3_J32875	Predicted protein {ECO:0000313|EMBL:EEC50864.1} [Source:UniProtKB/TrEMBL;Acc:B7FSW0]	-	gene	Name match	0	1.19926e-36	3.14481e-35	3.59372	3.38944	8	122	43	63	43	195	125	376	400	438
Phatr3_J43618	2	998553	999751	+	Phatr3_J43618	Phatr3_J43618	Predicted protein {ECO:0000313|EMBL:EEC50548.1} [Source:UniProtKB/TrEMBL;Acc:B7FSW1]	+	gene	Name match	0	2.6412e-19	2.69042e-18	2.79909	2.60801	48	178	81	194	136	349	123	531	673	622
Phatr3_J43619	2	1001518	1002334	+	Phatr3_J43619	Phatr3_J43619	Predicted protein {ECO:0000313|EMBL:EEC50549.1} [Source:UniProtKB/TrEMBL;Acc:B7FSW3]	+	gene	Name match	0	1.01904e-06	3.26672e-06	-1.4557	-1.36484	89	474	143	425	330	34	22	69	66	69
Phatr3_J43621	2	1005210	1005785	+	Phatr3_J43621	Phatr3_J43621	Predicted protein {ECO:0000313|EMBL:EEC50550.1} [Source:UniProtKB/TrEMBL;Acc:B7FSW5]	+	gene	Name match	0	0.000129561	0.000316802	-1.00441	-0.954981	391	2679	781	1282	557	236	82	324	184	485
Phatr3_J32883	2	1012604	1013758	-	Phatr3_J32883	Phatr3_J32883	Predicted protein {ECO:0000313|EMBL:EEC50868.1} [Source:UniProtKB/TrEMBL;Acc:B7FSW8]	-	gene	Name match	0	0.00020173	0.000479922	0.636508	0.622773	383	2173	778	1644	628	546	367	1035	832	1281
Phatr3_J51541	2	1014236	1016167	+	Phatr3_J51541	Phatr3_J51541	Methionine-dependent methyltransferase {ECO:0000313|EMBL:EEC50552.1} [Source:UniProtKB/TrEMBL;Acc:B7FSW9]	+	gene	Name match	0	2.79402e-09	1.18337e-08	-0.67966	-0.673029	4173	15848	5861	13147	6052	2730	1783	2862	2741	3092
Phatr3_J43627	2	1039116	1043306	-	Phatr3_J43627	Phatr3_J43627	Predicted protein {ECO:0000313|EMBL:EEC50869.1} [Source:UniProtKB/TrEMBL;Acc:B7FSX3]	-	gene	Name match	0	0.000848548	0.0018391	0.615637	0.60024	2486	9980	3804	5798	2966	4017	3095	3334	3066	4094
Phatr3_EG01456	2	1043657	1044165	+	Phatr3_EG01456	Phatr3_EG01456	No description	+	gene	Name match	0	6.05183e-09	2.47668e-08	-0.800212	-0.788971	675	4216	1641	2652	1011	440	308	604	590	679
Phatr3_J10122	2	1045919	1047223	-	Phatr3_J10122	Phatr3_J10122	Predicted protein {ECO:0000313|EMBL:EEC50870.1} [Source:UniProtKB/TrEMBL;Acc:B7FSX4]	-	gene	Name match	0	6.78569e-15	4.86489e-14	0.817645	0.810918	1101	6728	2225	4293	1671	2253	1573	2990	2387	3302
Phatr3_J8518	2	1049945	1050543	+	Phatr3_J8518	Phatr3_J8518	Predicted protein {ECO:0000313|EMBL:EEC50556.1} [Source:UniProtKB/TrEMBL;Acc:B7FSX6]	+	gene	Name match	0	2.83597e-12	1.61813e-11	-0.787004	-0.779552	579	2339	886	1599	837	270	211	397	349	519
GMD1	2	1050564	1051733	-	GMD1	Phatr3_J25417	Gdp-mannose 4,6-dehydratase {ECO:0000313|EMBL:EEC50872.1} [Source:UniProtKB/TrEMBL;Acc:B7FSX7]	-	gene	Name match	0	0.00453336	0.00866413	0.234344	0.233147	3923	16609	7296	14923	6279	4766	3817	5978	5317	7029
Phatr3_J32893	2	1054878	1056305	-	Phatr3_J32893	Phatr3_J32893	Predicted protein {ECO:0000313|EMBL:EEC50874.1} [Source:UniProtKB/TrEMBL;Acc:B7FSX9]	-	gene	Name match	0	6.37926e-05	0.000162881	-2.03604	-1.70297	11	74	25	53	40	3	5	3	9	2
Phatr3_J25420	2	1057766	1058452	-	Phatr3_J25420	Phatr3_J25420	Predicted protein {ECO:0000313|EMBL:EEC50875.1} [Source:UniProtKB/TrEMBL;Acc:B7FSY0]	-	gene	Name match	0	8.54716e-06	2.45352e-05	0.59309	0.585268	583	3044	1090	1944	1123	779	592	1310	1269	1632
Phatr3_J43633	2	1059136	1060926	+	Phatr3_J43633	Phatr3_J43633	Predicted protein {ECO:0000313|EMBL:EEC50557.1} [Source:UniProtKB/TrEMBL;Acc:B7FSY1]	+	gene	Name match	0	0.000436179	0.000990913	0.69263	0.672994	429	2627	939	1876	934	641	427	1322	1187	1628
tRNA-Thr	2	1063418	1063491	-	tRNA-Thr	EPrPhatr3G00000013141	tRNA-Thr for anticodon UGU [Source:TRNASCAN_SE;Acc:tRNA-Thr]	-	gene	Name match	0	2.9473e-14	2.01382e-13	-3.68409	-3.15164	39	164	59	102	113	0	2	5	5	7
Phatr3_J43636	2	1064056	1065401	+	Phatr3_J43636	Phatr3_J43636	Predicted protein {ECO:0000313|EMBL:EEC50559.1} [Source:UniProtKB/TrEMBL;Acc:B7FSY4]	+	gene	Name match	0	9.92966e-06	2.82737e-05	0.488106	0.483666	618	3635	1240	2392	1038	877	716	1400	1017	1671
Phatr3_J43638	2	1067087	1068842	-	Phatr3_J43638	Phatr3_J43638	Predicted protein {ECO:0000313|EMBL:EEC50878.1} [Source:UniProtKB/TrEMBL;Acc:B7FSY6]	-	gene	Name match	0	0.00452023	0.00864615	-0.222806	-0.221779	897	4961	1855	3889	1754	927	636	1167	1045	1469
Phatr3_J43641	2	1075160	1077091	-	Phatr3_J43641	Phatr3_J43641	Predicted protein {ECO:0000313|EMBL:EEC50881.1} [Source:UniProtKB/TrEMBL;Acc:B7FSZ0]	-	gene	Name match	0	5.79375e-06	1.69916e-05	0.468997	0.465245	863	3420	1372	2795	1481	1234	806	1310	1467	1777
Phatr3_J18303	2	1077734	1079197	+	Phatr3_J18303	Phatr3_J18303	Mannosyl transferase {ECO:0000313|EMBL:EEC50561.1} [Source:UniProtKB/TrEMBL;Acc:B7FSZ1]	+	gene	Name match	0	4.22402e-06	1.25877e-05	0.586855	0.579747	1465	6509	2981	5183	1872	2504	1810	2535	2310	3258
Phatr3_J32906	2	1079844	1080695	-	Phatr3_J32906	Phatr3_J32906	Predicted protein {ECO:0000313|EMBL:EEC50882.1} [Source:UniProtKB/TrEMBL;Acc:B7FSZ2]	-	gene	Name match	0	1.72226e-11	9.1271e-11	1.80313	1.71144	18	138	45	64	22	77	37	90	101	143
Phatr3_EG01500	2	1083626	1084375	-	Phatr3_EG01500	Phatr3_EG01500	No description	-	gene	Name match	0	0.000750488	0.00163724	-0.619209	-0.603877	798	4836	1891	3457	1423	537	307	916	786	1253
Phatr3_J10011	2	1085939	1087528	-	Phatr3_J10011	Phatr3_J10011	No description	-	gene	Name match	0	7.34829e-11	3.67825e-10	-0.513708	-0.511314	1762	9122	3357	6742	3149	1461	928	1802	1394	2243
Phatr3_J5857	2	1095854	1098124	+	Phatr3_J5857	Phatr3_J5857	Predicted protein {ECO:0000313|EMBL:EEC50564.1} [Source:UniProtKB/TrEMBL;Acc:B7FSZ8]	+	gene	Name match	0	2.36005e-29	4.32044e-28	-1.16625	-1.15689	1139	4826	1995	3639	1789	454	313	650	608	858
Phatr3_J43649	2	1098592	1101060	+	Phatr3_J43649	Phatr3_J43649	Predicted protein {ECO:0000313|EMBL:EEC50565.1} [Source:UniProtKB/TrEMBL;Acc:B7FSZ9]	+	gene	Name match	0	0.000565712	0.00125866	-0.338011	-0.335583	1729	9217	3685	6703	2760	1542	972	2058	1916	2277
Phatr3_J32914	2	1101154	1102161	-	Phatr3_J32914	Phatr3_J32914	Predicted protein {ECO:0000313|EMBL:EEC50886.1} [Source:UniProtKB/TrEMBL;Acc:B7FT00]	-	gene	Name match	0	2.7278e-33	6.17895e-32	3.82395	3.55325	62	741	255	329	84	985	832	2484	1623	2983
Phatr3_J43650	2	1102900	1103556	+	Phatr3_J43650	Phatr3_J43650	Predicted protein {ECO:0000313|EMBL:EEC50566.1} [Source:UniProtKB/TrEMBL;Acc:B7FT01]	+	gene	Name match	0	0.000884678	0.00191065	0.376549	0.372946	585	3367	1190	1853	957	836	684	1054	816	1269
Phatr3_J43651	2	1104987	1106639	-	Phatr3_J43651	Phatr3_J43651	Predicted protein {ECO:0000313|EMBL:EEC50888.1} [Source:UniProtKB/TrEMBL;Acc:B7FT03]	-	gene	Name match	0	2.40525e-10	1.14257e-09	0.402943	0.401718	1087	5351	1928	3805	1903	1569	1172	1855	1620	2381
Phatr3_J9794	2	1107150	1108924	+	Phatr3_J9794	Phatr3_J9794	No description	+	gene	Name match	0	2.8537e-09	1.20645e-08	-0.627117	-0.621897	751	4016	1622	3175	1220	631	431	699	563	822
Phatr3_J43654	2	1111876	1113991	+	Phatr3_J43654	Phatr3_J43654	Predicted protein {ECO:0000313|EMBL:EEC50568.1} [Source:UniProtKB/TrEMBL;Acc:B7FT06]	+	gene	Name match	0	7.8079e-10	3.49913e-09	-0.954568	-0.937533	748	3582	1543	2815	1366	553	375	492	355	592
Phatr3_J43655	2	1114084	1115559	-	Phatr3_J43655	Phatr3_J43655	Predicted protein {ECO:0000313|EMBL:EEC50890.1} [Source:UniProtKB/TrEMBL;Acc:B7FT07]	-	gene	Name match	0	4.37872e-13	2.71467e-12	-0.782473	-0.775664	773	4196	1549	2842	1358	465	318	609	688	802
Phatr3_J43656	2	1115941	1117344	+	Phatr3_J43656	Phatr3_J43656	Predicted protein {ECO:0000313|EMBL:EEC50569.1} [Source:UniProtKB/TrEMBL;Acc:B7FT08]	+	gene	Name match	0	1.08182e-12	6.45266e-12	-0.944764	-0.93241	621	3101	1002	2185	1143	264	231	468	459	530
Phatr3_J43657	2	1119551	1120920	-	Phatr3_J43657	Phatr3_J43657	Predicted protein {ECO:0000313|EMBL:EEC50891.1} [Source:UniProtKB/TrEMBL;Acc:B7FT10]	-	gene	Name match	0	6.45758e-08	2.36581e-07	-0.46589	-0.463298	2931	14841	4527	9534	5024	2332	1586	2572	2506	3198
Phatr3_J43658	2	1121913	1122950	+	Phatr3_J43658	Phatr3_J43658	No description	+	gene	Name match	0	3.57031e-24	5.00833e-23	-1.1138	-1.10377	4467	17207	6013	13466	6751	2050	1441	2293	2114	2530
CCL1	2	1125598	1127169	-	CCL1	Phatr3_J9896	Coumaryl-coa ligase {ECO:0000313|EMBL:EEC50893.1} [Source:UniProtKB/TrEMBL;Acc:B7FT13]	-	gene	Name match	0	0.00122683	0.00258254	-1.82112	-1.46837	6054	39325	13864	20082	8094	3801	2691	1048	887	907
Phatr3_J18323	2	1133672	1134611	-	Phatr3_J18323	Phatr3_J18323	Predicted protein {ECO:0000313|EMBL:EEC50894.1} [Source:UniProtKB/TrEMBL;Acc:B7FT16]	-	gene	Name match	0	5.3862e-16	4.2287e-15	-1.26257	-1.23997	355	2305	654	1491	619	137	109	247	212	306
Phatr3_J43664	2	1135149	1137217	+	Phatr3_J43664	Phatr3_J43664	Predicted protein {ECO:0000313|EMBL:EEC50574.1} [Source:UniProtKB/TrEMBL;Acc:B7FT17]	+	gene	Name match	0	2.1301e-10	1.01684e-09	-1.03341	-1.01321	763	2738	1322	2914	1810	427	299	506	443	629
Phatr3_J43667	2	1140378	1142727	-	Phatr3_J43667	Phatr3_J43667	Predicted protein {ECO:0000313|EMBL:EEC50896.1} [Source:UniProtKB/TrEMBL;Acc:B7FT20]	-	gene	Name match	0	1.13871e-05	3.21639e-05	-0.537317	-0.53132	1603	6778	2622	6488	3114	1005	863	1555	1430	1887
Phatr3_EG02380	2	1144450	1145801	-	Phatr3_EG02380	Phatr3_EG02380	Predicted protein {ECO:0000313|EMBL:EEC50897.1} [Source:UniProtKB/TrEMBL;Acc:B7FT22]	-	gene	Name match	0	0.000114348	0.000281709	-0.33975	-0.337777	5295	26480	10775	21789	10033	5111	3956	5960	4928	6837
Phatr3_J32938	2	1146266	1147207	-	Phatr3_J32938	Phatr3_J32938	Predicted protein {ECO:0000313|EMBL:EEC50899.1} [Source:UniProtKB/TrEMBL;Acc:B7FT24]	-	gene	Name match	0	4.9414e-07	1.63306e-06	-0.754374	-0.74182	568	3094	1336	2558	979	344	238	519	567	684
Phatr3_J43671	2	1147639	1148492	-	Phatr3_J43671	Phatr3_J43671	Predicted protein {ECO:0000313|EMBL:EEC50900.1} [Source:UniProtKB/TrEMBL;Acc:B7FT25]	-	gene	Name match	0	6.19681e-28	1.06138e-26	0.927704	0.922722	2838	14662	5579	10023	4767	5843	4940	6962	6043	9016
RPA2	2	1149167	1149979	+	RPA2	Phatr3_J32940	Predicted protein {ECO:0000313|EMBL:EEC50577.1} [Source:UniProtKB/TrEMBL;Acc:B7FT26]	+	gene	Name match	0	1.78309e-05	4.91956e-05	-0.501206	-0.496105	1461	5662	2114	4812	2578	876	778	1262	1141	1588
Phatr3_EG02116	2	1150338	1150766	-	Phatr3_EG02116	Phatr3_EG02116	No description	-	gene	Name match	0	4.03734e-12	2.27195e-11	-1.03403	-1.01705	170	1162	427	817	322	111	83	117	129	187
Phatr3_EG02117	2	1151147	1151803	-	Phatr3_EG02117	Phatr3_EG02117	No description	-	gene	Name match	0	0.000885518	0.00191211	-0.471104	-0.464079	240	1035	452	873	365	239	119	206	189	242
Phatr3_EG02597	2	1154469	1157130	-	Phatr3_EG02597	Phatr3_EG02597	Predicted protein {ECO:0000313|EMBL:EEC50902.1} [Source:UniProtKB/TrEMBL;Acc:B7FT29]	-	gene	Name match	0	1.29038e-30	2.52928e-29	1.64423	1.6193	2395	9324	3522	7072	3784	8133	6185	8312	6371	9054
Phatr3_J43678	2	1166785	1167606	+	Phatr3_J43678	Phatr3_J43678	Predicted protein {ECO:0000313|EMBL:EEC50581.1} [Source:UniProtKB/TrEMBL;Acc:B7FT33]	+	gene	Name match	0	9.64572e-38	2.66126e-36	1.23939	1.23075	337	1533	582	991	581	915	562	974	879	1140
Phatr3_J43679	2	1168047	1169809	-	Phatr3_J43679	Phatr3_J43679	No description	-	gene	Name match	0	1.41251e-42	4.60649e-41	5.00055	4.54035	34	197	99	78	14	924	633	1096	1827	1711
Phatr3_EG02596	2	1178423	1179311	+	Phatr3_EG02596	Phatr3_EG02596	Predicted protein {ECO:0000313|EMBL:EEC50583.1} [Source:UniProtKB/TrEMBL;Acc:B7FT37]	+	gene	Name match	0	4.73799e-14	3.19054e-13	-1.20876	-1.18583	1264	5712	2101	4344	2157	426	305	846	690	1010
Phatr3_J43683	2	1181614	1182495	+	Phatr3_J43683	Phatr3_J43683	Predicted protein {ECO:0000313|EMBL:EEC50585.1} [Source:UniProtKB/TrEMBL;Acc:B7FT39]	+	gene	Name match	0	0.00451866	0.00864456	0.298795	0.296324	1126	5678	2204	3727	2333	1364	1106	1980	1981	2337
Phatr3_J43684	2	1182544	1183593	-	Phatr3_J43684	Phatr3_J43684	Predicted protein {ECO:0000313|EMBL:EEC50906.1} [Source:UniProtKB/TrEMBL;Acc:B7FT40]	-	gene	Name match	0	3.38479e-19	3.42986e-18	-1.44292	-1.41524	2594	15508	5402	8451	4040	1377	884	1200	951	1378
Phatr3_J43685	2	1184383	1185630	+	Phatr3_J43685	Phatr3_J43685	Predicted protein {ECO:0000313|EMBL:EEC50586.1} [Source:UniProtKB/TrEMBL;Acc:B7FT41]	+	gene	Name match	0	9.76411e-20	1.01958e-18	-2.176	-2.08591	3097	13512	5144	7132	4559	925	620	554	597	632
Phatr3_J43688	2	1190295	1191483	+	Phatr3_J43688	Phatr3_J43688	Predicted protein {ECO:0000313|EMBL:EEC50588.1} [Source:UniProtKB/TrEMBL;Acc:B7FT45]	+	gene	Name match	0	6.09182e-11	3.07044e-10	2.10229	1.95081	76	783	310	590	82	442	326	838	762	940
Phatr3_J43689	2	1193252	1193734	+	Phatr3_J43689	Phatr3_J43689	Predicted protein {ECO:0000313|EMBL:EEC50590.1} [Source:UniProtKB/TrEMBL;Acc:B7FT47]	+	gene	Name match	0	1.0491e-05	2.97484e-05	-0.853663	-0.830183	1391	6565	2690	4917	1868	1014	784	796	727	895
Phatr3_J2738	2	1199995	1201089	-	Phatr3_J2738	Phatr3_J2738	Predicted protein {ECO:0000313|EMBL:EEC50910.1} [Source:UniProtKB/TrEMBL;Acc:B7FT51]	-	gene	Name match	0	6.97094e-06	2.02856e-05	-1.2507	-1.1818	564	1550	516	1543	1138	140	113	246	311	374
Phatr3_J43694	2	1206315	1208530	-	Phatr3_J43694	Phatr3_J43694	Predicted protein {ECO:0000313|EMBL:EEC50911.1} [Source:UniProtKB/TrEMBL;Acc:B7FT54]	-	gene	Name match	0	0	0	7.54377	7.1075	808	1222	672	1409	1154	75698	72652	135943	113023	171626
Phatr3_J32970	2	1212925	1221437	-	Phatr3_J32970	Phatr3_J32970	Predicted protein {ECO:0000313|EMBL:EEC50912.1} [Source:UniProtKB/TrEMBL;Acc:B7FT56]	-	gene	Name match	0	7.0075e-16	5.42837e-15	1.18834	1.16925	4357	20086	9253	15137	5991	11693	9445	11982	9782	13600
Phatr3_J43697	2	1221748	1223011	+	Phatr3_J43697	Phatr3_J43697	Branched-chain-amino-acid aminotransferase {ECO:0000256|RuleBase:RU004517} [Source:UniProtKB/TrEMBL;Acc:B7FT57]	+	gene	Name match	0	0.00112686	0.00239023	0.314693	0.312497	900	5746	1824	3648	1601	1439	951	1656	1576	1893
Phatr3_J43699	2	1224664	1225885	-	Phatr3_J43699	Phatr3_J43699	Predicted protein {ECO:0000313|EMBL:EEC50913.1} [Source:UniProtKB/TrEMBL;Acc:B7FT59]	-	gene	Name match	0	4.7505e-07	1.57354e-06	0.367133	0.365669	5857	26957	11233	20851	10948	8374	6548	9900	8792	12145
Phatr3_J18345	2	1227114	1228309	-	Phatr3_J18345	Phatr3_J18345	Predicted protein {ECO:0000313|EMBL:EEC50914.1} [Source:UniProtKB/TrEMBL;Acc:B7FT60]	-	gene	Name match	0	0.00260542	0.00517926	-0.466102	-0.457841	1852	7374	2885	5450	3215	1105	691	1811	1624	2297
Phatr3_J32976	2	1230599	1231831	-	Phatr3_J32976	Phatr3_J32976	Predicted protein {ECO:0000313|EMBL:EEC50915.1} [Source:UniProtKB/TrEMBL;Acc:B7FT62]	-	gene	Name match	0	0.00497162	0.00941327	0.606887	0.586276	522	2265	669	1880	1440	779	527	1176	1163	1454
Phatr3_J43705	2	1240377	1240850	-	Phatr3_J43705	Phatr3_J43705	Predicted protein {ECO:0000313|EMBL:EEC50916.1} [Source:UniProtKB/TrEMBL;Acc:B7FT66]	-	gene	Name match	0	1.72702e-05	4.77505e-05	0.442295	0.438794	510	2506	996	2014	1133	870	599	1073	839	1172
Phatr3_J32984	2	1246770	1247537	+	Phatr3_J32984	Phatr3_J32984	Predicted protein {ECO:0000313|EMBL:EEC50603.1} [Source:UniProtKB/TrEMBL;Acc:B7FT70]	+	gene	Name match	0	9.72838e-06	2.77277e-05	2.5321	2.04417	0	25	7	9	1	12	17	27	18	18
Phatr3_J43709	2	1247807	1250059	-	Phatr3_J43709	Phatr3_J43709	Predicted protein {ECO:0000313|EMBL:EEC50919.1} [Source:UniProtKB/TrEMBL;Acc:B7FT71]	-	gene	Name match	0	4.46184e-11	2.27448e-10	1.29174	1.25538	2500	14047	4998	9020	3824	9241	6393	6585	5761	8128
Phatr3_J41766	2	1251071	1252108	+	Phatr3_J41766	Phatr3_J41766	Predicted protein {ECO:0000313|EMBL:EEC50604.1} [Source:UniProtKB/TrEMBL;Acc:B7FT72]	+	gene	Name match	0	1.23929e-09	5.42649e-09	1.69407	1.60032	153	754	416	653	166	949	433	546	512	597
Phatr3_EG01467	2	1260323	1266733	+	Phatr3_EG01467	Phatr3_EG01467	No description	+	gene	Name match	0	1.12751e-29	2.08375e-28	1.9812	1.93648	3958	22786	10798	15872	5522	20770	16816	21828	17172	26123
Phatr3_EG01476	2	1266950	1270534	+	Phatr3_EG01476	Phatr3_EG01476	No description	+	gene	Name match	0	1.50435e-05	4.19656e-05	0.830479	0.808072	5536	35554	16280	25284	8630	15405	11806	14564	11351	16788
Phatr3_J32992	2	1272016	1274158	-	Phatr3_J32992	Phatr3_J32992	Metacaspase {ECO:0000313|EMBL:EEC50922.1} [Source:UniProtKB/TrEMBL;Acc:B7FT76]	-	gene	Name match	0	0.00352595	0.00686499	-1.31428	-1.14038	16	320	117	109	33	25	12	23	16	17
Phatr3_J43716	2	1275570	1276843	-	Phatr3_J43716	Phatr3_J43716	Predicted protein {ECO:0000313|EMBL:EEC50923.1} [Source:UniProtKB/TrEMBL;Acc:B7FT77]	-	gene	Name match	0	0.00306995	0.00602654	0.766322	0.729511	3598	24234	10509	10413	3825	8706	6657	7192	7159	8250
Phatr3_J43718	2	1279591	1280085	-	Phatr3_J43718	Phatr3_J43718	Predicted protein {ECO:0000313|EMBL:EEC50924.1} [Source:UniProtKB/TrEMBL;Acc:B7FT79]	-	gene	Name match	0	8.08704e-18	7.3618e-17	-1.50142	-1.46771	830	3116	1190	2487	1752	237	204	369	409	417
Phatr3_J43720	2	1281874	1283412	-	Phatr3_J43720	Phatr3_J43720	Predicted protein {ECO:0000313|EMBL:EEC50925.1} [Source:UniProtKB/TrEMBL;Acc:B7FT81]	-	gene	Name match	0	0.00157857	0.0032547	-0.689609	-0.665709	498	1725	566	1247	1008	358	183	258	338	420
Phatr3_J6277	2	1284413	1285460	+	Phatr3_J6277	Phatr3_J6277	Predicted protein {ECO:0000313|EMBL:EEC50608.1} [Source:UniProtKB/TrEMBL;Acc:B7FT82]	+	gene	Name match	0	1.32688e-18	1.29063e-17	-1.09156	-1.07905	1293	4852	1963	3602	2311	561	429	743	699	770
Phatr3_EG02601	2	1291254	1293989	+	Phatr3_EG02601	Phatr3_EG02601	Predicted protein {ECO:0000313|EMBL:EEC50611.1} [Source:UniProtKB/TrEMBL;Acc:B7FT86]	+	gene	Name match	0	0.00255239	0.00508686	-0.841582	-0.794976	3054	10882	4446	7700	3984	2275	1570	1230	1064	1426
Phatr3_J43725	2	1295146	1295713	+	Phatr3_J43725	Phatr3_J43725	Predicted protein {ECO:0000313|EMBL:EEC50612.1} [Source:UniProtKB/TrEMBL;Acc:B7FT87]	+	gene	Name match	0	4.2039e-45	1.63952e-43	4.40359	4.10104	122	1114	475	434	101	3373	2546	4145	4513	5637
Phatr3_J43726	2	1296083	1296665	-	Phatr3_J43726	Phatr3_J43726	Predicted protein {ECO:0000313|EMBL:EEC50927.1} [Source:UniProtKB/TrEMBL;Acc:B7FT88]	-	gene	Name match	0	6.63345e-16	5.16023e-15	3.08374	2.77772	194	1352	759	355	120	2040	1404	1830	2496	2880
Phatr3_J43727	2	1297344	1298291	-	Phatr3_J43727	Phatr3_J43727	Predicted protein {ECO:0000313|EMBL:EEC50928.1} [Source:UniProtKB/TrEMBL;Acc:B7FT89]	-	gene	Name match	0	0.00333956	0.00652939	-0.507527	-0.496344	1837	10844	3764	4482	2537	1445	1071	1532	1633	1634
Phatr3_J33007	2	1301039	1302871	+	Phatr3_J33007	Phatr3_J33007	Predicted protein {ECO:0000313|EMBL:EEC50615.1} [Source:UniProtKB/TrEMBL;Acc:B7FT92]	+	gene	Name match	0	0.000614893	0.00136158	-0.363352	-0.360297	3078	12684	5053	10450	4882	2806	1854	2674	2496	3243
Phatr3_J43730	2	1304662	1305504	-	Phatr3_J43730	Phatr3_J43730	Predicted protein {ECO:0000313|EMBL:EEC50930.1} [Source:UniProtKB/TrEMBL;Acc:B7FT95]	-	gene	Name match	0	2.5553e-06	7.81286e-06	-0.955374	-0.926612	1045	5690	1960	3994	2002	445	281	1021	763	1131
Phatr3_EG02599	2	1307662	1312176	+	Phatr3_EG02599	Phatr3_EG02599	Predicted protein {ECO:0000313|EMBL:EEC50617.1} [Source:UniProtKB/TrEMBL;Acc:B7FT97]	+	gene	Name match	0	0.000243933	0.000573875	-0.738678	-0.716784	3462	10332	3608	8052	5794	2049	1413	1726	1698	2420
Phatr3_J33013	2	1312570	1314285	+	Phatr3_J33013	Phatr3_J33013	Predicted protein {ECO:0000313|EMBL:EEC50618.1} [Source:UniProtKB/TrEMBL;Acc:B7FT98]	+	gene	Name match	0	0.000122262	0.000299873	-0.319071	-0.317422	1476	7006	2925	5372	2158	1202	919	1543	1413	1957
Phatr3_J33014	2	1314955	1316315	+	Phatr3_J33014	Phatr3_J33014	Predicted protein {ECO:0000313|EMBL:EEC50619.1} [Source:UniProtKB/TrEMBL;Acc:B7FT99]	+	gene	Name match	0	0.000576289	0.00128048	-0.431253	-0.426211	1485	6460	2530	4440	2063	1213	914	1208	1029	1412
Phatr3_J33016	2	1321651	1322203	+	Phatr3_J33016	Phatr3_J33016	Predicted protein {ECO:0000313|EMBL:EEC50620.1} [Source:UniProtKB/TrEMBL;Acc:B7FTA1]	+	gene	Name match	0	2.04365e-21	2.42551e-20	-0.84998	-0.844888	1404	7478	2626	4629	2370	939	633	1062	833	1210
Phatr3_J33017	2	1322363	1325033	-	Phatr3_J33017	Phatr3_J33017	Predicted protein {ECO:0000313|EMBL:EEC50933.1} [Source:UniProtKB/TrEMBL;Acc:B7FTA2]	-	gene	Name match	0	7.19499e-10	3.23691e-09	-1.55969	-1.48787	16850	57560	21171	49432	30249	7883	5035	4534	4784	5206
Phatr3_EG01540	2	1325655	1327312	-	Phatr3_EG01540	Phatr3_EG01540	No description	-	gene	Name match	0	7.75857e-15	5.53506e-14	-0.659656	-0.656096	2023	9865	3695	7214	3094	1541	945	1621	1531	1846
Phatr3_EG01475	2	1327829	1329181	+	Phatr3_EG01475	Phatr3_EG01475	No description	+	gene	Name match	0	2.58258e-07	8.8024e-07	-0.843042	-0.826386	1009	4322	1456	3107	1666	460	280	753	777	856
Phatr3_J25506	2	1337790	1342110	+	Phatr3_J25506	Phatr3_J25506	No description	+	gene	Name match	0	5.9193e-15	4.26475e-14	-1.78374	-1.71621	2795	7226	3479	8898	6411	808	635	822	920	1078
Phatr3_J9731	2	1342346	1343104	-	Phatr3_J9731	Phatr3_J9731	Predicted protein {ECO:0000313|EMBL:EEC50935.1} [Source:UniProtKB/TrEMBL;Acc:B7FTA6]	-	gene	Name match	0	1.78379e-09	7.69496e-09	0.594407	0.590074	752	4737	1605	3009	1537	1292	934	1874	1719	2160
Phatr3_J50741	2	1343615	1344367	+	Phatr3_J50741	Phatr3_J50741	Predicted protein {ECO:0000313|EMBL:EEC50623.1} [Source:UniProtKB/TrEMBL;Acc:B7FTA7]	+	gene	Name match	0	8.97064e-07	2.89322e-06	-0.700882	-0.690309	655	2587	872	1997	967	337	211	447	487	624
Phatr3_J43741	2	1346600	1348027	-	Phatr3_J43741	Phatr3_J43741	Predicted protein {ECO:0000313|EMBL:EEC50937.1} [Source:UniProtKB/TrEMBL;Acc:B7FTA9]	-	gene	Name match	0	8.54578e-05	0.000214067	0.514392	0.50784	1002	5261	1887	3845	1530	1374	922	2283	1680	2747
Phatr3_J43742	2	1348697	1350656	+	Phatr3_J43742	Phatr3_J43742	Predicted protein {ECO:0000313|EMBL:EEC50624.1} [Source:UniProtKB/TrEMBL;Acc:B7FTB0]	+	gene	Name match	0	1.80647e-06	5.62223e-06	0.793569	0.777406	330	1654	729	1669	820	594	459	1059	967	1225
Phatr3_EG01453	2	1353219	1353813	+	Phatr3_EG01453	Phatr3_EG01453	No description	+	gene	Name match	0	6.99409e-20	7.38949e-19	2.14415	2.0585	217	843	351	747	442	1598	793	1025	738	1224
Phatr3_J43744	2	1353850	1354659	+	Phatr3_J43744	Phatr3_J43744	Predicted protein {ECO:0000313|EMBL:EEC50626.1} [Source:UniProtKB/TrEMBL;Acc:B7FTB3]	+	gene	Name match	0	6.89474e-07	2.24861e-06	1.09024	1.05202	2091	8886	3230	7372	4775	7344	3880	4894	3898	6063
Phatr3_J33028	2	1355083	1355805	+	Phatr3_J33028	Phatr3_J33028	Predicted protein {ECO:0000313|EMBL:EEC50627.1} [Source:UniProtKB/TrEMBL;Acc:B7FTB4]	+	gene	Name match	0	6.75396e-28	1.15472e-26	2.43797	2.35022	471	4051	1473	2306	856	5684	2449	4654	3583	4473
Phatr3_J43746	2	1358831	1362072	-	Phatr3_J43746	Phatr3_J43746	No description	-	gene	Name match	0	0	0	2.09078	2.07267	1204	5511	2100	4504	2110	6368	4440	6148	5756	7256
Phatr3_J43747	2	1362515	1364332	-	Phatr3_J43747	Phatr3_J43747	Predicted protein {ECO:0000313|EMBL:EEC50940.1} [Source:UniProtKB/TrEMBL;Acc:B7FTB7]	-	gene	Name match	0	1.40325e-06	4.41806e-06	-1.51892	-1.41337	554	6049	2244	2189	634	388	223	311	357	357
Phatr3_J43750	2	1369042	1369961	+	Phatr3_J43750	Phatr3_J43750	Predicted protein {ECO:0000313|EMBL:EEC50630.1} [Source:UniProtKB/TrEMBL;Acc:B7FTC0]	+	gene	Name match	0	0.000945756	0.00203351	-0.59787	-0.583513	584	4453	1892	2793	999	524	354	649	708	905
Phatr3_EG02114	2	1370414	1372955	+	Phatr3_EG02114	Phatr3_EG02114	Predicted protein {ECO:0000313|EMBL:EEC50631.1} [Source:UniProtKB/TrEMBL;Acc:B7FTC1]	+	gene	Name match	0	0.00477184	0.00907226	0.403883	0.397747	1062	5972	2729	4891	2024	2146	1518	2105	1697	2361
Phatr3_EG02113	2	1373242	1375018	+	Phatr3_EG02113	Phatr3_EG02113	No description	+	gene	Name match	0	0.000379981	0.000871232	-0.556405	-0.546315	2134	9462	4716	7845	3450	1930	1423	1736	1392	2132
Phatr3_EG02120	2	1377144	1383438	-	Phatr3_EG02120	Phatr3_EG02120	Predicted protein {ECO:0000313|EMBL:EEC50943.1} [Source:UniProtKB/TrEMBL;Acc:B7FTC3]	-	gene	Name match	0	2.25354e-05	6.15193e-05	0.538256	0.531795	2824	13228	5785	11136	5555	5262	4166	5340	4824	5911
Phatr3_J9697	2	1385366	1385860	-	Phatr3_J9697	Phatr3_J9697	Predicted protein {ECO:0000313|EMBL:EEC50944.1} [Source:UniProtKB/TrEMBL;Acc:B7FTC4]	-	gene	Name match	0	1.49316e-12	8.77581e-12	-0.845245	-0.836254	7773	27833	10389	18737	10471	3793	2752	4372	4182	5176
Phatr3_J43754	2	1386715	1388232	+	Phatr3_J43754	Phatr3_J43754	Tetracycline resistance protein {ECO:0000313|EMBL:EEC50632.1} [Source:UniProtKB/TrEMBL;Acc:B7FTC5]	+	gene	Name match	0	8.61894e-07	2.78441e-06	0.611913	0.604865	563	2380	957	2065	839	1097	599	1079	888	1148
Phatr3_J9829	2	1389789	1390454	+	Phatr3_J9829	Phatr3_J9829	Predicted protein {ECO:0000313|EMBL:EEC50633.1} [Source:UniProtKB/TrEMBL;Acc:B7FTC7]	+	gene	Name match	0	2.3374e-16	1.88989e-15	0.811182	0.805255	651	3739	1342	2736	1146	1315	1126	1747	1354	1968
Phatr3_J33045	2	1396542	1397030	-	Phatr3_J33045	Phatr3_J33045	Predicted protein {ECO:0000313|EMBL:EEC50947.1} [Source:UniProtKB/TrEMBL;Acc:B7FTD0]	-	gene	Name match	0	2.306e-06	7.08786e-06	-0.528449	-0.523518	1647	10791	3777	7184	2822	1339	1107	1823	1507	2221
Phatr3_J25521	2	1400993	1402057	-	Phatr3_J25521	Phatr3_J25521	Predicted protein {ECO:0000313|EMBL:EEC50948.1} [Source:UniProtKB/TrEMBL;Acc:B7FTD2]	-	gene	Name match	0	1.47216e-13	9.46982e-13	-0.614468	-0.611287	1344	6743	2715	4791	2135	981	628	1247	1004	1541
Phatr3_J43759	2	1402176	1403783	+	Phatr3_J43759	Phatr3_J43759	Predicted protein {ECO:0000313|EMBL:EEC50636.1} [Source:UniProtKB/TrEMBL;Acc:B7FTD3]	+	gene	Name match	0	0.00300028	0.00589773	-0.293345	-0.291202	1984	11171	4426	8342	4047	2022	1660	2545	1947	2881
Phatr3_J43760	2	1403862	1404929	-	Phatr3_J43760	Phatr3_J43760	Predicted protein {ECO:0000313|EMBL:EEC50949.1} [Source:UniProtKB/TrEMBL;Acc:B7FTD4]	-	gene	Name match	0	1.65595e-13	1.05935e-12	0.501284	0.499546	1350	6177	2234	4939	2159	1964	1415	2408	2214	3070
Phatr3_J43761	2	1405486	1406651	+	Phatr3_J43761	Phatr3_J43761	Predicted protein {ECO:0000313|EMBL:EEC50637.1} [Source:UniProtKB/TrEMBL;Acc:B7FTD5]	+	gene	Name match	0	9.2366e-05	0.000230628	-0.742762	-0.723104	311	1314	477	1029	717	161	137	213	298	310
RNASE-H	2	1406802	1407500	-	RNASE-H	Phatr3_J51570	Predicted protein {ECO:0000313|EMBL:EEC50950.1} [Source:UniProtKB/TrEMBL;Acc:B7FTD6]	-	gene	Name match	0	1.10766e-07	3.94146e-07	-0.676455	-0.668286	520	3030	966	1937	1213	428	280	464	387	652
Phatr3_EG01527	2	1407990	1409783	-	Phatr3_EG01527	Phatr3_EG01527	No description	-	gene	Name match	0	1.08343e-15	8.25545e-15	1.54322	1.50134	1070	6945	2414	4593	1623	2470	2332	5319	4932	6908
Phatr3_J43763	2	1410089	1411462	+	Phatr3_J43763	Phatr3_J43763	Predicted protein {ECO:0000313|EMBL:EEC50638.1} [Source:UniProtKB/TrEMBL;Acc:B7FTD7]	+	gene	Name match	0	5.84735e-07	1.91777e-06	0.548069	0.54315	1264	7313	2283	4489	2311	1900	1280	2925	2367	3428
Phatr3_J43764	2	1411535	1412425	-	Phatr3_J43764	Phatr3_J43764	Predicted protein {ECO:0000313|EMBL:EEC50951.1} [Source:UniProtKB/TrEMBL;Acc:B7FTD8]	-	gene	Name match	0	2.51598e-12	1.44616e-11	0.734897	0.728853	495	2835	981	1761	743	863	729	1143	1048	1257
Phatr3_J43765	2	1416438	1417289	-	Phatr3_J43765	Phatr3_J43765	Predicted protein {ECO:0000313|EMBL:EEC50952.1} [Source:UniProtKB/TrEMBL;Acc:B7FTE0]	-	gene	Name match	0	6.76356e-08	2.46937e-07	-0.83476	-0.820001	677	3772	1175	1649	1038	371	224	518	436	625
Phatr3_J18398	2	1419255	1420533	-	Phatr3_J18398	Phatr3_J18398	Predicted protein {ECO:0000313|EMBL:EEC50953.1} [Source:UniProtKB/TrEMBL;Acc:B7FTE2]	-	gene	Name match	0	4.19568e-13	2.60535e-12	-0.52457	-0.52251	7318	32537	12596	25791	11912	4915	4135	6312	5678	8206
Phatr3_J5851	2	1421043	1421906	-	Phatr3_J5851	Phatr3_J5851	Predicted protein {ECO:0000313|EMBL:EEC50954.1} [Source:UniProtKB/TrEMBL;Acc:B7FTE3]	-	gene	Name match	0	1.70733e-09	7.37603e-09	-0.975175	-0.956293	4027	21326	7819	14303	6217	2839	1925	2488	2307	2359
Phatr3_EG01537	2	1424599	1425438	-	Phatr3_EG01537	Phatr3_EG01537	No description	-	gene	Name match	0	5.97096e-22	7.36439e-21	1.5075	1.4802	896	5818	2540	4168	1416	2851	2331	4627	3707	5473
Phatr3_J33060	2	1425879	1426661	+	Phatr3_J33060	Phatr3_J33060	Predicted protein {ECO:0000313|EMBL:EEC50642.1} [Source:UniProtKB/TrEMBL;Acc:B7FTE5]	+	gene	Name match	0	5.56367e-06	1.63539e-05	0.855877	0.833597	926	4994	1763	3694	1904	1367	1015	2919	2582	3657
Phatr3_J43771	2	1430284	1431429	-	Phatr3_J43771	Phatr3_J43771	Predicted protein {ECO:0000313|EMBL:EEC50955.1} [Source:UniProtKB/TrEMBL;Acc:B7FTE8]	-	gene	Name match	0	8.37054e-23	1.08407e-21	1.66851	1.63309	1044	9445	2975	4741	2054	5651	3461	6209	5228	6502
Phatr3_J9984	2	1440226	1441053	+	Phatr3_J9984	Phatr3_J9984	Predicted protein {ECO:0000313|EMBL:EEC50647.1} [Source:UniProtKB/TrEMBL;Acc:B7FTF3]	+	gene	Name match	0	7.8936e-20	8.28721e-19	0.759885	0.755928	774	4125	1418	2537	1165	1359	1047	1754	1477	2061
Phatr3_EG01488	2	1442476	1442862	+	Phatr3_EG01488	Phatr3_EG01488	No description	+	gene	Name match	0	0.0016871	0.00345827	-0.788386	-0.752673	351	3429	1093	1524	458	291	236	422	313	343
Phatr3_J9912	2	1447142	1447894	+	Phatr3_J9912	Phatr3_J9912	Predicted protein {ECO:0000313|EMBL:EEC50648.1} [Source:UniProtKB/TrEMBL;Acc:B7FTF5]	+	gene	Name match	0	1.23446e-23	1.70294e-22	1.34716	1.32908	790	5322	1772	3081	1292	2126	1565	3406	3009	3798
Phatr3_J43777	2	1448471	1449333	+	Phatr3_J43777	Phatr3_J43777	Predicted protein {ECO:0000313|EMBL:EEC50649.1} [Source:UniProtKB/TrEMBL;Acc:B7FTF6]	+	gene	Name match	0	3.10927e-20	3.39918e-19	1.26106	1.24353	911	6518	2140	3823	1406	2681	1959	3579	2917	4265
Phatr3_J43779	2	1454954	1459158	-	Phatr3_J43779	Phatr3_J43779	Predicted protein {ECO:0000313|EMBL:EEC50959.1} [Source:UniProtKB/TrEMBL;Acc:B7FTF9]	-	gene	Name match	0	6.48582e-08	2.37541e-07	-0.808766	-0.795347	2332	11131	4446	8236	3803	1705	1318	1569	1257	1815
Phatr3_J33077	2	1464391	1464934	-	Phatr3_J33077	Phatr3_J33077	Predicted protein {ECO:0000313|EMBL:EEC50961.1} [Source:UniProtKB/TrEMBL;Acc:B7FTG3]	-	gene	Name match	0	9.30889e-12	5.05284e-11	-0.74376	-0.737145	1013	5111	1928	3162	2052	681	551	809	670	982
Phatr3_J43786	3	10716	11560	-	Phatr3_J43786	Phatr3_J43786	Predicted protein {ECO:0000313|EMBL:ACI65728.1} [Source:UniProtKB/TrEMBL;Acc:B5Y5W1]	-	gene	Name match	0	2.29949e-14	1.5842e-13	-2.25043	-2.11195	2405	7884	2860	6017	3851	735	373	326	466	345
Phatr3_J10524	3	12062	13965	+	Phatr3_J10524	Phatr3_J10524	Predicted protein {ECO:0000313|EMBL:ACI65452.1} [Source:UniProtKB/TrEMBL;Acc:B5Y5W2]	+	gene	Name match	0	2.82499e-10	1.3311e-09	-0.869461	-0.857192	3399	14235	5476	9484	4889	2221	1351	2036	1823	2082
Phatr3_J4234	3	17013	18187	-	Phatr3_J4234	Phatr3_J4234	Predicted protein {ECO:0000313|EMBL:ACI65730.1} [Source:UniProtKB/TrEMBL;Acc:B5Y5W4]	-	gene	Name match	0	0.000381405	0.000874325	0.26748	0.266344	1027	5605	2231	3896	1797	1467	980	1897	1631	2066
Phatr3_J33087	3	19060	19617	-	Phatr3_J33087	Phatr3_J33087	Predicted protein {ECO:0000313|EMBL:ACI65731.1} [Source:UniProtKB/TrEMBL;Acc:B5Y5W5]	-	gene	Name match	0	0	0	2.83115	2.75944	107	774	259	517	230	1443	639	1233	1335	1172
Phatr3_J33088	3	20392	21145	+	Phatr3_J33088	Phatr3_J33088	Predicted protein {ECO:0000313|EMBL:ACI65453.1} [Source:UniProtKB/TrEMBL;Acc:B5Y5W6]	+	gene	Name match	0	2.64205e-12	1.51272e-11	-1.09226	-1.07258	438	2638	907	1690	1004	349	150	306	278	345
Phatr3_J43792	3	23752	24236	+	Phatr3_J43792	Phatr3_J43792	Predicted protein {ECO:0000313|EMBL:ACI65454.1} [Source:UniProtKB/TrEMBL;Acc:B5Y5W9]	+	gene	Name match	0	0.000669382	0.00147216	0.743518	0.71771	408	3856	1441	2022	668	1080	928	1284	1094	1405
HSP20B	3	30400	31892	+	HSP20B	Phatr3_J54150	Heat shock protein Hsp20 {ECO:0000313|EMBL:ACI65457.1} [Source:UniProtKB/TrEMBL;Acc:B5Y4C1]	+	gene	Name match	0	6.75717e-34	1.58616e-32	2.4048	2.33573	1644	10295	3692	4791	2430	12594	8711	10912	8139	11939
Phatr3_EG01719	3	35428	37797	-	Phatr3_EG01719	Phatr3_EG01719	No description	-	gene	Name match	0	4.13383e-43	1.37776e-41	1.31581	1.30682	3553	17886	7148	11631	5877	9770	8093	11480	9933	13047
Phatr3_J10367	3	38413	40836	-	Phatr3_J10367	Phatr3_J10367	No description	-	gene	Name match	0	0.00296013	0.00582668	-0.394618	-0.389443	1883	7164	2485	5060	2847	1466	1008	1601	1288	1632
Phatr3_J33099	3	42372	42581	-	Phatr3_J33099	Phatr3_J33099	Predicted protein {ECO:0000313|EMBL:ACI65737.1} [Source:UniProtKB/TrEMBL;Acc:B5Y4C5]	-	gene	Name match	0	1.1161e-08	4.44418e-08	-0.850194	-0.836192	188	912	314	627	317	86	103	134	133	138
Phatr3_J43801	3	45336	46679	+	Phatr3_J43801	Phatr3_J43801	No description	+	gene	Name match	0	1.00836e-18	9.94947e-18	0.971013	0.962254	1791	7815	2674	5946	2875	3582	3001	3923	3694	4702
Phatr3_J43804	3	55464	57163	-	Phatr3_J43804	Phatr3_J43804	Predicted protein {ECO:0000313|EMBL:ACI65739.1} [Source:UniProtKB/TrEMBL;Acc:B5Y4D0]	-	gene	Name match	0	0.00273434	0.00541889	-0.606346	-0.588181	499	2729	1231	1932	721	389	414	381	334	516
Phatr3_J33106	3	58421	60394	-	Phatr3_J33106	Phatr3_J33106	Predicted protein {ECO:0000313|EMBL:ACI65740.1} [Source:UniProtKB/TrEMBL;Acc:B5Y4D1]	-	gene	Name match	0	0.00012373	0.000303282	-1.53698	-1.37137	151	310	133	419	490	56	21	84	62	71
Phatr3_J8543	3	63741	67390	-	Phatr3_J8543	Phatr3_J8543	Predicted protein {ECO:0000313|EMBL:ACI65742.1} [Source:UniProtKB/TrEMBL;Acc:B5Y4D3]	-	gene	Name match	0	0.0022871	0.00459671	-0.725294	-0.695666	1754	14006	5860	8671	2865	1971	1513	1639	1287	1857
Phatr3_J43808	3	76386	77201	+	Phatr3_J43808	Phatr3_J43808	Predicted protein {ECO:0000313|EMBL:ACI65464.1} [Source:UniProtKB/TrEMBL;Acc:B5Y4D8]	+	gene	Name match	0	2.27416e-10	1.08294e-09	-1.58389	-1.51273	504	3615	1694	2321	998	358	225	278	191	244
Phatr3_EG01626	3	88774	94047	+	Phatr3_EG01626	Phatr3_EG01626	No description	+	gene	Name match	0	0.000814467	0.00176952	0.721722	0.697286	65	293	134	245	64	112	98	144	92	147
PGAM_3	3	95940	97481	-	PGAM_3	Phatr3_J5629	Phosphoglycerate mutase {ECO:0000256|RuleBase:RU004513} [Source:UniProtKB/TrEMBL;Acc:B5Y4E3]	-	gene	Name match	0	2.26038e-12	1.30479e-11	-0.540226	-0.537826	2282	12386	5047	9730	4552	2016	1363	2467	2026	2869
Phatr3_J33120	3	98419	99600	+	Phatr3_J33120	Phatr3_J33120	Predicted protein {ECO:0000313|EMBL:ACI65467.1} [Source:UniProtKB/TrEMBL;Acc:B5Y4E4]	+	gene	Name match	0	1.44246e-05	4.03425e-05	-0.602351	-0.593719	783	2669	1093	2010	975	475	271	521	557	598
Phatr3_J43814	3	101824	103462	+	Phatr3_J43814	Phatr3_J43814	Predicted protein {ECO:0000313|EMBL:ACI65468.1} [Source:UniProtKB/TrEMBL;Acc:B5Y4E6]	+	gene	Name match	0	2.57669e-21	3.03956e-20	2.65505	2.50679	782	3221	1192	2609	1726	3296	1858	7926	6941	11347
Phatr3_EG01720	3	102051	102656	-	Phatr3_EG01720	Phatr3_EG01720	No description	-	gene	Name match	0	6.96785e-24	9.70414e-23	3.03689	2.84232	152	928	313	750	457	1048	609	2660	2315	3994
Phatr3_J43815	3	103698	104825	-	Phatr3_J43815	Phatr3_J43815	Predicted protein {ECO:0000313|EMBL:ACI65749.1} [Source:UniProtKB/TrEMBL;Acc:B5Y4E7]	-	gene	Name match	0	1.72912e-12	1.00812e-11	1.27966	1.24872	906	6016	1954	3288	1528	3560	2238	2815	2362	3162
Phatr3_J43817	3	117184	117804	-	Phatr3_J43817	Phatr3_J43817	Predicted protein {ECO:0000313|EMBL:ACI65752.1} [Source:UniProtKB/TrEMBL;Acc:B5Y4F0]	-	gene	Name match	0	4.25815e-06	1.26732e-05	0.664368	0.65409	1223	8541	2792	4728	1752	2497	1666	2831	2447	3644
Phatr3_J43818	3	118958	120209	+	Phatr3_J43818	Phatr3_J43818	Predicted protein {ECO:0000313|EMBL:ACI65469.1} [Source:UniProtKB/TrEMBL;Acc:B5Y4F1]	+	gene	Name match	0	1.28331e-18	1.25139e-17	-1.74532	-1.69507	368	2078	808	1266	448	151	101	120	136	135
Phatr3_J33128	3	124256	125212	+	Phatr3_J33128	Phatr3_J33128	Predicted protein {ECO:0000313|EMBL:ACI65470.1} [Source:UniProtKB/TrEMBL;Acc:B5Y4F2]	+	gene	Name match	0	0.000171018	0.000411567	1.28754	1.1816	28	55	20	42	17	25	21	51	52	57
APC11	3	126446	126880	-	APC11	Phatr3_J10271	Predicted protein {ECO:0000313|EMBL:ACI65753.1} [Source:UniProtKB/TrEMBL;Acc:B5Y4F3]	-	gene	Name match	0	3.83891e-05	0.000101169	0.441197	0.437421	250	1350	430	870	436	328	240	518	429	572
Phatr3_J43824	3	145475	146926	+	Phatr3_J43824	Phatr3_J43824	Predicted protein {ECO:0000313|EMBL:ACI65474.1} [Source:UniProtKB/TrEMBL;Acc:B5Y4F9]	+	gene	Name match	0	0.00399782	0.0077115	-0.855223	-0.801889	376	604	389	1169	664	127	107	240	195	309
Phatr3_J43825	3	148399	149151	+	Phatr3_J43825	Phatr3_J43825	Predicted protein {ECO:0000313|EMBL:ACI65475.1} [Source:UniProtKB/TrEMBL;Acc:B5Y4G1]	+	gene	Name match	0	2.83333e-05	7.63267e-05	-0.649779	-0.638204	133	866	319	576	275	121	93	152	91	159
Phatr3_J43826	3	149398	152986	-	Phatr3_J43826	Phatr3_J43826	No description	-	gene	Name match	0	4.11073e-17	3.54527e-16	-1.27709	-1.25524	759	3004	1377	2557	1186	393	276	344	298	389
Phatr3_J43828	3	155090	157330	-	Phatr3_J43828	Phatr3_J43828	Bacterial type voltage activated sodium channel {ECO:0000313|EMBL:ACI65758.1} [Source:UniProtKB/TrEMBL;Acc:B5Y4G4]	-	gene	Name match	0	0.00387509	0.0074884	-0.407057	-0.401058	1556	6992	2329	5395	3119	1495	708	1469	1406	1887
Phatr3_EG02146	3	161587	165701	+	Phatr3_EG02146	Phatr3_EG02146	Vacuolar protein sorting-associated protein 35 {ECO:0000313|EMBL:ACI65479.1} [Source:UniProtKB/TrEMBL;Acc:B5Y4G7]	+	gene	Name match	0	6.67971e-05	0.00017003	0.554528	0.546566	4840	23183	10181	18074	8007	9049	7179	8574	7267	10525
Phatr3_J43831	3	167301	168736	-	Phatr3_J43831	Phatr3_J43831	Predicted protein {ECO:0000313|EMBL:ACI65759.1} [Source:UniProtKB/TrEMBL;Acc:B5Y4G8]	-	gene	Name match	0	2.30465e-10	1.09567e-09	-0.987272	-0.969556	3667	15998	6134	12932	7155	2383	1756	2267	1690	2549
Phatr3_J25577	3	169554	169955	-	Phatr3_J25577	Phatr3_J25577	Predicted protein {ECO:0000313|EMBL:ACI65760.1} [Source:UniProtKB/TrEMBL;Acc:B5Y4G9]	-	gene	Name match	0	1.22348e-06	3.87722e-06	-1.10161	-1.06043	3250	9560	3042	7413	6595	1341	941	1430	1580	1840
Phatr3_J33147	3	172225	173301	-	Phatr3_J33147	Phatr3_J33147	No description	-	gene	Name match	0	0.000221175	0.000523092	-0.66734	-0.651277	346	988	368	769	380	149	125	178	193	246
Phatr3_J25581	3	174458	175310	-	Phatr3_J25581	Phatr3_J25581	No description	-	gene	Name match	0	1.64569e-05	4.56752e-05	-0.779218	-0.760514	553	2929	1145	2312	1110	296	202	498	454	814
Phatr3_EG01747	3	179837	180214	-	Phatr3_EG01747	Phatr3_EG01747	No description	-	gene	Name match	0	8.55064e-07	2.76542e-06	-1.20789	-1.15544	106	355	133	257	158	19	31	57	44	67
Phatr3_J7088	3	192450	194102	+	Phatr3_J7088	Phatr3_J7088	Predicted protein {ECO:0000313|EMBL:ACI65481.1} [Source:UniProtKB/TrEMBL;Acc:B5Y4H6]	+	gene	Name match	0	9.51771e-07	3.06202e-06	-0.895943	-0.873942	2107	6131	2407	6060	3936	1085	747	1168	1058	1533
Phatr3_J43839	3	198693	200260	+	Phatr3_J43839	Phatr3_J43839	Predicted protein {ECO:0000313|EMBL:ACI65483.1} [Source:UniProtKB/TrEMBL;Acc:B5Y4H9]	+	gene	Name match	0	5.07457e-17	4.33162e-16	1.44249	1.41102	804	2658	891	2147	1512	2042	1409	2281	2232	2843
Phatr3_J43840	3	200694	200990	-	Phatr3_J43840	Phatr3_J43840	Predicted protein {ECO:0000313|EMBL:ACI65767.1} [Source:UniProtKB/TrEMBL;Acc:B5Y4I0]	-	gene	Name match	0	3.6685e-17	3.18274e-16	-1.56855	-1.52862	5425	16698	6094	12780	9770	1814	1078	1689	1773	2328
Phatr3_J43841	3	201634	203038	+	Phatr3_J43841	Phatr3_J43841	Predicted protein {ECO:0000313|EMBL:ACI65484.1} [Source:UniProtKB/TrEMBL;Acc:B5Y4I1]	+	gene	Name match	0	9.70815e-10	4.29779e-09	-0.477236	-0.475056	17990	85760	31325	61433	27820	13895	10766	16304	13717	18792
Phatr3_EG02395	3	208059	209429	+	Phatr3_EG02395	Phatr3_EG02395	Predicted protein {ECO:0000313|EMBL:ACI65486.1} [Source:UniProtKB/TrEMBL;Acc:B5Y4I5]	+	gene	Name match	0	2.7628e-20	3.02893e-19	0.871157	0.865348	1496	8467	3175	5434	2730	3559	2512	3846	3281	4322
Phatr3_J18469	3	210037	211971	+	Phatr3_J18469	Phatr3_J18469	No description	+	gene	Name match	0	1.2136e-06	3.84804e-06	0.730001	0.71777	1017	5217	2391	4131	1575	2240	1746	2269	1789	2551
Phatr3_J43850	3	220871	223121	+	Phatr3_J43850	Phatr3_J43850	CCT motif containing protein {ECO:0000313|EMBL:ACI65489.1} [Source:UniProtKB/TrEMBL;Acc:B5Y4J1]	+	gene	Name match	0	4.83694e-05	0.000125622	-0.539765	-0.532687	4326	20477	7323	13988	7535	2795	1710	4812	3462	4981
Phatr3_EG01653	3	223687	225112	+	Phatr3_EG01653	Phatr3_EG01653	No description	+	gene	Name match	0	0.00072872	0.00159393	0.563615	0.552044	20235	82712	29776	71491	49568	34822	26712	37687	35079	44678
EF-1	3	223823	225428	-	EF-1	Phatr3_J18475	Elongation factor 1-alpha {ECO:0000256|RuleBase:RU004060} [Source:UniProtKB/TrEMBL;Acc:B5Y4J2]	-	gene	Name match	0	4.92194e-05	0.000127602	0.691885	0.677071	18555	74747	27047	66134	45743	34721	26851	37680	35243	44797
Phatr3_J43852	3	226083	227807	+	Phatr3_J43852	Phatr3_J43852	Predicted protein {ECO:0000313|EMBL:ACI65490.1} [Source:UniProtKB/TrEMBL;Acc:B5Y4J3]	+	gene	Name match	0	2.83643e-29	5.15204e-28	1.65792	1.63115	857	5027	1983	3248	1523	3858	2885	3384	3328	4020
Phatr3_J43856	3	232060	235162	-	Phatr3_J43856	Phatr3_J43856	Predicted protein {ECO:0000313|EMBL:ACI65775.1} [Source:UniProtKB/TrEMBL;Acc:B5Y4J7]	-	gene	Name match	0	9.87193e-30	1.83024e-28	1.56401	1.54186	3434	16537	6266	12545	5048	11868	9845	11993	10062	13678
Phatr3_J43857	3	235814	236437	+	Phatr3_J43857	Phatr3_J43857	Predicted protein {ECO:0000313|EMBL:ACI65493.1} [Source:UniProtKB/TrEMBL;Acc:B5Y4J8]	+	gene	Name match	0	0	0	-2.45007	-2.40158	2023	13954	5266	7955	2908	465	383	569	502	608
Phatr3_EG01708	3	237545	239966	-	Phatr3_EG01708	Phatr3_EG01708	No description	-	gene	Name match	0	8.37399e-13	5.0596e-12	0.989466	0.975419	1295	7828	3135	4778	1851	2960	2499	3563	3070	4521
Phatr3_J43859	3	240370	241353	-	Phatr3_J43859	Phatr3_J43859	Predicted protein {ECO:0000313|EMBL:ACI65776.1} [Source:UniProtKB/TrEMBL;Acc:B5Y4J9]	-	gene	Name match	0	2.37099e-08	9.10469e-08	0.476478	0.473879	885	4199	1854	3315	1697	1307	984	1799	1507	2314
Phatr3_J43861	3	246818	248250	+	Phatr3_J43861	Phatr3_J43861	Predicted protein {ECO:0000313|EMBL:ACI65495.1} [Source:UniProtKB/TrEMBL;Acc:B5Y4K1]	+	gene	Name match	0	3.85459e-08	1.44491e-07	-0.522927	-0.51939	1951	10509	4190	8577	3462	1438	1173	2140	1769	2627
Phatr3_J43862	3	249295	251193	+	Phatr3_J43862	Phatr3_J43862	Predicted protein {ECO:0000313|EMBL:ACI65496.1} [Source:UniProtKB/TrEMBL;Acc:B5Y4K2]	+	gene	Name match	0	7.76325e-15	5.53506e-14	0.592771	0.590182	668	3196	1176	2185	996	1058	785	1301	1116	1424
Phatr3_J43863	3	251614	252493	+	Phatr3_J43863	Phatr3_J43863	Predicted protein {ECO:0000313|EMBL:ACI65497.1} [Source:UniProtKB/TrEMBL;Acc:B5Y4K3]	+	gene	Name match	0	2.4717e-19	2.51997e-18	-1.10201	-1.08971	622	4236	1289	2705	1114	339	234	478	418	582
Phatr3_J10617	3	252574	253848	-	Phatr3_J10617	Phatr3_J10617	Predicted protein {ECO:0000313|EMBL:ACI65777.1} [Source:UniProtKB/TrEMBL;Acc:B5Y4K4]	-	gene	Name match	0	0.000417669	0.000951834	-0.281093	-0.279755	2337	10627	3901	7409	4207	1877	1538	2511	2123	2984
Phatr3_J25619	3	269744	270937	+	Phatr3_J25619	Phatr3_J25619	No description	+	gene	Name match	0	4.88482e-16	3.84024e-15	-0.630329	-0.627479	2079	9814	3514	6804	3089	1315	883	1776	1533	2132
Phatr3_J43869	3	271999	274976	+	Phatr3_J43869	Phatr3_J43869	Predicted protein {ECO:0000313|EMBL:ACI65501.1} [Source:UniProtKB/TrEMBL;Acc:B5Y4L2]	+	gene	Name match	0	4.99123e-05	0.000129283	-0.934236	-0.898261	352	2017	843	1498	598	246	266	218	214	226
Phatr3_J43872	3	280096	282401	+	Phatr3_J43872	Phatr3_J43872	Predicted protein {ECO:0000313|EMBL:ACI65503.1} [Source:UniProtKB/TrEMBL;Acc:B5Y4L5]	+	gene	Name match	0	6.01463e-05	0.000154281	-0.824859	-0.79941	4314	24468	8979	12274	4183	2875	2104	2731	2471	3059
Phatr3_EG01729	3	282799	283076	-	Phatr3_EG01729	Phatr3_EG01729	No description	-	gene	Name match	0	4.6959e-11	2.38649e-10	-1.82631	-1.72537	68	377	110	222	103	28	23	13	18	25
Phatr3_J33194	3	283087	284220	-	Phatr3_J33194	Phatr3_J33194	Predicted protein {ECO:0000313|EMBL:ACI65783.1} [Source:UniProtKB/TrEMBL;Acc:B5Y4L6]	-	gene	Name match	0	3.10543e-07	1.04954e-06	-0.687839	-0.6786	1912	9992	3938	6634	2975	1589	1047	1448	1429	1529
Phatr3_J43874	3	285990	287308	+	Phatr3_J43874	Phatr3_J43874	Predicted protein {ECO:0000313|EMBL:ACI65505.1} [Source:UniProtKB/TrEMBL;Acc:B5Y4L8]	+	gene	Name match	0	0	2.52234e-44	1.01531	1.01143	1725	8463	3246	6236	2724	3441	2654	4885	4060	5990
Phatr3_J33198	3	290123	290770	-	Phatr3_J33198	Phatr3_J33198	Predicted protein {ECO:0000313|EMBL:ACI65785.1} [Source:UniProtKB/TrEMBL;Acc:B5Y4M0]	-	gene	Name match	0	2.64661e-08	1.01031e-07	1.2747	1.22622	564	2798	914	1587	788	864	601	2040	2034	2201
Phatr3_J43878	3	295617	297026	-	Phatr3_J43878	Phatr3_J43878	Cation channel protein {ECO:0000313|EMBL:ACI65787.1} [Source:UniProtKB/TrEMBL;Acc:B5Y4M3]	-	gene	Name match	0	7.64701e-08	2.77798e-07	1.78981	1.65177	2362	9286	3852	6137	3038	13598	7547	5270	5228	5693
Phatr3_J10187	3	297975	298832	+	Phatr3_J10187	Phatr3_J10187	Predicted protein {ECO:0000313|EMBL:ACI65507.1} [Source:UniProtKB/TrEMBL;Acc:B5Y4M4]	+	gene	Name match	0	0.000615139	0.00136187	0.932336	0.88302	465	1922	748	1539	731	1461	833	831	584	857
Phatr3_J43879	3	299204	300895	-	Phatr3_J43879	Phatr3_J43879	Predicted protein {ECO:0000313|EMBL:ACI65788.1} [Source:UniProtKB/TrEMBL;Acc:B5Y4M5]	-	gene	Name match	0	1.43965e-06	4.52654e-06	1.1229	1.07879	2775	12081	5334	9366	4172	10076	5316	6026	5128	6268
Phatr3_J43880	3	301578	303071	-	Phatr3_J43880	Phatr3_J43880	Predicted protein {ECO:0000313|EMBL:ACI65789.1} [Source:UniProtKB/TrEMBL;Acc:B5Y4M6]	-	gene	Name match	0	3.36036e-08	1.26987e-07	0.573343	0.568722	1329	5644	2143	3675	2351	2143	1344	2473	2104	2747
Phatr3_J33208	3	311724	312278	+	Phatr3_J33208	Phatr3_J33208	Predicted protein {ECO:0000313|EMBL:ACI65509.1} [Source:UniProtKB/TrEMBL;Acc:B5Y4N0]	+	gene	Name match	0	8.06503e-06	2.32659e-05	1.07929	1.03375	194	764	302	563	502	339	210	687	604	708
Phatr3_J10247	3	316488	317648	+	Phatr3_J10247	Phatr3_J10247	Predicted protein {ECO:0000313|EMBL:ACI65510.1} [Source:UniProtKB/TrEMBL;Acc:B5Y4N2]	+	gene	Name match	0	6.02172e-14	4.00863e-13	0.905756	0.895929	492	1959	673	1619	741	788	580	1251	1036	1209
Phatr3_EG01746	3	326610	331945	-	Phatr3_EG01746	Phatr3_EG01746	No description	-	gene	Name match	0	7.48983e-07	2.43723e-06	0.835571	0.818003	5500	23695	10707	21069	8589	12506	10064	10912	9353	12893
Phatr3_J33218	3	335181	337088	+	Phatr3_J33218	Phatr3_J33218	Predicted protein {ECO:0000313|EMBL:ACI65513.1} [Source:UniProtKB/TrEMBL;Acc:B5Y4N9]	+	gene	Name match	0	0.000899739	0.00194012	-0.563241	-0.551292	1149	4078	1500	3625	2236	670	467	853	1006	1250
Phatr3_J10378	3	338205	340130	+	Phatr3_J10378	Phatr3_J10378	No description	+	gene	Name match	0	7.21398e-16	5.57348e-15	1.05493	1.04152	3163	15708	5735	13698	6930	9185	6268	8785	7596	10900
Phatr3_J43891	3	345880	347712	+	Phatr3_J43891	Phatr3_J43891	Predicted protein {ECO:0000313|EMBL:ACI65516.1} [Source:UniProtKB/TrEMBL;Acc:B5Y4P2]	+	gene	Name match	0	1.77264e-42	5.76382e-41	1.38474	1.37411	1370	6869	2399	4728	2283	3077	2639	5283	4503	5968
Phatr3_J5175	3	349836	350935	-	Phatr3_J5175	Phatr3_J5175	Predicted protein {ECO:0000313|EMBL:ACI65798.1} [Source:UniProtKB/TrEMBL;Acc:B5Y4P4]	-	gene	Name match	0	0.00333905	0.00652939	-0.380166	-0.375423	407	1885	783	1478	766	286	227	449	490	483
Phatr3_EG02629	3	351480	352847	+	Phatr3_EG02629	Phatr3_EG02629	Predicted protein {ECO:0000313|EMBL:ACI65517.1} [Source:UniProtKB/TrEMBL;Acc:B5Y4P5]	+	gene	Name match	0	0.00190204	0.00387091	-0.454762	-0.447545	412	2694	1090	1809	922	365	232	575	539	623
Phatr3_J43896	3	355308	355793	-	Phatr3_J43896	Phatr3_J43896	Predicted protein {ECO:0000313|EMBL:ACI65800.1} [Source:UniProtKB/TrEMBL;Acc:B5Y4P7]	-	gene	Name match	0	1.50578e-09	6.5515e-09	-0.671488	-0.665302	6142	33166	12778	20417	8994	4384	3307	5317	3979	6155
Phatr3_J43897	3	358447	365030	+	Phatr3_J43897	Phatr3_J43897	No description	+	gene	Name match	0	9.9617e-09	3.98982e-08	0.716195	0.70787	3137	16268	7031	12364	4772	6214	5118	6765	6026	7797
Phatr3_J43898	3	365381	365959	-	Phatr3_J43898	Phatr3_J43898	SAGA-associated factor 11 {ECO:0000256|RuleBase:RU261113} [Source:UniProtKB/TrEMBL;Acc:B5Y4P9]	-	gene	Name match	0	0.000101069	0.000250692	0.691673	0.675578	261	1576	687	1139	340	580	427	567	513	737
Phatr3_EG02628	3	366401	368019	+	Phatr3_EG02628	Phatr3_EG02628	No description	+	gene	Name match	0	0.00148279	0.00307518	-0.280134	-0.278505	1393	7234	3152	5402	2521	1434	982	1748	1327	2019
Phatr3_EG02627	3	368043	368546	+	Phatr3_EG02627	Phatr3_EG02627	No description	+	gene	Name match	0	7.04696e-10	3.17781e-09	-0.898382	-0.884196	348	1323	522	1025	412	191	129	193	191	201
Phatr3_J43900	3	368727	371375	-	Phatr3_J43900	Phatr3_J43900	Predicted protein {ECO:0000313|EMBL:ACI65802.1} [Source:UniProtKB/TrEMBL;Acc:B5Y4Q1]	-	gene	Name match	0	0.00398251	0.00768452	0.309709	0.307034	2119	10692	4356	8560	4190	3340	2634	3451	3272	4099
Phatr3_J43906	3	394817	395634	-	Phatr3_J43906	Phatr3_J43906	No description	-	gene	Name match	0	0.00194359	0.0039465	0.403975	0.398881	117	631	267	550	223	222	126	215	223	300
Phatr3_EG01674	3	396150	396980	+	Phatr3_EG01674	Phatr3_EG01674	No description	+	gene	Name match	0	6.54573e-10	2.96545e-09	0.537823	0.534773	756	4524	1667	3045	1367	1271	923	1820	1460	2001
CATR1	3	398013	398474	+	CATR1	Phatr3_J6974	Caltractin {ECO:0000313|EMBL:ACI65522.1} [Source:UniProtKB/TrEMBL;Acc:B5Y4Q9]	+	gene	Name match	0	1.63987e-09	7.10569e-09	-0.723147	-0.715397	2443	12917	5166	8759	3344	1620	1298	2032	1549	2412
Phatr3_EG01738	3	399611	399852	-	Phatr3_EG01738	Phatr3_EG01738	No description	-	gene	Name match	0	0.00439045	0.00841726	-0.417526	-0.410878	2931	17628	5431	8830	3750	2522	1761	2562	2665	3053
Phatr3_J10356	3	400646	401200	+	Phatr3_J10356	Phatr3_J10356	No description	+	gene	Name match	0	5.35915e-09	2.20483e-08	0.729726	0.721235	1221	8204	3075	4869	2095	2661	2065	3052	2697	3652
Phatr3_J10319	3	401293	404877	-	Phatr3_J10319	Phatr3_J10319	No description	-	gene	Name match	0	5.874e-10	2.6778e-09	-0.7662	-0.757469	10791	46590	19336	37632	19550	7744	5766	7712	6531	8612
Phatr3_J54164	3	408058	409640	+	Phatr3_J54164	Phatr3_J54164	Bacterial type voltage activated sodium channel {ECO:0000313|EMBL:ACI65525.1} [Source:UniProtKB/TrEMBL;Acc:B5Y4R3]	+	gene	Name match	0	9.53838e-05	0.000237501	0.25223	0.251439	1778	8306	3374	6675	3246	2332	1573	3038	2677	3471
Phatr3_J43913	3	409962	410954	-	Phatr3_J43913	Phatr3_J43913	Autophagy protein 5 {ECO:0000256|RuleBase:RU361202} [Source:UniProtKB/TrEMBL;Acc:B5Y4R4]	-	gene	Name match	0	0.00362446	0.00703468	-0.5344	-0.521168	712	3361	1058	2066	1110	394	221	742	621	792
Phatr3_J1875	3	411636	414334	+	Phatr3_J1875	Phatr3_J1875	Predicted protein {ECO:0000313|EMBL:ACI65526.1} [Source:UniProtKB/TrEMBL;Acc:B5Y4R5]	+	gene	Name match	0	0.000550498	0.0012281	0.413131	0.408728	3254	14189	5485	10741	5209	5075	3739	4867	4322	5708
Phatr3_EG01684	3	417614	418273	-	Phatr3_EG01684	Phatr3_EG01684	No description	-	gene	Name match	0	2.6907e-10	1.27068e-09	1.97909	1.8429	108	672	181	433	214	258	173	793	675	1158
Phatr3_J5508	3	417698	418933	+	Phatr3_J5508	Phatr3_J5508	Predicted protein {ECO:0000313|EMBL:ACI65527.1} [Source:UniProtKB/TrEMBL;Acc:B5Y4R7]	+	gene	Name match	0	6.6201e-07	2.16268e-06	1.50456	1.40752	347	2108	619	1355	634	603	392	1928	1428	2603
Phatr3_J43917	3	419388	421488	-	Phatr3_J43917	Phatr3_J43917	Predicted protein {ECO:0000313|EMBL:ACI65811.1} [Source:UniProtKB/TrEMBL;Acc:B5Y4R8]	-	gene	Name match	0	8.21242e-10	3.66771e-09	1.24915	1.2114	760	4098	1628	3533	1411	3424	1705	2288	1980	2460
Phatr3_J10499	3	422600	425136	+	Phatr3_J10499	Phatr3_J10499	Predicted protein {ECO:0000313|EMBL:ACI65528.1} [Source:UniProtKB/TrEMBL;Acc:B5Y4R9]	+	gene	Name match	0	3.66516e-16	2.91088e-15	-0.961572	-0.951593	2043	8662	3834	7556	4363	1049	879	1351	1430	1832
Phatr3_J33251	3	428739	431409	+	Phatr3_J33251	Phatr3_J33251	Predicted protein {ECO:0000313|EMBL:ACI65530.1} [Source:UniProtKB/TrEMBL;Acc:B5Y4S2]	+	gene	Name match	0	0	0	10.0278	8.89137	18	125	39	154	41	12005	10465	31035	63548	62975
Phatr3_J43921	3	432339	434012	-	Phatr3_J43921	Phatr3_J43921	Predicted protein {ECO:0000313|EMBL:ACI65813.1} [Source:UniProtKB/TrEMBL;Acc:B5Y4S3]	-	gene	Name match	0	3.58564e-05	9.48593e-05	0.336444	0.334773	1962	10103	3529	6721	2992	2922	1884	3217	2757	3713
Phatr3_J43922	3	436369	439290	-	Phatr3_J43922	Phatr3_J43922	Predicted protein {ECO:0000313|EMBL:ACI65814.1} [Source:UniProtKB/TrEMBL;Acc:B5Y4S4]	-	gene	Name match	0	6.33426e-11	3.18588e-10	0.778418	0.770186	1686	7826	2988	6065	3142	3522	2694	3398	3354	3988
Phatr3_J33254	3	440442	441116	+	Phatr3_J33254	Phatr3_J33254	Predicted protein {ECO:0000313|EMBL:ACI65531.1} [Source:UniProtKB/TrEMBL;Acc:B5Y4S5]	+	gene	Name match	0	0	0	1.851	1.83579	741	4019	1708	2464	1245	2751	2149	3882	3749	4520
Phatr3_J43925	3	442518	444252	+	Phatr3_J43925	Phatr3_J43925	Cell surface protein {ECO:0000313|EMBL:ACI65532.1} [Source:UniProtKB/TrEMBL;Acc:B5Y4S7]	+	gene	Name match	0	4.4968e-09	1.86255e-08	-0.653689	-0.647615	287	1327	499	972	433	213	151	214	184	263
Phatr3_J33257	3	444782	447510	+	Phatr3_J33257	Phatr3_J33257	No description	+	gene	Name match	0	1.1616e-13	7.55559e-13	-1.35833	-1.32489	2931	8927	3189	7111	4877	866	661	1073	1295	1450
Phatr3_J18533	3	451532	452162	-	Phatr3_J18533	Phatr3_J18533	Predicted protein {ECO:0000313|EMBL:ACI65817.1} [Source:UniProtKB/TrEMBL;Acc:B5Y4T0]	-	gene	Name match	0	0.000202995	0.000482834	-0.390677	-0.387449	1859	8551	3063	5430	2453	1554	986	1591	1441	1928
Phatr3_J33260	3	452676	454096	+	Phatr3_J33260	Phatr3_J33260	Predicted protein {ECO:0000313|EMBL:ACI65534.1} [Source:UniProtKB/TrEMBL;Acc:B5Y4T1]	+	gene	Name match	0	0.00252875	0.00504493	0.631582	0.611448	772	6219	2657	3699	1112	1531	1176	2268	2145	2623
Phatr3_J43933	3	459636	461291	+	Phatr3_J43933	Phatr3_J43933	Predicted protein {ECO:0000313|EMBL:ACI65536.1} [Source:UniProtKB/TrEMBL;Acc:B5Y4T5]	+	gene	Name match	0	0.00275413	0.00545438	-0.394735	-0.389632	689	3974	1573	3067	1240	684	584	754	603	910
Phatr3_J43934	3	461447	462229	-	Phatr3_J43934	Phatr3_J43934	Predicted protein {ECO:0000313|EMBL:ACI65820.1} [Source:UniProtKB/TrEMBL;Acc:B5Y4T6]	-	gene	Name match	0	5.83641e-42	1.87183e-40	-1.10527	-1.09977	4732	24273	8292	17177	7672	2280	1846	3183	2368	3425
Phatr3_J33267	3	466446	466838	+	Phatr3_J33267	Phatr3_J33267	Predicted protein {ECO:0000313|EMBL:ACI65537.1} [Source:UniProtKB/TrEMBL;Acc:B5Y4T8]	+	gene	Name match	0	5.25499e-10	2.40503e-09	0.878406	0.865356	386	1783	718	1170	535	879	567	807	730	855
CBP	3	470439	471000	-	CBP	Phatr3_J51591	Calcium binding protein {ECO:0000313|EMBL:ACI65823.1} [Source:UniProtKB/TrEMBL;Acc:B5Y4U0]	-	gene	Name match	0	3.14801e-15	2.33009e-14	-0.671417	-0.667771	917	4761	1984	3047	1619	625	458	791	740	1006
Phatr3_J43936	3	472525	476260	-	Phatr3_J43936	Phatr3_J43936	Predicted protein {ECO:0000313|EMBL:ACI65824.1} [Source:UniProtKB/TrEMBL;Acc:B5Y4U1]	-	gene	Name match	0	3.70604e-12	2.09225e-11	-1.46553	-1.41797	1491	4322	1894	4864	2715	641	433	483	496	621
Phatr3_J54168	3	480081	481885	-	Phatr3_J54168	Phatr3_J54168	Predicted protein {ECO:0000313|EMBL:ACI65825.1} [Source:UniProtKB/TrEMBL;Acc:B5Y4U3]	-	gene	Name match	0	0.00284411	0.00561159	0.428954	0.422377	1000	3703	1280	2680	1484	957	795	1739	1443	1740
Phatr3_J43940	3	483865	486356	-	Phatr3_J43940	Phatr3_J43940	Predicted protein {ECO:0000313|EMBL:ACI65827.1} [Source:UniProtKB/TrEMBL;Acc:B5Y4U5]	-	gene	Name match	0	0	1.4013e-45	-1.88035	-1.85654	3975	17447	6261	14495	7053	1173	592	1555	1350	1729
Phatr3_J43944	3	498908	500582	+	Phatr3_J43944	Phatr3_J43944	Predicted protein {ECO:0000313|EMBL:ACI65542.1} [Source:UniProtKB/TrEMBL;Acc:B5Y4V1]	+	gene	Name match	0	4.09136e-08	1.52727e-07	0.725939	0.716493	4259	28640	10258	19612	10048	9962	8614	11329	9540	13161
Phatr3_J43945	3	501276	502124	+	Phatr3_J43945	Phatr3_J43945	Predicted protein {ECO:0000313|EMBL:ACI65543.1} [Source:UniProtKB/TrEMBL;Acc:B5Y4V2]	+	gene	Name match	0	1.53018e-22	1.96426e-21	-1.45323	-1.42941	1330	5340	1926	3547	2333	371	306	587	637	684
Phatr3_J18549	3	504456	509518	-	Phatr3_J18549	Phatr3_J18549	No description	-	gene	Name match	0	0.000273052	0.000638638	0.620201	0.606926	2383	12402	5086	9133	2914	4381	3677	4110	3806	5456
Phatr3_J43948	3	510005	511376	+	Phatr3_J43948	Phatr3_J43948	Predicted protein {ECO:0000313|EMBL:ACI65544.1} [Source:UniProtKB/TrEMBL;Acc:B5Y4V5]	+	gene	Name match	0	1.40404e-11	7.51253e-11	-0.702596	-0.696921	956	5018	1985	3536	1562	729	464	807	814	823
Phatr3_EG01714	3	511802	513559	-	Phatr3_EG01714	Phatr3_EG01714	No description	-	gene	Name match	0	0.00105507	0.00224739	0.393575	0.389338	526	2613	1020	1869	974	951	580	884	843	938
Phatr3_EG01676	3	513899	514690	+	Phatr3_EG01676	Phatr3_EG01676	No description	+	gene	Name match	0	1.579e-05	4.38974e-05	-0.925457	-0.894332	63	267	114	189	83	41	25	30	41	37
Phatr3_J41785	3	521349	522584	-	Phatr3_J41785	Phatr3_J41785	Predicted protein {ECO:0000313|EMBL:ACI65834.1} [Source:UniProtKB/TrEMBL;Acc:B5Y4V9]	-	gene	Name match	0	1.74662e-08	6.81042e-08	0.46789	0.465471	960	4115	1404	3138	1477	1299	968	1557	1431	1881
Phatr3_J10567	3	524271	525467	-	Phatr3_J10567	Phatr3_J10567	Predicted protein {ECO:0000313|EMBL:ACI65835.1} [Source:UniProtKB/TrEMBL;Acc:B5Y4W1]	-	gene	Name match	0	3.35474e-10	1.56424e-09	-1.808	-1.7019	509	2341	746	1850	1455	80	96	276	235	306
Phatr3_J43954	3	526166	528697	+	Phatr3_J43954	Phatr3_J43954	Predicted protein {ECO:0000313|EMBL:ACI65547.1} [Source:UniProtKB/TrEMBL;Acc:B5Y4W2]	+	gene	Name match	0	1.9213e-06	5.95848e-06	0.467263	0.463898	4203	18536	7548	14132	6665	6338	5067	6657	6261	8196
SMC	3	534052	538081	+	SMC	Phatr3_J43956	Predicted protein {ECO:0000313|EMBL:ACI65548.1} [Source:UniProtKB/TrEMBL;Acc:B5Y4W4]	+	gene	Name match	0	4.28354e-30	8.14922e-29	-2.33221	-2.26085	2743	8367	4587	10172	5245	702	506	556	512	680
Phatr3_J33295	3	542565	546107	-	Phatr3_J33295	Phatr3_J33295	Predicted protein {ECO:0000313|EMBL:ACI65837.1} [Source:UniProtKB/TrEMBL;Acc:B5Y4W6]	-	gene	Name match	0	0.00301485	0.00592437	0.276601	0.2748	1955	8275	3075	6330	3273	2123	1900	2747	2739	3536
Phatr3_EG01686	3	546993	547301	-	Phatr3_EG01686	Phatr3_EG01686	No description	-	gene	Name match	0	0	0	1.27239	1.26531	1116	4725	1812	3852	2072	2798	2094	3410	3014	4229
Phatr3_J43959	3	548906	549697	-	Phatr3_J43959	Phatr3_J43959	Predicted protein {ECO:0000313|EMBL:ACI65838.1} [Source:UniProtKB/TrEMBL;Acc:B5Y4W8]	-	gene	Name match	0	1.00653e-32	2.22796e-31	-1.52135	-1.5029	716	3142	1202	2188	1425	252	165	383	292	369
Phatr3_J43960	3	550466	552391	+	Phatr3_J43960	Phatr3_J43960	Predicted protein {ECO:0000313|EMBL:ACI65551.1} [Source:UniProtKB/TrEMBL;Acc:B5Y4W9]	+	gene	Name match	0	9.35592e-18	8.45081e-17	0.672961	0.669859	1389	7523	2786	4900	2586	2751	1850	2900	2922	3534
Phatr3_J43961	3	553012	553830	+	Phatr3_J43961	Phatr3_J43961	No description	+	gene	Name match	0	1.10093e-15	8.38334e-15	2.13387	2.02571	1365	14438	4959	7391	1776	10215	5388	12189	12916	13359
Phatr3_J43962	3	553942	554739	-	Phatr3_J43962	Phatr3_J43962	Predicted protein {ECO:0000313|EMBL:ACI65839.1} [Source:UniProtKB/TrEMBL;Acc:B5Y4X1]	-	gene	Name match	0	0.000110877	0.000273677	0.721472	0.703089	116	713	344	646	219	267	138	396	309	446
Phatr3_J43963	3	557307	558314	-	Phatr3_J43963	Phatr3_J43963	Predicted protein {ECO:0000313|EMBL:ACI65840.1} [Source:UniProtKB/TrEMBL;Acc:B5Y4X2]	-	gene	Name match	0	0.00274094	0.00543011	-0.42626	-0.419856	733	2740	972	2393	1339	498	328	724	635	784
Phatr3_J18559	3	561782	562894	+	Phatr3_J18559	Phatr3_J18559	40S ribosomal protein S6 {ECO:0000256|PIRNR:PIRNR002129} [Source:UniProtKB/TrEMBL;Acc:B5Y4X4]	+	gene	Name match	0	0.00098667	0.00211212	-0.725974	-0.700355	8231	21960	7345	17587	14363	4107	3074	4345	4364	5768
Phatr3_J33304	3	562980	563444	-	Phatr3_J33304	Phatr3_J33304	Predicted protein {ECO:0000313|EMBL:ACI65842.1} [Source:UniProtKB/TrEMBL;Acc:B5Y4X5]	-	gene	Name match	0	0	0	-2.49776	-2.48533	5014	23016	8584	16475	9434	951	655	1256	1012	1364
Phatr3_J43966	3	564377	565420	+	Phatr3_J43966	Phatr3_J43966	Predicted protein {ECO:0000313|EMBL:ACI65554.1} [Source:UniProtKB/TrEMBL;Acc:B5Y4X6]	+	gene	Name match	0	8.21301e-26	1.24511e-24	1.4012	1.38268	468	2551	905	2105	858	1513	1343	1754	1524	1814
Phatr3_J43968	3	568198	570409	-	Phatr3_J43968	Phatr3_J43968	Predicted protein {ECO:0000313|EMBL:ACI65843.1} [Source:UniProtKB/TrEMBL;Acc:B5Y4X7]	-	gene	Name match	0	0.00138739	0.0028866	0.45734	0.450398	2283	9943	3901	7761	3639	3860	2842	3389	3095	3945
Phatr3_J43971	3	578004	578486	-	Phatr3_J43971	Phatr3_J43971	Predicted protein {ECO:0000313|EMBL:ACI65845.1} [Source:UniProtKB/TrEMBL;Acc:B5Y4X9]	-	gene	Name match	0	5.67154e-08	2.08967e-07	-2.67819	-2.2619	146	364	89	404	117	32	3	18	23	7
Phatr3_J7544	3	581847	583143	-	Phatr3_J7544	Phatr3_J7544	Predicted protein {ECO:0000313|EMBL:ACI65846.1} [Source:UniProtKB/TrEMBL;Acc:B5Y4Y2]	-	gene	Name match	0	0.00148973	0.00308683	-0.392502	-0.388044	1097	6126	2023	4055	1561	796	607	1319	944	1467
MCM3	3	585545	588123	-	MCM3	Phatr3_J51597	Predicted protein {ECO:0000313|EMBL:ACI65847.1} [Source:UniProtKB/TrEMBL;Acc:B5Y4Y4]	-	gene	Name match	0	1.25799e-17	1.12408e-16	-1.91753	-1.8475	1513	3911	1942	4686	3382	366	239	442	476	633
RPN10	3	588912	590099	+	RPN10	Phatr3_J10321	Regulatory proteasome non-atpase subunit 10 {ECO:0000313|EMBL:ACI65558.1} [Source:UniProtKB/TrEMBL;Acc:B5Y4Y5]	+	gene	Name match	0	1.92725e-08	7.47715e-08	0.666927	0.659927	1395	9895	3307	6775	3030	3380	2310	3678	3014	4515
Phatr3_J43976	3	595177	596655	-	Phatr3_J43976	Phatr3_J43976	Predicted protein {ECO:0000313|EMBL:ACI65849.1} [Source:UniProtKB/TrEMBL;Acc:B5Y4Y7]	-	gene	Name match	0	1.20673e-09	5.29985e-09	0.630504	0.625442	835	5498	1999	3939	1901	1936	1212	2153	1981	2531
Phatr3_J33318	3	597380	598000	+	Phatr3_J33318	Phatr3_J33318	Predicted protein {ECO:0000313|EMBL:ACI65559.1} [Source:UniProtKB/TrEMBL;Acc:B5Y4Y8]	+	gene	Name match	0	0	0	2.4102	2.38111	258	1073	438	1152	491	1392	1040	2038	1765	2334
Phatr3_J18572	3	598333	600997	+	Phatr3_J18572	Phatr3_J18572	Catalase-peroxidase {ECO:0000313|EMBL:ACI65560.1} [Source:UniProtKB/TrEMBL;Acc:B5Y4Y9]	+	gene	Name match	0	2.59169e-32	5.57765e-31	3.24716	3.07278	750	7908	3515	5498	1093	14131	9176	17364	14963	17970
Phatr3_EG01723	3	603735	604263	-	Phatr3_EG01723	Phatr3_EG01723	No description	-	gene	Name match	0	1.20734e-08	4.79111e-08	-1.12438	-1.0924	174	604	199	534	262	51	43	95	90	119
Phatr3_J10628	3	605323	607759	+	Phatr3_J10628	Phatr3_J10628	No description	+	gene	Name match	0	7.98815e-17	6.73469e-16	-2.1504	-2.04759	1068	2775	1495	3980	2471	358	165	247	217	358
Phatr3_J43981	3	610446	612519	+	Phatr3_J43981	Phatr3_J43981	Predicted protein {ECO:0000313|EMBL:ACI65562.1} [Source:UniProtKB/TrEMBL;Acc:B5Y4Z3]	+	gene	Name match	0	2.04191e-09	8.7662e-09	-0.515459	-0.512605	1057	4721	1721	3276	1683	723	476	928	917	1067
Phatr3_EG01689	3	612012	612365	-	Phatr3_EG01689	Phatr3_EG01689	No description	-	gene	Name match	0	3.68316e-10	1.70917e-09	-0.932832	-0.917488	227	874	343	624	267	112	70	119	136	140
Phatr3_J33327	3	616803	617762	+	Phatr3_J33327	Phatr3_J33327	Predicted protein {ECO:0000313|EMBL:ACI65564.1} [Source:UniProtKB/TrEMBL;Acc:B5Y4Z6]	+	gene	Name match	0	0.000255818	0.000600744	-0.884603	-0.847288	869	4215	1648	3018	1532	382	181	887	625	965
Phatr3_J41790	3	621858	623496	-	Phatr3_J41790	Phatr3_J41790	Predicted protein {ECO:0000313|EMBL:ACI65854.1} [Source:UniProtKB/TrEMBL;Acc:B5Y4Z9]	-	gene	Name match	0	4.15594e-10	1.91938e-09	0.582704	0.578912	2696	14563	5576	9931	4557	5372	3346	5474	4849	6206
Phatr3_J18585	3	626314	626772	-	Phatr3_J18585	Phatr3_J18585	Predicted protein {ECO:0000313|EMBL:ACI65856.1} [Source:UniProtKB/TrEMBL;Acc:B5Y501]	-	gene	Name match	0	5.77459e-05	0.000148517	-0.741878	-0.723337	6086	18278	6304	12901	9814	3122	2280	3429	3135	4122
Phatr3_EG01717	3	639257	639778	-	Phatr3_EG01717	Phatr3_EG01717	No description	-	gene	Name match	0	1.14212e-12	6.79491e-12	0.954265	0.941469	234	1040	437	720	336	454	421	524	446	612
Phatr3_J10454	3	640238	641422	+	Phatr3_J10454	Phatr3_J10454	Predicted protein {ECO:0000313|EMBL:ACI65569.1} [Source:UniProtKB/TrEMBL;Acc:B5Y506]	+	gene	Name match	0	5.53056e-30	1.04533e-28	2.02149	1.97456	756	6587	2344	3901	1499	3675	3818	5933	5250	7514
Phatr3_J43994	3	641490	644408	-	Phatr3_J43994	Phatr3_J43994	Predicted protein {ECO:0000313|EMBL:ACI65858.1} [Source:UniProtKB/TrEMBL;Acc:B5Y507]	-	gene	Name match	0	0.00145769	0.00302583	-0.261409	-0.260088	1782	8969	3385	6570	3517	1578	1114	2089	2048	2672
Phatr3_J33339	3	644865	645389	+	Phatr3_J33339	Phatr3_J33339	Predicted protein {ECO:0000313|EMBL:ACI65570.1} [Source:UniProtKB/TrEMBL;Acc:B5Y508]	+	gene	Name match	0	0.000402412	0.000919766	0.263844	0.262743	558	2543	1040	2014	922	650	529	884	804	1113
PDS-LIKE1	3	645554	647443	-	PDS-LIKE1	Phatr3_J10438	PDS-like 1, phytoene desaturase-like protein, phytoene dehydrogenase-like protein {ECO:0000313|EMBL:ACI65859.1} [Source:UniProtKB/TrEMBL;Acc:B5Y509]	-	gene	Name match	0	5.34702e-08	1.97573e-07	-0.823145	-0.809187	2052	7139	2749	5453	3522	912	717	1552	1066	1695
Phatr3_J18599	3	658360	658788	-	Phatr3_J18599	Phatr3_J18599	Predicted protein {ECO:0000313|EMBL:ACI65861.1} [Source:UniProtKB/TrEMBL;Acc:B5Y513]	-	gene	Name match	0	0.00372962	0.00722288	-0.544581	-0.530508	275	2533	920	1434	569	331	226	407	297	402
Phatr3_J44000	3	659257	659853	+	Phatr3_J44000	Phatr3_J44000	Predicted protein {ECO:0000313|EMBL:ACI65573.1} [Source:UniProtKB/TrEMBL;Acc:B5Y514]	+	gene	Name match	0	0.00256662	0.00511086	0.84863	0.800896	258	3452	1205	1283	473	778	553	1120	1060	1484
Phatr3_EG02139	3	665592	665939	+	Phatr3_EG02139	Phatr3_EG02139	No description	+	gene	Name match	0	0.00157784	0.00325377	0.903938	0.851589	102	731	270	461	181	134	111	411	325	553
Phatr3_J33351	3	673531	675348	-	Phatr3_J33351	Phatr3_J33351	Predicted protein {ECO:0000313|EMBL:ACI65864.1} [Source:UniProtKB/TrEMBL;Acc:B5Y520]	-	gene	Name match	0	4.76691e-09	1.97022e-08	-0.881686	-0.866874	811	3023	1115	2109	1431	363	267	562	526	553
Phatr3_J1379	3	679210	681314	-	Phatr3_J1379	Phatr3_J1379	Predicted protein {ECO:0000313|EMBL:ACI65865.1} [Source:UniProtKB/TrEMBL;Acc:B5Y522]	-	gene	Name match	0	0.000125772	0.000307769	0.484964	0.479192	2964	17097	7080	12128	4228	4500	3729	6382	5352	7282
Phatr3_J25739	3	682114	683007	-	Phatr3_J25739	Phatr3_J25739	Predicted protein {ECO:0000313|EMBL:ACI65866.1} [Source:UniProtKB/TrEMBL;Acc:B5Y523]	-	gene	Name match	0	3.38703e-07	1.1404e-06	0.448141	0.445552	712	4294	1572	2646	1259	1188	870	1439	1250	1679
Phatr3_J44009	3	683647	685590	+	Phatr3_J44009	Phatr3_J44009	Predicted protein {ECO:0000313|EMBL:ACI65578.1} [Source:UniProtKB/TrEMBL;Acc:B5Y524]	+	gene	Name match	0	3.48279e-05	9.22853e-05	-1.13116	-1.07092	14332	94715	34946	33319	14318	9065	6401	7141	7066	7005
TRX-Y	3	685660	686303	-	TRX-Y	Phatr3_J33356	Thioredoxin y {ECO:0000313|EMBL:ACI65867.1} [Source:UniProtKB/TrEMBL;Acc:B5Y525]	-	gene	Name match	0	1.18467e-12	7.02295e-12	-0.672425	-0.667924	2127	10665	3941	7001	3683	1213	957	1913	1675	2355
Phatr3_J44012	3	693185	695114	+	Phatr3_J44012	Phatr3_J44012	Predicted protein {ECO:0000313|EMBL:ACI65581.1} [Source:UniProtKB/TrEMBL;Acc:B5Y528]	+	gene	Name match	0	2.9602e-36	7.60831e-35	1.43272	1.41885	1115	6051	2495	4595	1628	3136	2444	4556	3870	5536
Phatr3_J33360	3	695685	696422	-	Phatr3_J33360	Phatr3_J33360	Predicted protein {ECO:0000313|EMBL:ACI65868.1} [Source:UniProtKB/TrEMBL;Acc:B5Y529]	-	gene	Name match	0	3.69992e-07	1.24073e-06	-0.574586	-0.569113	766	4272	1442	2952	1111	639	386	650	669	804
Phatr3_EG02156	3	702625	702872	-	Phatr3_EG02156	Phatr3_EG02156	No description	-	gene	Name match	0	1.4636e-08	5.74729e-08	-2.49877	-2.18743	20	101	27	55	40	4	3	5	2	6
Phatr3_EG02151	3	702925	703532	-	Phatr3_EG02151	Phatr3_EG02151	No description	-	gene	Name match	0	0	0	-2.72116	-2.67014	293	1700	619	1116	544	51	24	61	64	101
Phatr3_J44015	3	704297	704968	+	Phatr3_J44015	Phatr3_J44015	Predicted protein {ECO:0000313|EMBL:ACI65583.1} [Source:UniProtKB/TrEMBL;Acc:B5Y533]	+	gene	Name match	0	0.000570344	0.00126848	-0.522609	-0.513707	6832	41003	14713	24616	9324	6185	4432	6339	5634	6393
Phatr3_EG01688	3	705174	705645	-	Phatr3_EG01688	Phatr3_EG01688	No description	-	gene	Name match	0	2.26209e-07	7.77835e-07	2.12476	1.88508	459	7460	2031	2259	324	3871	3513	4056	3764	4550
Phatr3_J18620	3	707535	708203	+	Phatr3_J18620	Phatr3_J18620	Predicted protein {ECO:0000313|EMBL:ACI65584.1} [Source:UniProtKB/TrEMBL;Acc:B5Y534]	+	gene	Name match	0	2.57951e-05	6.99585e-05	0.564268	0.556727	1731	9594	3691	6238	2484	3172	2439	3295	2708	3879
MCM2	3	709118	712093	-	MCM2	Phatr3_J18622	Predicted protein {ECO:0000313|EMBL:ACI65871.1} [Source:UniProtKB/TrEMBL;Acc:B5Y535]	-	gene	Name match	0	6.04484e-05	0.000154988	-0.990329	-0.946828	965	2803	1398	3099	2319	714	383	494	457	611
Phatr3_EG01732	3	713009	714124	-	Phatr3_EG01732	Phatr3_EG01732	No description	-	gene	Name match	0	7.36815e-20	7.76356e-19	1.28854	1.26946	2227	11679	4334	9936	5556	7052	6062	7878	6824	9609
Phatr3_J25752	3	713081	715033	+	Phatr3_J25752	Phatr3_J25752	Predicted protein {ECO:0000313|EMBL:ACI65585.1} [Source:UniProtKB/TrEMBL;Acc:B5Y536]	+	gene	Name match	0	5.88871e-07	1.92916e-06	0.597499	0.591128	7559	37652	13928	30517	15794	14519	11427	14834	13000	18647
Phatr3_EG02153	3	716994	718579	-	Phatr3_EG02153	Phatr3_EG02153	Predicted protein {ECO:0000313|EMBL:ACI65873.1} [Source:UniProtKB/TrEMBL;Acc:B5Y538]	-	gene	Name match	0	0.000183166	0.000437997	0.795362	0.76916	465	2117	901	1552	534	992	805	839	745	833
Phatr3_J44022	3	720587	721120	+	Phatr3_J44022	Phatr3_J44022	Predicted protein {ECO:0000313|EMBL:ACI65587.1} [Source:UniProtKB/TrEMBL;Acc:B5Y540]	+	gene	Name match	0	1.13019e-07	4.01674e-07	0.49872	0.495423	441	2603	939	1734	779	751	603	852	806	1084
Phatr3_J44028	3	736850	738580	-	Phatr3_J44028	Phatr3_J44028	Predicted protein {ECO:0000313|EMBL:ACI65876.1} [Source:UniProtKB/TrEMBL;Acc:B5Y545]	-	gene	Name match	0	4.58387e-07	1.52225e-06	1.33191	1.26542	2781	26105	9807	14297	3208	8486	6936	15386	11589	17490
Phatr3_J44029	3	739332	741131	+	Phatr3_J44029	Phatr3_J44029	Predicted protein {ECO:0000313|EMBL:ACI65590.1} [Source:UniProtKB/TrEMBL;Acc:B5Y546]	+	gene	Name match	0	0	0	3.00261	2.91593	564	4942	1675	2691	879	5238	5273	8988	6803	9954
Phatr3_J33380	3	741619	743505	+	Phatr3_J33380	Phatr3_J33380	No description	+	gene	Name match	0	4.88661e-34	1.15405e-32	1.44477	1.42958	4805	21196	8250	15876	7113	13525	11793	15660	13315	16443
Phatr3_J44031	3	744156	745004	-	Phatr3_J44031	Phatr3_J44031	Predicted protein {ECO:0000313|EMBL:ACI65877.1} [Source:UniProtKB/TrEMBL;Acc:B5Y548]	-	gene	Name match	0	1.28662e-06	4.06957e-06	-0.537218	-0.532282	656	2549	1078	2218	1064	502	277	519	534	673
Phatr3_EG01641	3	745525	746325	+	Phatr3_EG01641	Phatr3_EG01641	No description	+	gene	Name match	0	9.26897e-06	2.64636e-05	0.581616	0.574177	1008	7093	2646	4464	1824	2027	1654	2406	2054	2936
Phatr3_EG02400	3	746702	750702	-	Phatr3_EG02400	Phatr3_EG02400	Predicted protein {ECO:0000313|EMBL:ACI65879.1} [Source:UniProtKB/TrEMBL;Acc:B5Y550]	-	gene	Name match	0	4.88529e-05	0.000126765	0.89795	0.86601	142	624	307	462	148	321	246	234	239	375
Phatr3_EG01657	3	746834	747728	+	Phatr3_EG01657	Phatr3_EG01657	No description	+	gene	Name match	0	0.00231643	0.00465004	0.895614	0.840901	26	190	87	94	34	84	59	63	50	91
Phatr3_EG01662	3	747957	748949	+	Phatr3_EG01662	Phatr3_EG01662	No description	+	gene	Name match	0	0.000170392	0.00041023	0.843341	0.812565	22	137	65	101	36	56	48	50	56	80
Phatr3_EG02144	3	752089	753577	+	Phatr3_EG02144	Phatr3_EG02144	No description	+	gene	Name match	0	0.00275587	0.00545689	0.608486	0.589961	62	203	100	148	90	87	77	87	71	125
Phatr3_EG02138	3	754024	756372	+	Phatr3_EG02138	Phatr3_EG02138	No description	+	gene	Name match	0	0.000473987	0.0010695	0.613441	0.599513	393	1658	790	1224	625	789	556	677	503	802
Phatr3_EG01730	3	754710	755411	-	Phatr3_EG01730	Phatr3_EG01730	No description	-	gene	Name match	0	0.00258155	0.00513794	0.647664	0.625824	109	428	214	344	181	238	155	180	123	245
Phatr3_J44034	3	756815	757459	-	Phatr3_J44034	Phatr3_J44034	Predicted protein {ECO:0000313|EMBL:ACI65880.1} [Source:UniProtKB/TrEMBL;Acc:B5Y552]	-	gene	Name match	0	1.43214e-12	8.42993e-12	-0.685801	-0.680986	868	3835	1523	2448	1238	555	366	683	572	724
Phatr3_J4821	3	758029	759261	+	Phatr3_J4821	Phatr3_J4821	Predicted protein {ECO:0000313|EMBL:ACI65593.1} [Source:UniProtKB/TrEMBL;Acc:B5Y553]	+	gene	Name match	0	4.8821e-17	4.18882e-16	-0.977041	-0.967172	681	4175	1672	2618	1199	397	311	516	454	716
Phatr3_J44038	3	767903	769564	+	Phatr3_J44038	Phatr3_J44038	Predicted protein {ECO:0000313|EMBL:ACI65595.1} [Source:UniProtKB/TrEMBL;Acc:B5Y556]	+	gene	Name match	0	8.15317e-07	2.64127e-06	-0.906671	-0.884173	713	2650	877	1778	1322	360	183	443	386	611
Phatr3_EG01707	3	768577	769155	-	Phatr3_EG01707	Phatr3_EG01707	No description	-	gene	Name match	0	3.90603e-06	1.1691e-05	-0.931173	-0.903479	308	984	309	747	508	135	75	185	156	207
Phatr3_J44042	3	777258	779079	+	Phatr3_J44042	Phatr3_J44042	Predicted protein {ECO:0000313|EMBL:ACI65597.1} [Source:UniProtKB/TrEMBL;Acc:B5Y560]	+	gene	Name match	0	0.000164526	0.000397092	1.34314	1.22574	1468	3009	1474	1977	2334	4359	2515	1898	2516	2291
Phatr3_J44043	3	780292	781638	+	Phatr3_J44043	Phatr3_J44043	Predicted protein {ECO:0000313|EMBL:ACI65598.1} [Source:UniProtKB/TrEMBL;Acc:B5Y562]	+	gene	Name match	0	0.000513303	0.00115174	-0.47632	-0.469677	680	4690	1767	3426	1472	825	414	876	739	1002
HNPL4	3	781716	783137	-	HNPL4	Phatr3_J44044	Predicted protein {ECO:0000313|EMBL:ACI65885.1} [Source:UniProtKB/TrEMBL;Acc:B5Y563]	-	gene	Name match	0	1.05657e-05	2.99384e-05	0.475315	0.471186	832	5687	1947	3750	1704	1466	1207	1999	1716	2086
Phatr3_J44046	3	785807	787147	-	Phatr3_J44046	Phatr3_J44046	Predicted protein {ECO:0000313|EMBL:ACI65886.1} [Source:UniProtKB/TrEMBL;Acc:B5Y565]	-	gene	Name match	0	2.34396e-36	6.07811e-35	-2.02261	-1.98408	2513	10559	3755	10327	4667	567	397	1036	656	1106
Phatr3_J44047	3	787940	789331	+	Phatr3_J44047	Phatr3_J44047	Predicted protein {ECO:0000313|EMBL:ACI65600.1} [Source:UniProtKB/TrEMBL;Acc:B5Y566]	+	gene	Name match	0	2.24208e-44	7.97339e-43	-2.26859	-2.22443	1039	4842	1906	4580	2533	292	168	266	349	382
Phatr3_EG01728	3	789425	790453	-	Phatr3_EG01728	Phatr3_EG01728	No description	-	gene	Name match	0	5.21423e-06	1.53733e-05	-0.857867	-0.835639	132	659	213	652	270	84	54	98	89	168
Phatr3_EG01670	3	790878	791546	+	Phatr3_EG01670	Phatr3_EG01670	No description	+	gene	Name match	0	2.66468e-18	2.53472e-17	-1.36072	-1.33629	597	3885	1290	2765	1196	232	188	466	315	521
Phatr3_J33400	3	791663	792064	-	Phatr3_J33400	Phatr3_J33400	Predicted protein {ECO:0000313|EMBL:ACI65887.1} [Source:UniProtKB/TrEMBL;Acc:B5Y567]	-	gene	Name match	0	4.02252e-17	3.47693e-16	-0.937606	-0.928928	586	3624	1153	2233	1106	305	260	452	447	585
Phatr3_J10418	3	792593	793825	+	Phatr3_J10418	Phatr3_J10418	Predicted protein {ECO:0000313|EMBL:ACI65601.1} [Source:UniProtKB/TrEMBL;Acc:B5Y568]	+	gene	Name match	0	0.0039754	0.00767206	-0.534319	-0.520843	419	2721	971	1609	867	264	193	545	452	683
Phatr3_EG01706	3	794013	795275	-	Phatr3_EG01706	Phatr3_EG01706	No description	-	gene	Name match	0	1.7877e-08	6.95427e-08	0.870628	0.855244	576	3165	1221	2341	1117	991	692	1965	1551	2081
Phatr3_EG01669	3	796019	796846	+	Phatr3_EG01669	Phatr3_EG01669	No description	+	gene	Name match	0	9.65678e-08	3.46163e-07	-1.55035	-1.45843	51	423	76	181	113	21	11	32	20	42
Phatr3_EG01741	3	796955	798016	-	Phatr3_EG01741	Phatr3_EG01741	No description	-	gene	Name match	0	3.47859e-07	1.16988e-06	-0.619931	-0.613107	271	1287	501	1077	531	234	116	255	213	304
Phatr3_J44048	3	798531	799496	+	Phatr3_J44048	Phatr3_J44048	Predicted protein {ECO:0000313|EMBL:ACI65602.1} [Source:UniProtKB/TrEMBL;Acc:B5Y569]	+	gene	Name match	0	6.49278e-06	1.8951e-05	0.448149	0.444844	660	3531	1246	2177	1002	906	624	1308	1039	1555
Phatr3_EG01659	3	801363	802349	+	Phatr3_EG01659	Phatr3_EG01659	No description	+	gene	Name match	0	1.30905e-05	3.67525e-05	0.457744	0.453973	784	3892	1444	2822	1400	1032	800	1583	1575	1602
Phatr3_J7646	3	815116	815526	+	Phatr3_J7646	Phatr3_J7646	Predicted protein {ECO:0000313|EMBL:ACI65605.1} [Source:UniProtKB/TrEMBL;Acc:B5Y572]	+	gene	Name match	0	0.00121815	0.00256564	-0.536518	-0.525613	415	1673	724	1253	947	272	261	373	294	497
Phatr3_J44051	3	818662	820355	-	Phatr3_J44051	Phatr3_J44051	Predicted protein {ECO:0000313|EMBL:ACI65889.1} [Source:UniProtKB/TrEMBL;Acc:B5Y574]	-	gene	Name match	0	0.00371961	0.0072071	-0.452079	-0.443957	510	2618	945	1980	1301	548	331	458	518	647
Phatr3_J10299	3	821363	823168	+	Phatr3_J10299	Phatr3_J10299	Predicted protein {ECO:0000313|EMBL:ACI65606.1} [Source:UniProtKB/TrEMBL;Acc:B5Y575]	+	gene	Name match	0	0	0	-2.77785	-2.71107	1925	12326	4108	7588	3757	492	285	391	305	393
Phatr3_EG01687	3	823269	828236	-	Phatr3_EG01687	Phatr3_EG01687	No description	-	gene	Name match	0	0.00257928	0.00513431	-0.486357	-0.476999	2732	10326	4095	9013	5871	2385	1590	2102	2196	2695
Phatr3_J44054	3	830108	832002	+	Phatr3_J44054	Phatr3_J44054	Predicted protein {ECO:0000313|EMBL:ACI65607.1} [Source:UniProtKB/TrEMBL;Acc:B5Y576]	+	gene	Name match	0	0.000313608	0.000727794	-0.535289	-0.526538	1432	7749	2544	5604	3545	1283	1038	1229	1287	1701
PETJ	3	833629	834813	+	PETJ	Phatr3_J44056	Cytochrome c6, cytochrome c553 {ECO:0000313|EMBL:ACI65608.1} [Source:UniProtKB/TrEMBL;Acc:B5Y578]	+	gene	Name match	0	1.68272e-23	2.29146e-22	-1.785	-1.74308	31848	121283	47386	82061	47368	10926	7462	8528	7919	9730
Phatr3_J33412	3	835036	836152	-	Phatr3_J33412	Phatr3_J33412	Predicted protein {ECO:0000313|EMBL:ACI65891.1} [Source:UniProtKB/TrEMBL;Acc:B5Y579]	-	gene	Name match	0	3.43294e-09	1.43828e-08	-1.06517	-1.03974	469	2158	820	1962	1306	327	170	333	302	413
Phatr3_J44060	3	842182	843355	+	Phatr3_J44060	Phatr3_J44060	Predicted protein {ECO:0000313|EMBL:ACI65611.1} [Source:UniProtKB/TrEMBL;Acc:B5Y582]	+	gene	Name match	0	4.15415e-11	2.12788e-10	0.833329	0.823441	1459	7586	2414	5123	2932	2439	1761	3798	3635	4771
Phatr3_EG01647	3	843997	845949	+	Phatr3_EG01647	Phatr3_EG01647	No description	+	gene	Name match	0	0.00196222	0.00398085	-0.630899	-0.61175	904	3414	1590	3641	1657	892	534	631	575	685
Phatr3_EG02152	3	851229	852506	-	Phatr3_EG02152	Phatr3_EG02152	No description	-	gene	Name match	0	2.43857e-10	1.15745e-09	1.32903	1.28633	214	1117	582	1097	528	919	725	774	572	1015
Phatr3_J44063	3	853140	854186	-	Phatr3_J44063	Phatr3_J44063	Predicted protein {ECO:0000313|EMBL:ACI65893.1} [Source:UniProtKB/TrEMBL;Acc:B5Y584]	-	gene	Name match	0	0	1.4013e-45	1.47119	1.45984	506	2964	1090	2185	910	1442	1242	2237	2035	2644
Phatr3_J33421	3	857471	858253	+	Phatr3_J33421	Phatr3_J33421	Predicted protein {ECO:0000313|EMBL:ACI65612.1} [Source:UniProtKB/TrEMBL;Acc:B5Y586]	+	gene	Name match	0	0.00135184	0.00282018	0.488788	0.480377	462	2111	689	1449	601	482	360	907	753	1017
Phatr3_J44065	3	858571	866733	+	Phatr3_J44065	Phatr3_J44065	Predicted protein {ECO:0000313|EMBL:ACI65613.1} [Source:UniProtKB/TrEMBL;Acc:B5Y587]	+	gene	Name match	0	0.000321482	0.000744731	0.509145	0.501578	6411	28374	12866	22842	9996	11205	8751	10463	8866	12952
Phatr3_J44066	3	867145	869145	+	Phatr3_J44066	Phatr3_J44066	Predicted protein {ECO:0000313|EMBL:ACI65614.1} [Source:UniProtKB/TrEMBL;Acc:B5Y588]	+	gene	Name match	0	6.43327e-13	3.92366e-12	0.743535	0.737595	982	5347	2126	3423	1583	1775	1565	2257	2006	2551
Phatr3_EG02137	3	876097	878611	+	Phatr3_EG02137	Phatr3_EG02137	No description	+	gene	Name match	0	1.84799e-05	5.08777e-05	-0.978098	-0.94113	1183	3744	1267	2751	2079	384	271	627	745	898
Phatr3_EG01682	3	878632	880101	-	Phatr3_EG01682	Phatr3_EG01682	No description	-	gene	Name match	0	0.00425615	0.00817323	-0.738533	-0.703186	3678	14389	5262	10110	6484	1199	910	3313	3379	3405
Phatr3_EG02148	3	881427	882581	+	Phatr3_EG02148	Phatr3_EG02148	No description	+	gene	Name match	0	6.44597e-44	2.21966e-42	-2.11486	-2.0786	10457	48494	17939	34723	19194	3266	2182	2727	2547	2962
Phatr3_J44072	3	886812	887974	-	Phatr3_J44072	Phatr3_J44072	Predicted protein {ECO:0000313|EMBL:ACI65898.1} [Source:UniProtKB/TrEMBL;Acc:B5Y595]	-	gene	Name match	0	2.66731e-09	1.133e-08	0.533371	0.530161	983	4557	1608	3295	1817	1554	1177	1701	1672	2118
Phatr3_J10239	3	894063	895406	-	Phatr3_J10239	Phatr3_J10239	No description	-	gene	Name match	0	0	0	1.76652	1.75104	898	4915	1983	3469	1459	2993	2412	4988	4096	5468
Phatr3_J44076	3	895893	896612	+	Phatr3_J44076	Phatr3_J44076	Predicted protein {ECO:0000313|EMBL:ACI65619.1} [Source:UniProtKB/TrEMBL;Acc:B5Y599]	+	gene	Name match	0	1.7372e-20	1.9263e-19	1.84796	1.79448	132	1350	509	856	302	924	597	1057	837	1423
Phatr3_J44077	3	896816	897496	-	Phatr3_J44077	Phatr3_J44077	Predicted protein {ECO:0000313|EMBL:ACI65901.1} [Source:UniProtKB/TrEMBL;Acc:B5Y5A0]	-	gene	Name match	0	0	0	5.64864	5.29333	306	4385	1341	2148	628	42852	28826	33582	25404	36982
Phatr3_EG01649	3	897980	898325	+	Phatr3_EG01649	Phatr3_EG01649	No description	+	gene	Name match	0	1.13943e-06	3.63165e-06	-0.627973	-0.620178	507	2113	885	1405	678	338	231	411	347	367
Phatr3_J10539	3	900282	902873	-	Phatr3_J10539	Phatr3_J10539	Predicted protein {ECO:0000313|EMBL:ACI65903.1} [Source:UniProtKB/TrEMBL;Acc:B5Y5A3]	-	gene	Name match	0	1.24076e-26	1.97083e-25	1.02853	1.0214	1358	5925	2333	4618	2354	3403	1988	3585	2946	3973
Phatr3_EG01680	3	902607	902958	+	Phatr3_EG01680	Phatr3_EG01680	No description	+	gene	Name match	0	9.70354e-36	2.43488e-34	1.91888	1.88517	57	246	113	190	110	291	163	278	255	289
Phatr3_EG02401	3	905718	909260	-	Phatr3_EG02401	Phatr3_EG02401	Predicted protein {ECO:0000313|EMBL:ACI65904.1} [Source:UniProtKB/TrEMBL;Acc:B5Y5A5]	-	gene	Name match	0	7.6956e-20	8.08663e-19	3.26006	2.97294	509	5244	2368	2845	365	6487	6174	9901	9459	12917
Phatr3_J44084	3	910338	921354	+	Phatr3_J44084	Phatr3_J44084	Predicted protein {ECO:0000313|EMBL:ACI65622.1} [Source:UniProtKB/TrEMBL;Acc:B5Y5A7]	+	gene	Name match	0	0	0	1.79216	1.77608	7409	36382	15791	27049	12092	31682	23886	32199	27921	40010
Phatr3_EG01737	3	922883	923366	-	Phatr3_EG01737	Phatr3_EG01737	No description	-	gene	Name match	0	5.0061e-05	0.000129611	0.981158	0.939782	87	345	144	354	162	108	92	279	255	335
Phatr3_J44086	3	925926	928531	+	Phatr3_J44086	Phatr3_J44086	Predicted protein {ECO:0000313|EMBL:ACI65624.1} [Source:UniProtKB/TrEMBL;Acc:B5Y5A9]	+	gene	Name match	0	2.8026e-45	1.16308e-43	1.3083	1.29988	1841	9662	3906	7470	3590	5449	4584	6318	5601	7809
Phatr3_J10363	3	929059	930177	+	Phatr3_J10363	Phatr3_J10363	Predicted protein {ECO:0000313|EMBL:ACI65625.1} [Source:UniProtKB/TrEMBL;Acc:B5Y5B0]	+	gene	Name match	0	6.45305e-11	3.24408e-10	0.588437	0.584865	1486	9230	3004	6242	3059	2924	2101	3296	2885	4227
Phatr3_J44088	3	930442	932392	-	Phatr3_J44088	Phatr3_J44088	Predicted protein {ECO:0000313|EMBL:ACI65906.1} [Source:UniProtKB/TrEMBL;Acc:B5Y5B1]	-	gene	Name match	0	4.49264e-06	1.3337e-05	-0.887758	-0.863385	522	2551	1159	2152	892	382	303	355	219	528
Phatr3_J10531	3	934624	937937	-	Phatr3_J10531	Phatr3_J10531	No description	-	gene	Name match	0	4.56396e-05	0.00011893	0.777041	0.756346	3155	15183	6115	10423	4267	7504	5060	5828	5058	6031
Phatr3_J33450	3	943339	944841	-	Phatr3_J33450	Phatr3_J33450	Predicted protein {ECO:0000313|EMBL:ACI65909.1} [Source:UniProtKB/TrEMBL;Acc:B5Y5B6]	-	gene	Name match	0	1.76047e-21	2.09368e-20	-0.658792	-0.656424	1947	8871	3563	6940	3425	1330	870	1666	1586	1937
Phatr3_J54187	3	945738	949096	+	Phatr3_J54187	Phatr3_J54187	Predicted protein {ECO:0000313|EMBL:ACI65628.1} [Source:UniProtKB/TrEMBL;Acc:B5Y5B7]	+	gene	Name match	0	1.41296e-07	4.96414e-07	-0.639126	-0.632104	2636	12551	5105	9489	3613	1918	1491	2205	1717	2325
Phatr3_J44097	3	952976	955381	+	Phatr3_J44097	Phatr3_J44097	Predicted protein {ECO:0000313|EMBL:ACI65629.1} [Source:UniProtKB/TrEMBL;Acc:B5Y5B9]	+	gene	Name match	0	0.00255984	0.00509911	0.582797	0.566854	1580	6896	2743	5451	2512	3573	2030	2371	2270	2656
HSF1	3	960426	961712	+	HSF1	Phatr3_J44099	Heat shock factor, DNA-binding {ECO:0000313|EMBL:ACI65630.1} [Source:UniProtKB/TrEMBL;Acc:B5Y5C1]	+	gene	Name match	0	9.50524e-32	1.96571e-30	1.61424	1.59152	22137	90423	25077	60405	31748	55122	49207	73331	62230	88130
Phatr3_J33457	3	962473	963282	+	Phatr3_J33457	Phatr3_J33457	Predicted protein {ECO:0000313|EMBL:ACI65631.1} [Source:UniProtKB/TrEMBL;Acc:B5Y5C2]	+	gene	Name match	0	7.76285e-10	3.48162e-09	-2.54295	-2.25251	574	1413	418	1621	1703	58	29	152	138	187
Phatr3_J44101	3	987659	988906	+	Phatr3_J44101	Phatr3_J44101	Predicted protein {ECO:0000313|EMBL:ACI65635.1} [Source:UniProtKB/TrEMBL;Acc:B5Y5C6]	+	gene	Name match	0	7.65409e-10	3.43416e-09	1.18289	1.15084	3960	21166	8107	13350	6162	13032	9229	9397	9787	10455
Phatr3_J33462	3	989114	991168	-	Phatr3_J33462	Phatr3_J33462	Predicted protein {ECO:0000313|EMBL:ACI65912.1} [Source:UniProtKB/TrEMBL;Acc:B5Y5C7]	-	gene	Name match	0	0.000279352	0.000652457	0.28739	0.286042	1522	6494	2402	4716	2147	1650	1309	2228	1986	2738
Phatr3_EG01638	3	992216	992633	+	Phatr3_EG01638	Phatr3_EG01638	No description	+	gene	Name match	0	0.00333309	0.00652002	-0.825788	-0.779444	271	1522	553	1044	453	113	58	329	198	357
ANXA1	3	1004306	1005307	-	ANXA1	Phatr3_J54190	Annexin {ECO:0000313|EMBL:ACI65915.1} [Source:UniProtKB/TrEMBL;Acc:B5Y5D2]	-	gene	Name match	0	6.96532e-23	9.08996e-22	2.92861	2.74552	2386	13548	4923	9407	3792	35528	21452	17913	14346	17670
Phatr3_J44108	3	1005776	1006852	-	Phatr3_J44108	Phatr3_J44108	Predicted protein {ECO:0000313|EMBL:ACI65916.1} [Source:UniProtKB/TrEMBL;Acc:B5Y5D3]	-	gene	Name match	0	1.06521e-18	1.04837e-17	0.991858	0.98251	712	3212	994	2104	918	1358	1043	1520	1423	1826
Phatr3_J44109	3	1007276	1008506	+	Phatr3_J44109	Phatr3_J44109	Annexin {ECO:0000313|EMBL:ACI65638.1} [Source:UniProtKB/TrEMBL;Acc:B5Y5D4]	+	gene	Name match	0	3.84357e-33	8.62248e-32	2.69962	2.60036	5022	27963	10482	17745	6189	49086	33646	34033	28668	40139
SMC5	3	1008537	1012195	-	SMC5	Phatr3_J54192	Predicted protein {ECO:0000313|EMBL:ACI65917.1} [Source:UniProtKB/TrEMBL;Acc:B5Y5D5]	-	gene	Name match	0	5.82985e-08	2.14461e-07	-0.659206	-0.651952	2994	11664	5503	11181	6145	2243	1602	2360	2230	2945
Phatr3_J44112	3	1014962	1017235	-	Phatr3_J44112	Phatr3_J44112	Predicted protein {ECO:0000313|EMBL:ACI65919.1} [Source:UniProtKB/TrEMBL;Acc:B5Y5D7]	-	gene	Name match	0	4.89183e-07	1.61852e-06	0.735195	0.723556	3215	19311	7875	14371	5565	7936	5812	7691	6363	8677
Phatr3_J33473	3	1018291	1019442	+	Phatr3_J33473	Phatr3_J33473	Predicted protein {ECO:0000313|EMBL:ACI65639.1} [Source:UniProtKB/TrEMBL;Acc:B5Y5D8]	+	gene	Name match	0	0.000379543	0.000870399	0.533356	0.52446	1140	6662	3048	4961	1817	2049	1862	2400	2077	2875
Phatr3_J44117	3	1027730	1029328	-	Phatr3_J44117	Phatr3_J44117	Dolichyl pyrophosphate Glc1Man9GlcNAc2 alpha- 1,3-glucosyltransferase {ECO:0000313|EMBL:ACI65921.1} [Source:UniProtKB/TrEMBL;Acc:B5Y5E2]	-	gene	Name match	0	0.000148693	0.000361124	-0.792593	-0.767371	1337	5181	1931	4614	2721	524	423	1196	1037	1411
Phatr3_EG01632	3	1029694	1030741	+	Phatr3_EG01632	Phatr3_EG01632	No description	+	gene	Name match	0	3.98391e-05	0.000104824	2.05432	1.73665	0	42	11	17	6	17	9	37	34	31
Phatr3_J44119	3	1039703	1041161	-	Phatr3_J44119	Phatr3_J44119	Predicted protein {ECO:0000313|EMBL:ACI65923.1} [Source:UniProtKB/TrEMBL;Acc:B5Y5E6]	-	gene	Name match	0	8.87623e-06	2.54109e-05	-1.01639	-0.977844	98	705	262	546	156	74	64	61	61	110
Phatr3_J33484	3	1045197	1046204	+	Phatr3_J33484	Phatr3_J33484	Predicted protein {ECO:0000313|EMBL:ACI65644.1} [Source:UniProtKB/TrEMBL;Acc:B5Y5E8]	+	gene	Name match	0	1.75276e-07	6.09029e-07	-0.498197	-0.494811	1366	6706	2727	5631	2429	1022	689	1476	1295	1781
Phatr3_J44122	3	1046292	1047887	-	Phatr3_J44122	Phatr3_J44122	Predicted protein {ECO:0000313|EMBL:ACI65925.1} [Source:UniProtKB/TrEMBL;Acc:B5Y5E9]	-	gene	Name match	0	0.00049043	0.00110404	-0.890253	-0.84859	1149	4470	1525	3392	1894	312	270	813	821	1205
Phatr3_J44124	3	1050283	1051871	+	Phatr3_J44124	Phatr3_J44124	Predicted protein {ECO:0000313|EMBL:ACI65645.1} [Source:UniProtKB/TrEMBL;Acc:B5Y5F1]	+	gene	Name match	0	1.72069e-15	1.29754e-14	0.985511	0.974265	1857	8839	3075	7232	3772	3244	2971	5218	4836	6847
Phatr3_J10508	3	1052635	1053723	+	Phatr3_J10508	Phatr3_J10508	Predicted protein {ECO:0000313|EMBL:ACI65646.1} [Source:UniProtKB/TrEMBL;Acc:B5Y5F2]	+	gene	Name match	0	1.79437e-10	8.61876e-10	-1.48259	-1.42464	1087	3345	1085	2622	1640	283	142	378	491	509
Phatr3_J54197	3	1054039	1055207	+	Phatr3_J54197	Phatr3_J54197	Predicted protein {ECO:0000313|EMBL:ACI65647.1} [Source:UniProtKB/TrEMBL;Acc:B5Y5F3]	+	gene	Name match	0	0.00046097	0.00104245	-0.494312	-0.487004	2925	13792	4306	8139	3630	2218	1576	2280	1982	2352
Phatr3_J25840	3	1055221	1059009	-	Phatr3_J25840	Phatr3_J25840	Predicted protein {ECO:0000313|EMBL:ACI65927.1} [Source:UniProtKB/TrEMBL;Acc:B5Y5F4]	-	gene	Name match	0	3.87215e-13	2.41217e-12	2.5178	2.30838	683	8799	3915	4249	734	7509	6141	8871	8499	11563
Phatr3_EG01652	3	1059794	1061485	+	Phatr3_EG01652	Phatr3_EG01652	No description	+	gene	Name match	0	5.5656e-27	8.9627e-26	1.64892	1.62025	279	1803	692	997	428	1167	888	1158	1129	1398
Phatr3_J44128	3	1061546	1062628	-	Phatr3_J44128	Phatr3_J44128	Predicted protein {ECO:0000313|EMBL:ACI65928.1} [Source:UniProtKB/TrEMBL;Acc:B5Y5F5]	-	gene	Name match	0	0.00467743	0.00890731	0.315966	0.313024	1395	8080	3007	5111	2370	2232	1664	2394	2135	2573
CYCP6	3	1063161	1064245	-	CYCP6	Phatr3_J6231	Predicted protein {ECO:0000313|EMBL:ACI65929.1} [Source:UniProtKB/TrEMBL;Acc:B5Y5F6]	-	gene	Name match	0	1.22745e-25	1.83929e-24	-1.49356	-1.471	7753	42027	16890	29749	10756	3812	2265	3292	3515	3977
Phatr3_J33493	3	1065809	1067937	+	Phatr3_J33493	Phatr3_J33493	Predicted protein {ECO:0000313|EMBL:ACI65648.1} [Source:UniProtKB/TrEMBL;Acc:B5Y5F7]	+	gene	Name match	0	8.08677e-06	2.33228e-05	-0.58335	-0.575939	3702	22003	9260	15686	6253	3525	2496	3474	3015	4293
Phatr3_J10196	3	1068238	1068510	-	Phatr3_J10196	Phatr3_J10196	Ribosomal protein L37 {ECO:0000256|RuleBase:RU000576} [Source:UniProtKB/TrEMBL;Acc:B5Y5F8]	-	gene	Name match	0	7.31792e-15	5.23357e-14	-1.71213	-1.65185	7758	21189	7081	15030	13102	1984	1386	2087	2160	2476
Phatr3_J44131	3	1069228	1072563	-	Phatr3_J44131	Phatr3_J44131	Predicted protein {ECO:0000313|EMBL:ACI65931.1} [Source:UniProtKB/TrEMBL;Acc:B5Y5F9]	-	gene	Name match	0	1.65566e-08	6.4709e-08	0.570734	0.566373	5251	22910	10271	18351	8610	8897	6833	10047	7980	11413
Phatr3_J44132	3	1073184	1074344	-	Phatr3_J44132	Phatr3_J44132	Predicted protein {ECO:0000313|EMBL:ACI65932.1} [Source:UniProtKB/TrEMBL;Acc:B5Y5G0]	-	gene	Name match	0	3.78628e-26	5.88567e-25	1.00082	0.994123	676	4113	1341	2624	1305	1442	1156	2177	1753	2604
Phatr3_EG01648	3	1084012	1084629	+	Phatr3_EG01648	Phatr3_EG01648	No description	+	gene	Name match	0	2.74668e-05	7.41127e-05	-0.484754	-0.479923	3015	13103	5130	7933	3686	1993	1558	2378	2206	2820
Phatr3_J33502	3	1095458	1096273	-	Phatr3_J33502	Phatr3_J33502	Predicted protein {ECO:0000313|EMBL:ACI65935.1} [Source:UniProtKB/TrEMBL;Acc:B5Y5G7]	-	gene	Name match	0	0.00355345	0.00691276	0.324681	0.321679	552	2651	1065	1919	877	724	459	817	867	1320
Phatr3_J44138	3	1102457	1103365	+	Phatr3_J44138	Phatr3_J44138	Predicted protein {ECO:0000313|EMBL:ACI65653.1} [Source:UniProtKB/TrEMBL;Acc:B5Y5H0]	+	gene	Name match	0	0.00127266	0.00267176	0.415991	0.410837	562	3511	1492	2510	927	971	754	1203	1009	1392
Phatr3_J44139	3	1103436	1104091	-	Phatr3_J44139	Phatr3_J44139	Predicted protein {ECO:0000313|EMBL:ACI65938.1} [Source:UniProtKB/TrEMBL;Acc:B5Y5H1]	-	gene	Name match	0	1.68856e-39	5.05395e-38	-1.31443	-1.30461	1161	6653	2302	4084	1870	597	359	639	539	779
Phatr3_J44141	3	1105852	1108514	-	Phatr3_J44141	Phatr3_J44141	Predicted protein {ECO:0000313|EMBL:ACI65940.1} [Source:UniProtKB/TrEMBL;Acc:B5Y5H3]	-	gene	Name match	0	1.9418e-06	6.01445e-06	0.407253	0.405019	2132	11086	3626	7279	4155	3339	2306	3756	3420	4360
Phatr3_EG01683	3	1109637	1109906	-	Phatr3_EG01683	Phatr3_EG01683	No description	-	gene	Name match	0	2.06589e-18	1.98132e-17	-1.65739	-1.61394	200	756	303	500	301	58	27	60	78	101
Phatr3_J44142	3	1110573	1112090	+	Phatr3_J44142	Phatr3_J44142	Predicted protein {ECO:0000313|EMBL:ACI65654.1} [Source:UniProtKB/TrEMBL;Acc:B5Y5H4]	+	gene	Name match	0	0.00212016	0.00427964	0.359281	0.355623	509	2518	850	1733	662	593	421	894	741	1056
Phatr3_J3755	3	1112317	1113411	-	Phatr3_J3755	Phatr3_J3755	Predicted protein {ECO:0000313|EMBL:ACI65941.1} [Source:UniProtKB/TrEMBL;Acc:B5Y5H5]	-	gene	Name match	0	1.47415e-09	6.41866e-09	-0.624956	-0.61997	884	4442	1652	2787	1312	504	428	796	724	869
Phatr3_J33512	3	1115626	1118328	-	Phatr3_J33512	Phatr3_J33512	Predicted protein {ECO:0000313|EMBL:ACI65942.1} [Source:UniProtKB/TrEMBL;Acc:B5Y5H7]	-	gene	Name match	0	0.00198211	0.00401701	0.557349	0.544043	3946	22680	9104	15417	5857	8487	6239	7418	6109	7853
Phatr3_J44149	3	1123827	1125265	-	Phatr3_J44149	Phatr3_J44149	Predicted protein {ECO:0000313|EMBL:ACI65944.1} [Source:UniProtKB/TrEMBL;Acc:B5Y5I0]	-	gene	Name match	0	8.01525e-24	1.11097e-22	-2.23542	-2.15525	2807	16101	6983	12065	4354	916	756	804	559	782
Phatr3_J5873	3	1125680	1126585	-	Phatr3_J5873	Phatr3_J5873	Predicted protein {ECO:0000313|EMBL:ACI65945.1} [Source:UniProtKB/TrEMBL;Acc:B5Y5I1]	-	gene	Name match	0	1.21003e-08	4.80014e-08	0.974707	0.953702	662	3696	1156	2439	1307	1030	908	2141	1662	2866
Phatr3_J44153	3	1130095	1131246	-	Phatr3_J44153	Phatr3_J44153	Predicted protein {ECO:0000313|EMBL:ACI65946.1} [Source:UniProtKB/TrEMBL;Acc:B5Y5I4]	-	gene	Name match	0	4.93939e-11	2.50694e-10	-0.717692	-0.711305	3408	19504	7997	14875	7195	2764	2087	3354	2413	4043
Phatr3_EG01744	3	1135800	1136336	-	Phatr3_EG01744	Phatr3_EG01744	No description	-	gene	Name match	0	3.38531e-37	9.14505e-36	-2.66754	-2.58242	1015	7852	2188	3088	1842	151	110	263	298	290
Phatr3_J33523	3	1137285	1138115	-	Phatr3_J33523	Phatr3_J33523	Predicted protein {ECO:0000313|EMBL:ACI65947.1} [Source:UniProtKB/TrEMBL;Acc:B5Y5I6]	-	gene	Name match	0	2.90051e-10	1.36482e-09	-0.64117	-0.636211	1136	5728	1794	3428	2081	721	590	928	805	1161
Phatr3_J33524	3	1138885	1139921	+	Phatr3_J33524	Phatr3_J33524	No description	+	gene	Name match	0	1.10813e-05	3.13381e-05	-0.455292	-0.45164	1230	5951	2054	3792	2390	1062	686	1176	1025	1300
Phatr3_J33525	3	1140213	1141424	-	Phatr3_J33525	Phatr3_J33525	Predicted protein {ECO:0000313|EMBL:ACI65948.1} [Source:UniProtKB/TrEMBL;Acc:B5Y5I8]	-	gene	Name match	0	1.10808e-05	3.13381e-05	-0.644956	-0.634655	772	4011	1412	2361	1399	707	391	545	572	681
Phatr3_J44159	3	1141801	1143136	+	Phatr3_J44159	Phatr3_J44159	Predicted protein {ECO:0000313|EMBL:ACI65661.1} [Source:UniProtKB/TrEMBL;Acc:B5Y5I9]	+	gene	Name match	0	3.55304e-29	6.42361e-28	-2.6847	-2.57346	588	6160	2479	3012	1229	181	136	202	155	195
Phatr3_EG01702	3	1144428	1145273	-	Phatr3_EG01702	Phatr3_EG01702	No description	-	gene	Name match	0	9.35909e-15	6.63225e-14	2.15343	2.03496	3311	10899	4333	11629	11078	12111	14338	22694	17798	27765
Phatr3_EG02394	3	1146058	1153299	+	Phatr3_EG02394	Phatr3_EG02394	Predicted protein {ECO:0000313|EMBL:ACI65663.1} [Source:UniProtKB/TrEMBL;Acc:B5Y5J2]	+	gene	Name match	0	6.83886e-08	2.49529e-07	0.7147	0.705377	13805	57848	25893	48854	22849	26942	21150	25597	22198	32331
MYOC1	3	1153491	1158139	-	MYOC1	Phatr3_J25867	Myosin F {ECO:0000313|EMBL:ACS35542.1} [Source:UniProtKB/TrEMBL;Acc:C6JVY8]	-	gene	Name match	0	2.47062e-13	1.5591e-12	-0.768512	-0.762177	472	2103	842	1287	702	273	200	336	283	409
Phatr3_J33530	3	1159011	1160189	+	Phatr3_J33530	Phatr3_J33530	Predicted protein {ECO:0000313|EMBL:ACI65664.1} [Source:UniProtKB/TrEMBL;Acc:B5Y5J4]	+	gene	Name match	0	9.10591e-32	1.88648e-30	-2.01931	-1.97524	2556	11970	4051	9697	5691	508	465	1068	756	1256
UGDH1	3	1162188	1164181	+	UGDH1	Phatr3_J18745	UDP-glucose 6-dehydrogenase {ECO:0000256|PIRNR:PIRNR000124} [Source:UniProtKB/TrEMBL;Acc:B5Y5J6]	+	gene	Name match	0	0.00172647	0.00353399	0.550881	0.53835	2780	11253	4216	9817	7351	4402	3514	5346	5287	6755
Phatr3_J25876	3	1164266	1166056	-	Phatr3_J25876	Phatr3_J25876	No description	-	gene	Name match	0	2.38398e-15	1.78271e-14	0.836313	0.82935	1095	5873	2466	4211	2233	2631	1437	3008	2870	3282
Phatr3_J41807	3	1172842	1174518	+	Phatr3_J41807	Phatr3_J41807	Predicted protein {ECO:0000313|EMBL:ACI65667.1} [Source:UniProtKB/TrEMBL;Acc:B5Y5K0]	+	gene	Name match	0	0	0	1.78114	1.76734	1229	5406	2319	4641	2546	5254	3320	6066	4847	6910
tRNA-His	3	1178882	1178953	+	tRNA-His	EPrPhatr3G00000013164	tRNA-His for anticodon GUG [Source:TRNASCAN_SE;Acc:tRNA-His]	+	gene	Name match	0	2.1884e-05	5.9797e-05	-4.95392	-2.44482	2	33	7	21	9	0	0	0	0	0
Phatr3_J44169	3	1181954	1184653	-	Phatr3_J44169	Phatr3_J44169	Predicted protein {ECO:0000313|EMBL:ACI65955.1} [Source:UniProtKB/TrEMBL;Acc:B5Y5K2]	-	gene	Name match	0	1.42256e-10	6.93005e-10	0.474659	0.472709	1475	7380	2926	5655	2599	2037	1717	3006	2711	3395
RPC17	3	1188838	1189410	-	RPC17	Phatr3_J51630	RNA polymerase C subunit 17 kDa {ECO:0000313|EMBL:ACI65956.1} [Source:UniProtKB/TrEMBL;Acc:B5Y5K4]	-	gene	Name match	0	0.000294104	0.000685262	-1.03126	-0.971916	318	1063	374	892	860	151	67	188	215	295
Phatr3_J33540	3	1190042	1190509	-	Phatr3_J33540	Phatr3_J33540	Predicted protein {ECO:0000313|EMBL:ACI65957.1} [Source:UniProtKB/TrEMBL;Acc:B5Y5K5]	-	gene	Name match	0	7.41721e-21	8.51663e-20	3.09956	2.86384	34	265	100	118	38	198	158	568	501	772
Phatr3_J44171	3	1190929	1193343	+	Phatr3_J44171	Phatr3_J44171	Predicted protein {ECO:0000313|EMBL:ACI65669.1} [Source:UniProtKB/TrEMBL;Acc:B5Y5K6]	+	gene	Name match	0	4.86899e-20	5.19611e-19	0.954043	0.94633	789	4641	1900	3364	1364	1709	1351	2456	2079	3038
Phatr3_J44172	3	1193950	1195320	-	Phatr3_J44172	Phatr3_J44172	Predicted protein {ECO:0000313|EMBL:ACI65958.1} [Source:UniProtKB/TrEMBL;Acc:B5Y5K7]	-	gene	Name match	0	5.8724e-07	1.92436e-06	1.11843	1.07773	933	3112	1046	2531	1870	1192	1230	2455	2393	3323
Phatr3_EG01726	3	1196603	1203888	-	Phatr3_EG01726	Phatr3_EG01726	No description	-	gene	Name match	0	6.25425e-17	5.30745e-16	-2.45586	-2.30582	4034	6131	4816	11619	6910	754	539	588	487	875
Phatr3_EG02519	3	1209871	1211481	+	Phatr3_EG02519	Phatr3_EG02519	Predicted protein {ECO:0000313|EMBL:ACI65672.1} [Source:UniProtKB/TrEMBL;Acc:B5Y5L0]	+	gene	Name match	0	2.83028e-18	2.68346e-17	0.859883	0.85363	1427	8384	3092	5713	2397	3348	2329	3721	3468	4015
Phatr3_J44178	3	1215000	1216297	+	Phatr3_J44178	Phatr3_J44178	Predicted protein {ECO:0000313|EMBL:ACI65675.1} [Source:UniProtKB/TrEMBL;Acc:B5Y5L3]	+	gene	Name match	0	0	0	1.49951	1.48815	930	5273	1807	3676	1547	2536	2118	4150	3455	4720
LHCF14	3	1216870	1217457	+	LHCF14	Phatr3_J25893	Fucoxanthin chlorophyll a/c protein, lhcf type {ECO:0000313|EMBL:ACI65676.1} [Source:UniProtKB/TrEMBL;Acc:B5Y5L4]	+	gene	Name match	0	1.64909e-09	7.14285e-09	-1.07941	-1.05397	25699	97095	36263	74583	36372	14475	9847	11078	10570	12619
Phatr3_J44181	3	1219416	1220860	+	Phatr3_J44181	Phatr3_J44181	Predicted protein {ECO:0000313|EMBL:ACI65677.1} [Source:UniProtKB/TrEMBL;Acc:B5Y5L6]	+	gene	Name match	0	1.6801e-05	4.65526e-05	-0.619786	-0.610256	834	3498	1071	2460	1371	448	312	752	635	730
Phatr3_J44182	3	1221135	1223246	-	Phatr3_J44182	Phatr3_J44182	No description	-	gene	Name match	0	1.01625e-06	3.25865e-06	-0.345801	-0.344504	1510	7600	2692	5351	2267	1257	884	1531	1388	1935
Phatr3_J44183	3	1223733	1227846	+	Phatr3_J44183	Phatr3_J44183	Predicted protein {ECO:0000313|EMBL:ACI65678.1} [Source:UniProtKB/TrEMBL;Acc:B5Y5L8]	+	gene	Name match	0	2.68697e-13	1.69105e-12	0.725391	0.72005	3592	18598	7270	14446	5514	5812	5236	8800	7139	10059
Phatr3_J33555	3	1227930	1228454	-	Phatr3_J33555	Phatr3_J33555	Predicted protein {ECO:0000313|EMBL:ACI65961.1} [Source:UniProtKB/TrEMBL;Acc:B5Y5L9]	-	gene	Name match	0	0.00341106	0.00665801	0.370428	0.366024	312	2306	863	1345	708	584	399	745	605	872
Phatr3_J18769	3	1230040	1231023	+	Phatr3_J18769	Phatr3_J18769	Predicted protein {ECO:0000313|EMBL:ACI65679.1} [Source:UniProtKB/TrEMBL;Acc:B5Y5M0]	+	gene	Name match	0	0	0	-2.02873	-2.01078	4376	17405	6592	13572	7014	1216	707	1291	1115	1362
Phatr3_J44187	3	1233721	1235308	+	Phatr3_J44187	Phatr3_J44187	Predicted protein {ECO:0000313|EMBL:ACI65680.1} [Source:UniProtKB/TrEMBL;Acc:B5Y5M3]	+	gene	Name match	0	0.000102814	0.000254749	-0.72403	-0.705579	1098	6798	2260	4180	2197	603	391	1206	1096	1400
Phatr3_J44188	3	1235959	1237002	+	Phatr3_J44188	Phatr3_J44188	Predicted protein {ECO:0000313|EMBL:ACI65681.1} [Source:UniProtKB/TrEMBL;Acc:B5Y5M5]	+	gene	Name match	0	9.2224e-08	3.31102e-07	1.14399	1.10582	230	1221	433	793	403	409	243	817	861	931
Phatr3_EG02397	3	1237677	1244626	+	Phatr3_EG02397	Phatr3_EG02397	Predicted protein {ECO:0000313|EMBL:ACI65682.1} [Source:UniProtKB/TrEMBL;Acc:B5Y5M6]	+	gene	Name match	0	0.000177015	0.000424419	-0.422254	-0.418259	5038	19287	8112	16296	8351	4076	2834	3869	4358	5079
Phatr3_EG01701	3	1244742	1246989	-	Phatr3_EG01701	Phatr3_EG01701	No description	-	gene	Name match	0	0	0	4.94713	4.81441	722	4445	2134	2891	937	29826	24107	32207	27607	36438
Phatr3_EG02158	3	1250752	1253001	-	Phatr3_EG02158	Phatr3_EG02158	No description	-	gene	Name match	0	0.00026934	0.000630482	0.545196	0.536156	857	5897	1890	3847	1382	1848	1284	1774	1626	2016
Phatr3_EG02162	3	1253477	1255728	-	Phatr3_EG02162	Phatr3_EG02162	No description	-	gene	Name match	0	0.00163375	0.00335777	0.557141	0.544314	2784	15479	5076	10173	4086	5760	4042	4574	4169	5092
Phatr3_J44195	3	1262389	1262781	-	Phatr3_J44195	Phatr3_J44195	Predicted protein {ECO:0000313|EMBL:ACI65966.1} [Source:UniProtKB/TrEMBL;Acc:B5Y5N0]	-	gene	Name match	0	9.73649e-32	2.00996e-30	2.94801	2.81384	733	2764	1009	2052	1204	5918	6370	4823	3870	5912
Phatr3_J33568	3	1264244	1264744	-	Phatr3_J33568	Phatr3_J33568	Predicted protein {ECO:0000313|EMBL:ACI65967.1} [Source:UniProtKB/TrEMBL;Acc:B5Y5N1]	-	gene	Name match	0	3.17665e-05	8.49075e-05	-1.07723	-1.02569	134	587	162	405	264	60	23	94	59	131
Phatr3_EG01666	3	1270750	1271060	+	Phatr3_EG01666	Phatr3_EG01666	No description	+	gene	Name match	0	2.73271e-05	7.37869e-05	5.15574	2.45859	0	0	0	1	0	5	1	6	11	4
Phatr3_EG01620	3	1271391	1271713	+	Phatr3_EG01620	Phatr3_EG01620	No description	+	gene	Name match	0	1.55269e-05	4.32158e-05	3.7625	2.46838	0	6	0	4	0	10	3	23	7	11
Phatr3_J44196	3	1272675	1276037	+	Phatr3_J44196	Phatr3_J44196	Predicted protein {ECO:0000313|EMBL:ACI65686.1} [Source:UniProtKB/TrEMBL;Acc:B5Y5N3]	+	gene	Name match	0	1.25369e-15	9.52169e-15	1.34014	1.31247	96	516	219	509	225	283	181	434	418	556
Phatr3_EG01743	3	1273033	1273368	-	Phatr3_EG01743	Phatr3_EG01743	No description	-	gene	Name match	0	7.16626e-09	2.90923e-08	1.30504	1.25676	58	179	52	151	66	100	53	139	145	177
Phatr3_EG01663	3	1276253	1278460	+	Phatr3_EG01663	Phatr3_EG01663	No description	+	gene	Name match	0	9.81719e-10	4.34276e-09	2.8854	2.47529	0	69	30	42	8	114	65	78	68	96
SDH1	3	1284704	1287232	-	SDH1	Phatr3_J41812	Succinate dehydrogenase flavoprotein {ECO:0000313|EMBL:ACI65968.1} [Source:UniProtKB/TrEMBL;Acc:B5Y5N6]	-	gene	Name match	0	1.4013e-44	5.01665e-43	1.37827	1.36829	2810	15287	5551	11108	5705	9334	7031	9552	9785	11581
HSF3	3	1290821	1292970	+	HSF3	Phatr3_J44200	Heat shock factor, DNA-binding {ECO:0000313|EMBL:ACI65690.1} [Source:UniProtKB/TrEMBL;Acc:B5Y5N8]	+	gene	Name match	0	1.10886e-20	1.25223e-19	0.712093	0.708979	5781	31257	10903	21269	10012	11635	7998	13248	10901	14684
Phatr3_J44201	3	1296165	1297118	+	Phatr3_J44201	Phatr3_J44201	Predicted protein {ECO:0000313|EMBL:ACI65691.1} [Source:UniProtKB/TrEMBL;Acc:B5Y5P0]	+	gene	Name match	0	0.00167187	0.00342825	0.39588	0.391207	1660	9385	3303	5228	2571	2604	1335	3119	2820	3537
Phatr3_J44202	3	1297809	1298689	+	Phatr3_J44202	Phatr3_J44202	Predicted protein {ECO:0000313|EMBL:ACI65692.1} [Source:UniProtKB/TrEMBL;Acc:B5Y5P1]	+	gene	Name match	0	3.57879e-11	1.84534e-10	-1.05745	-1.03751	53758	233144	88167	144148	63941	29275	20080	24330	23403	30287
Phatr3_J33579	3	1298953	1299558	-	Phatr3_J33579	Phatr3_J33579	Predicted protein {ECO:0000313|EMBL:ACI65970.1} [Source:UniProtKB/TrEMBL;Acc:B5Y5P2]	-	gene	Name match	0	7.55779e-06	2.18811e-05	-0.465025	-0.461277	778	4086	1502	2447	1099	576	440	719	701	825
Phatr3_J33580	3	1299966	1300544	+	Phatr3_J33580	Phatr3_J33580	Predicted protein {ECO:0000313|EMBL:ACI65693.1} [Source:UniProtKB/TrEMBL;Acc:B5Y5P3]	+	gene	Name match	0	0.00145869	0.00302737	-0.799253	-0.762879	83	280	77	192	115	35	26	35	58	53
Phatr3_J44203	3	1300825	1302882	-	Phatr3_J44203	Phatr3_J44203	Predicted protein {ECO:0000313|EMBL:ACI65971.1} [Source:UniProtKB/TrEMBL;Acc:B5Y5P4]	-	gene	Name match	0	1.14048e-05	3.22062e-05	-0.836295	-0.814042	381	3301	1083	1830	624	336	247	325	333	438
Phatr3_J44208	3	1312162	1315104	+	Phatr3_J44208	Phatr3_J44208	Predicted protein {ECO:0000313|EMBL:ACI65697.1} [Source:UniProtKB/TrEMBL;Acc:B5Y5Q0]	+	gene	Name match	0	1.18229e-09	5.19842e-09	-0.90954	-0.894506	697	4108	1487	2903	1172	391	230	641	526	762
Phatr3_J33588	3	1315290	1316834	-	Phatr3_J33588	Phatr3_J33588	Predicted protein {ECO:0000313|EMBL:ACI65974.1} [Source:UniProtKB/TrEMBL;Acc:B5Y5Q1]	-	gene	Name match	0	3.22893e-09	1.35671e-08	-1.7158	-1.61354	476	864	446	1388	966	120	94	137	151	168
Phatr3_EG02396	3	1316902	1319599	+	Phatr3_EG02396	Phatr3_EG02396	Predicted protein {ECO:0000313|EMBL:ACI65699.1} [Source:UniProtKB/TrEMBL;Acc:B5Y5Q3]	+	gene	Name match	0	0.000111956	0.000276107	0.552235	0.543871	756	4029	1438	2775	1217	962	696	1745	1587	2012
Phatr3_J7763	3	1319791	1321896	+	Phatr3_J7763	Phatr3_J7763	Predicted protein {ECO:0000313|EMBL:ACI65700.1} [Source:UniProtKB/TrEMBL;Acc:B5Y5Q4]	+	gene	Name match	0	0.00083416	0.00180893	1.22267	1.11064	501	4157	1252	2697	1210	623	571	3234	2495	3834
Phatr3_J10310	3	1323940	1324197	-	Phatr3_J10310	Phatr3_J10310	Predicted protein {ECO:0000313|EMBL:ACI65975.1} [Source:UniProtKB/TrEMBL;Acc:B5Y5Q6]	-	gene	Name match	0	0.00407841	0.00785653	-0.748865	-0.712286	107	259	111	231	191	50	30	64	61	80
Phatr3_J44213	3	1328626	1330092	-	Phatr3_J44213	Phatr3_J44213	Predicted protein {ECO:0000313|EMBL:ACI65977.1} [Source:UniProtKB/TrEMBL;Acc:B5Y5Q8]	-	gene	Name match	0	0.000111241	0.00027446	-0.425157	-0.421322	691	4092	1460	2907	1416	732	384	861	674	941
Phatr3_J18793	3	1331314	1333566	-	Phatr3_J18793	Phatr3_J18793	Predicted protein {ECO:0000313|EMBL:ACI65978.1} [Source:UniProtKB/TrEMBL;Acc:B5Y5R0]	-	gene	Name match	0	0.000162229	0.000391875	-0.63562	-0.622309	2411	8782	2997	7240	4456	1125	980	2044	1635	2522
Phatr3_EG01650	3	1334182	1334469	+	Phatr3_EG01650	Phatr3_EG01650	No description	+	gene	Name match	0	0	1.4013e-45	1.77266	1.7527	78	302	140	243	134	270	193	306	318	375
Phatr3_J33598	3	1334602	1335519	+	Phatr3_J33598	Phatr3_J33598	Predicted protein {ECO:0000313|EMBL:ACI65703.1} [Source:UniProtKB/TrEMBL;Acc:B5Y5R1]	+	gene	Name match	0	6.97186e-23	9.08996e-22	0.895969	0.890412	373	1678	634	1388	614	713	596	884	805	1005
RABX2	3	1335797	1336486	-	RABX2	Phatr3_J44216	Predicted protein {ECO:0000313|EMBL:ACI65979.1} [Source:UniProtKB/TrEMBL;Acc:B5Y5R2]	-	gene	Name match	0	2.54485e-20	2.79262e-19	0.623538	0.621405	1811	9259	3510	7009	3449	3304	2490	3823	3420	4621
Phatr3_J10585	3	1337237	1340140	+	Phatr3_J10585	Phatr3_J10585	No description	+	gene	Name match	0	1.44761e-20	1.61596e-19	0.938342	0.931199	1328	7350	3016	5960	2338	3168	2509	3788	3410	4212
HEMF_2	3	1340236	1341430	-	HEMF_2	Phatr3_J10640	Coproporphyrinogen oxidase. coproporphyrinogen III oxidase. coproporphyrinogenase {ECO:0000313|EMBL:ACI65980.1} [Source:UniProtKB/TrEMBL;Acc:B5Y5R4]	-	gene	Name match	0	0.0042096	0.00809295	-2.12554	-1.49172	42	17	18	60	29	2	8	3	1	9
ACD1	3	1342002	1343869	+	ACD1	Phatr3_J25932	Short chain acyl-coenzyme A dehydrogenase {ECO:0000313|EMBL:ACI65705.1} [Source:UniProtKB/TrEMBL;Acc:B5Y5R5]	+	gene	Name match	0	0	0	4.07722	4.01536	99	594	235	325	174	2116	1378	2012	2616	2839
Phatr3_J18808	3	1343896	1344513	-	Phatr3_J18808	Phatr3_J18808	Predicted protein {ECO:0000313|EMBL:ACI65981.1} [Source:UniProtKB/TrEMBL;Acc:B5Y5R6]	-	gene	Name match	0	4.90082e-07	1.62057e-06	-0.874162	-0.854775	335	1919	686	1276	617	160	108	319	286	366
Phatr3_J44221	3	1345164	1347088	-	Phatr3_J44221	Phatr3_J44221	Predicted protein {ECO:0000313|EMBL:ACI65982.1} [Source:UniProtKB/TrEMBL;Acc:B5Y5R7]	-	gene	Name match	0	5.96564e-05	0.00015316	-0.952515	-0.913732	1533	5299	1842	3924	2221	974	639	594	632	686
Phatr3_J44222	3	1347631	1349472	+	Phatr3_J44222	Phatr3_J44222	Enhanced disease susceptibility 5-like protein {ECO:0000313|EMBL:ACI65706.1} [Source:UniProtKB/TrEMBL;Acc:B5Y5R8]	+	gene	Name match	0	0.00382616	0.00740123	-0.906427	-0.843958	221	594	176	431	458	72	57	97	138	181
Phatr3_J44223	3	1349636	1350373	-	Phatr3_J44223	Phatr3_J44223	Predicted protein {ECO:0000313|EMBL:ACI65983.1} [Source:UniProtKB/TrEMBL;Acc:B5Y5R9]	-	gene	Name match	0	9.519e-05	0.00023712	0.327036	0.325315	1863	9810	3636	7213	3363	2846	2153	3075	2697	3919
Phatr3_J44224	3	1351137	1352519	+	Phatr3_J44224	Phatr3_J44224	Predicted protein {ECO:0000313|EMBL:ACI65707.1} [Source:UniProtKB/TrEMBL;Acc:B5Y5S0]	+	gene	Name match	0	0	0	2.35563	2.31058	530	3085	1064	2123	1055	2690	1667	4884	3970	5742
Phatr3_EG01745	3	1352595	1354220	-	Phatr3_EG01745	Phatr3_EG01745	No description	-	gene	Name match	0	6.86896e-05	0.00017458	0.504657	0.498614	423	1631	614	1266	785	591	423	713	581	953
Phatr3_J44226	3	1358628	1359818	-	Phatr3_J44226	Phatr3_J44226	Predicted protein {ECO:0000313|EMBL:ACI65985.1} [Source:UniProtKB/TrEMBL;Acc:B5Y5S2]	-	gene	Name match	0	8.62825e-06	2.47557e-05	0.466111	0.462289	2015	8151	2874	6411	2936	2560	1614	3320	3162	4127
Phatr3_EG01690	3	1360863	1362056	-	Phatr3_EG01690	Phatr3_EG01690	No description	-	gene	Name match	0	0.000670202	0.00147327	0.359562	0.356561	2782	13695	5058	9403	4253	4572	2560	4173	4205	5095
Phatr3_J33610	3	1364662	1366983	-	Phatr3_J33610	Phatr3_J33610	Predicted protein {ECO:0000313|EMBL:ACI65986.1} [Source:UniProtKB/TrEMBL;Acc:B5Y5S3]	-	gene	Name match	0	2.62161e-06	8.00299e-06	1.36044	1.27962	1992	6184	2165	5031	3193	2254	1795	6535	6211	8719
Phatr3_J33611	3	1367134	1367965	+	Phatr3_J33611	Phatr3_J33611	Predicted protein {ECO:0000313|EMBL:ACI65708.1} [Source:UniProtKB/TrEMBL;Acc:B5Y5S4]	+	gene	Name match	0	1.71545e-20	1.90764e-19	2.90497	2.70445	40	136	39	106	83	155	115	390	415	507
Phatr3_J10391	3	1372613	1373275	+	Phatr3_J10391	Phatr3_J10391	Predicted protein {ECO:0000313|EMBL:ACI65710.1} [Source:UniProtKB/TrEMBL;Acc:B5Y5S7]	+	gene	Name match	0	4.385e-08	1.63166e-07	-1.51803	-1.43493	1459	12327	4144	4624	1509	410	468	961	702	1061
Phatr3_J10398	3	1373457	1374181	-	Phatr3_J10398	Phatr3_J10398	Uridine kinase {ECO:0000256|RuleBase:RU003825} [Source:UniProtKB/TrEMBL;Acc:B5Y5S8]	-	gene	Name match	0	4.24948e-07	1.41726e-06	-0.821317	-0.805348	663	3938	1464	2354	1154	371	226	661	506	785
Phatr3_EG01617	3	1378003	1378407	+	Phatr3_EG01617	Phatr3_EG01617	No description	+	gene	Name match	0	0.000610185	0.00135141	-1.11773	-1.03498	90	1167	413	503	148	116	44	93	70	112
Phatr3_J33616	3	1380107	1380664	+	Phatr3_J33616	Phatr3_J33616	Predicted protein {ECO:0000313|EMBL:ACI65712.1} [Source:UniProtKB/TrEMBL;Acc:B5Y5T0]	+	gene	Name match	0	8.68493e-13	5.23659e-12	2.96723	2.62518	540	3980	1167	1356	940	1886	1045	8245	7561	11816
Phatr3_J10257	3	1382085	1383509	+	Phatr3_J10257	Phatr3_J10257	Predicted protein {ECO:0000313|EMBL:ACI65713.1} [Source:UniProtKB/TrEMBL;Acc:B5Y5T2]	+	gene	Name match	0	4.20759e-11	2.15242e-10	0.654493	0.649678	581	3048	1053	2402	1157	1120	796	1166	1293	1508
Phatr3_J44234	3	1383656	1384749	-	Phatr3_J44234	Phatr3_J44234	Predicted protein {ECO:0000313|EMBL:ACI65990.1} [Source:UniProtKB/TrEMBL;Acc:B5Y5T3]	-	gene	Name match	0	7.77464e-30	1.45531e-28	2.58203	2.48509	1220	10572	3553	5040	1544	10819	8691	11155	10416	12222
Phatr3_J10282	3	1389824	1392791	+	Phatr3_J10282	Phatr3_J10282	No description	+	gene	Name match	0	0.00101395	0.00216692	-0.418558	-0.41351	808	5128	2125	3798	1365	783	598	929	875	1200
Phatr3_J33622	3	1392768	1394388	-	Phatr3_J33622	Phatr3_J33622	Predicted protein {ECO:0000313|EMBL:ACI65992.1} [Source:UniProtKB/TrEMBL;Acc:B5Y5T6]	-	gene	Name match	0	1.66902e-08	6.51876e-08	0.684522	0.677027	686	4412	1636	3203	1492	1432	903	2073	1851	2055
Phatr3_J33623	3	1395525	1398089	-	Phatr3_J33623	Phatr3_J33623	Predicted protein {ECO:0000313|EMBL:ACI65993.1} [Source:UniProtKB/TrEMBL;Acc:B5Y5T7]	-	gene	Name match	0	3.22906e-05	8.61896e-05	-0.825507	-0.801691	1682	10969	4626	6787	2175	1475	947	1384	1090	1472
Phatr3_J33624	3	1398768	1400952	+	Phatr3_J33624	Phatr3_J33624	Predicted protein {ECO:0000313|EMBL:ACI65715.1} [Source:UniProtKB/TrEMBL;Acc:B5Y5T8]	+	gene	Name match	0	0.00225396	0.0045348	-0.939732	-0.877307	34	125	63	99	71	14	14	20	13	43
Phatr3_J18826	3	1401276	1405723	-	Phatr3_J18826	Phatr3_J18826	No description	-	gene	Name match	0	1.78136e-09	7.6873e-09	0.662492	0.656497	5128	23732	9530	20118	10162	10098	7342	11232	8421	13281
Phatr3_EG02399	3	1411020	1412722	+	Phatr3_EG02399	Phatr3_EG02399	Predicted protein {ECO:0000313|EMBL:ACI65717.1} [Source:UniProtKB/TrEMBL;Acc:B5Y5U1]	+	gene	Name match	0	0.00308831	0.00606157	-0.346358	-0.342819	7949	40759	14943	30766	15403	7888	6273	8007	7336	9175
Phatr3_J44241	3	1412801	1414555	-	Phatr3_J44241	Phatr3_J44241	Predicted protein {ECO:0000313|EMBL:ACI65995.1} [Source:UniProtKB/TrEMBL;Acc:B5Y5U3]	-	gene	Name match	0	1.92554e-09	8.28189e-09	-1.22938	-1.1918	368	1493	605	1301	835	120	94	231	251	284
Phatr3_J33631	3	1418941	1420301	+	Phatr3_J33631	Phatr3_J33631	Predicted protein {ECO:0000313|EMBL:ACI65719.1} [Source:UniProtKB/TrEMBL;Acc:B5Y5U5]	+	gene	Name match	0	1.36972e-09	5.97516e-09	1.39868	1.34472	862	7182	2576	3780	1064	2263	2493	4238	3380	4879
Phatr3_EG01667	3	1428591	1429597	+	Phatr3_EG01667	Phatr3_EG01667	No description	+	gene	Name match	0	0.00196841	0.00399271	-0.597957	-0.581621	460	1960	741	1708	986	221	200	429	425	638
Phatr3_J44247	3	1431909	1432886	-	Phatr3_J44247	Phatr3_J44247	Predicted protein {ECO:0000313|EMBL:ACI65999.1} [Source:UniProtKB/TrEMBL;Acc:B5Y5V0]	-	gene	Name match	0	1.94009e-06	6.01236e-06	-0.702666	-0.69133	313	2004	847	1746	699	330	197	304	286	422
Phatr3_EG01722	3	1432896	1433347	-	Phatr3_EG01722	Phatr3_EG01722	No description	-	gene	Name match	0	1.04187e-05	2.95507e-05	-1.13596	-1.08154	115	501	245	404	184	86	57	47	44	63
Phatr3_J1534	3	1449135	1451174	+	Phatr3_J1534	Phatr3_J1534	No description	+	gene	Name match	0	1.30524e-18	1.2717e-17	1.61648	1.57647	1902	13195	5311	9611	2771	8535	6801	9420	7454	10293
Phatr3_J33648	4	12638	14491	+	Phatr3_J33648	Phatr3_J33648	Predicted protein {ECO:0000313|EMBL:EEC49815.1} [Source:UniProtKB/TrEMBL;Acc:B7FTH0]	+	gene	Name match	0	0.00020311	0.000483009	-1.40925	-1.27156	28	461	213	291	99	42	20	34	46	25
Phatr3_EG02127	4	17529	18281	-	Phatr3_EG02127	Phatr3_EG02127	Predicted protein {ECO:0000313|EMBL:EEC50079.1} [Source:UniProtKB/TrEMBL;Acc:B7FTH1]	-	gene	Name match	0	2.82515e-15	2.1018e-14	-2.76083	-2.52761	726	6700	2251	4242	1311	337	131	154	82	189
Phatr3_J33651	4	18997	20274	-	Phatr3_J33651	Phatr3_J33651	Predicted protein {ECO:0000313|EMBL:EEC50080.1} [Source:UniProtKB/TrEMBL;Acc:B7FTH2]	-	gene	Name match	0	0.00266422	0.00528982	0.457473	0.449625	557	2799	1193	2020	970	649	535	1232	926	1646
Phatr3_J44256	4	22449	24143	-	Phatr3_J44256	Phatr3_J44256	No description	-	gene	Name match	0	4.61708e-11	2.3495e-10	1.50668	1.44949	1753	8795	3340	6819	2452	4379	2073	8111	6055	11284
Phatr3_EG01570	4	25733	26194	+	Phatr3_EG01570	Phatr3_EG01570	No description	+	gene	Name match	0	1.85154e-09	7.97246e-09	-0.722217	-0.714445	3570	12478	5671	9232	4242	1968	1333	2367	1995	2742
Phatr3_J44259	4	28691	30868	+	Phatr3_J44259	Phatr3_J44259	Predicted protein {ECO:0000313|EMBL:EEC49817.1} [Source:UniProtKB/TrEMBL;Acc:B7FTH6]	+	gene	Name match	0	1.65277e-06	5.16873e-06	2.16483	1.87557	2729	26763	10335	9001	1716	28473	18795	11967	13082	11999
Phatr3_J44260	4	31024	32168	-	Phatr3_J44260	Phatr3_J44260	Predicted protein {ECO:0000313|EMBL:EEC50083.1} [Source:UniProtKB/TrEMBL;Acc:B7FTH7]	-	gene	Name match	0	7.87735e-08	2.8572e-07	2.25149	1.98769	329	4298	1554	1502	172	2967	2219	2906	2536	3856
Phatr3_J33658	4	32855	33997	+	Phatr3_J33658	Phatr3_J33658	Predicted protein {ECO:0000313|EMBL:EEC49818.1} [Source:UniProtKB/TrEMBL;Acc:B7FTH8]	+	gene	Name match	0	3.80454e-09	1.58484e-08	0.445287	0.443381	881	4694	1745	3247	1752	1366	930	1862	1515	2147
Phatr3_J11032	4	34410	34829	-	Phatr3_J11032	Phatr3_J11032	Predicted protein {ECO:0000313|EMBL:EEC50084.1} [Source:UniProtKB/TrEMBL;Acc:B7FTH9]	-	gene	Name match	0	2.26898e-11	1.19052e-10	-1.22113	-1.19122	6483	20088	7271	15064	11645	2580	1880	2764	2481	3323
Phatr3_EG02121	4	35346	36143	+	Phatr3_EG02121	Phatr3_EG02121	No description	+	gene	Name match	0	1.77686e-05	4.90354e-05	-0.878462	-0.851581	4803	15610	5844	13682	11135	2797	1994	2711	2683	3740
Phatr3_EG01584	4	36328	37161	-	Phatr3_EG01584	Phatr3_EG01584	No description	-	gene	Name match	0	5.56542e-23	7.33842e-22	1.04682	1.03803	1192	6559	2402	4890	2651	3142	2513	3365	3260	4259
Phatr3_EG02125	4	37935	38938	+	Phatr3_EG02125	Phatr3_EG02125	No description	+	gene	Name match	0	3.64004e-10	1.69051e-09	0.582304	0.578546	689	3882	1160	2530	1314	1163	885	1525	1217	1665
Phatr3_EG01599	4	51098	52919	-	Phatr3_EG01599	Phatr3_EG01599	No description	-	gene	Name match	0	0.000203664	0.000484228	2.29374	1.79774	0	24	2	15	2	15	12	24	10	15
Phatr3_J33664	4	60073	60786	-	Phatr3_J33664	Phatr3_J33664	Predicted protein {ECO:0000313|EMBL:EEC50085.1} [Source:UniProtKB/TrEMBL;Acc:B7FTI4]	-	gene	Name match	0	1.54901e-05	4.31314e-05	1.17591	1.11379	5097	29769	11090	14329	7146	16816	13803	10594	11711	10490
Phatr3_EG01613	4	62812	63128	-	Phatr3_EG01613	Phatr3_EG01613	No description	-	gene	Name match	0	0.00165496	0.00339776	0.503867	0.494307	382	1630	638	1359	815	750	461	668	617	693
Phatr3_J44265	4	63989	66010	-	Phatr3_J44265	Phatr3_J44265	Predicted protein {ECO:0000313|EMBL:EEC50086.1} [Source:UniProtKB/TrEMBL;Acc:B7FTI6]	-	gene	Name match	0	0.000171888	0.00041349	0.58136	0.571072	127	871	290	458	246	279	177	302	272	277
Phatr3_J44266	4	67690	69129	+	Phatr3_J44266	Phatr3_J44266	Predicted protein {ECO:0000313|EMBL:EEC49824.1} [Source:UniProtKB/TrEMBL;Acc:B7FTI7]	+	gene	Name match	0	1.08787e-12	6.48545e-12	0.960098	0.947118	1154	4339	1886	2798	1525	1961	1164	2646	2254	3324
Phatr3_EG01561	4	70684	71406	+	Phatr3_EG01561	Phatr3_EG01561	No description	+	gene	Name match	0	2.91837e-07	9.89186e-07	1.16723	1.12346	66	547	153	376	278	309	196	280	295	330
Phatr3_J44268	4	72802	75660	+	Phatr3_J44268	Phatr3_J44268	Predicted protein {ECO:0000313|EMBL:EEC49825.1} [Source:UniProtKB/TrEMBL;Acc:B7FTI9]	+	gene	Name match	0	0.00510238	0.009644	0.242273	0.240915	3704	17525	6930	13434	6142	5076	3846	5638	4857	6348
Phatr3_J44269	4	75938	78792	-	Phatr3_J44269	Phatr3_J44269	Predicted protein {ECO:0000313|EMBL:EEC50088.1} [Source:UniProtKB/TrEMBL;Acc:B7FTJ0]	-	gene	Name match	0	3.03747e-11	1.5767e-10	1.56344	1.50087	662	5902	2484	3859	1149	3911	2864	3490	2789	4028
Phatr3_J44270	4	81393	83279	-	Phatr3_J44270	Phatr3_J44270	Predicted protein {ECO:0000313|EMBL:EEC50089.1} [Source:UniProtKB/TrEMBL;Acc:B7FTJ1]	-	gene	Name match	0	5.23808e-08	1.93979e-07	-1.06821	-1.03808	870	2260	1221	2855	1648	422	283	397	440	610
Phatr3_EG01555	4	82095	82357	+	Phatr3_EG01555	Phatr3_EG01555	No description	+	gene	Name match	0	0.000152672	0.000370171	-0.854216	-0.822606	81	266	125	327	168	56	33	47	57	66
Phatr3_J44271	4	83579	85685	+	Phatr3_J44271	Phatr3_J44271	Predicted protein {ECO:0000313|EMBL:EEC49826.1} [Source:UniProtKB/TrEMBL;Acc:B7FTJ2]	+	gene	Name match	0	2.53817e-13	1.59913e-12	-1.99709	-1.89094	739	1273	672	2050	1184	120	98	175	168	245
Phatr3_J44272	4	86436	87353	+	Phatr3_J44272	Phatr3_J44272	Predicted protein {ECO:0000313|EMBL:EEC49827.1} [Source:UniProtKB/TrEMBL;Acc:B7FTJ3]	+	gene	Name match	0	5.85623e-07	1.9196e-06	-0.738734	-0.726785	542	2724	1090	2376	918	277	237	504	467	660
Phatr3_J44273	4	87476	88063	-	Phatr3_J44273	Phatr3_J44273	Predicted protein {ECO:0000313|EMBL:EEC50090.1} [Source:UniProtKB/TrEMBL;Acc:B7FTJ4]	-	gene	Name match	0	2.78719e-14	1.90777e-13	-1.16334	-1.14328	205	1541	544	1157	514	138	91	177	146	237
Phatr3_J33675	4	88876	90017	-	Phatr3_J33675	Phatr3_J33675	Predicted protein {ECO:0000313|EMBL:EEC50091.1} [Source:UniProtKB/TrEMBL;Acc:B7FTJ5]	-	gene	Name match	0	1.09013e-12	6.49559e-12	-1.54212	-1.48951	458	1965	616	1610	1041	157	88	195	275	228
Phatr3_J44275	4	94530	97131	+	Phatr3_J44275	Phatr3_J44275	Predicted protein {ECO:0000313|EMBL:EEC49829.1} [Source:UniProtKB/TrEMBL;Acc:B7FTJ8]	+	gene	Name match	0	2.5377e-36	6.55131e-35	-1.95149	-1.91673	463	2061	819	1865	913	180	98	138	133	184
Phatr3_J44277	4	101814	102557	-	Phatr3_J44277	Phatr3_J44277	Predicted protein {ECO:0000313|EMBL:EEC50094.1} [Source:UniProtKB/TrEMBL;Acc:B7FTK0]	-	gene	Name match	0	1.77671e-08	6.91386e-08	-0.783845	-0.772567	605	3282	1379	2184	926	440	332	534	376	499
Phatr3_J44278	4	103200	104375	+	Phatr3_J44278	Phatr3_J44278	Predicted protein {ECO:0000313|EMBL:EEC49830.1} [Source:UniProtKB/TrEMBL;Acc:B7FTK1]	+	gene	Name match	0	0.00112845	0.00239208	-0.581114	-0.567515	663	5529	1900	2966	1149	566	441	857	604	1076
Phatr3_EG01595	4	103218	103555	-	Phatr3_EG01595	Phatr3_EG01595	No description	-	gene	Name match	0	0.00424956	0.00816192	-0.504121	-0.492622	125	961	299	511	213	106	89	142	110	200
Phatr3_J44279	4	104542	106563	-	Phatr3_J44279	Phatr3_J44279	Predicted protein {ECO:0000313|EMBL:EEC50095.1} [Source:UniProtKB/TrEMBL;Acc:B7FTK2]	-	gene	Name match	0	1.48209e-37	4.06981e-36	1.10249	1.09637	2622	16151	5532	11674	5385	7034	5441	9201	7625	10229
Phatr3_J54217	4	108424	109188	-	Phatr3_J54217	Phatr3_J54217	Predicted protein {ECO:0000313|EMBL:EEC50096.1} [Source:UniProtKB/TrEMBL;Acc:B7FTK3]	-	gene	Name match	0	1.37584e-15	1.0429e-14	-1.22309	-1.20184	352	1442	613	1136	457	106	128	184	150	238
Phatr3_J44281	4	111411	112178	+	Phatr3_J44281	Phatr3_J44281	Predicted protein {ECO:0000313|EMBL:EEC49831.1} [Source:UniProtKB/TrEMBL;Acc:B7FTK4]	+	gene	Name match	0	5.95172e-08	2.18668e-07	1.07411	1.04326	1520	8361	2782	4864	2891	2233	1948	5300	4475	6761
Phatr3_J11048	4	112783	116690	-	Phatr3_J11048	Phatr3_J11048	Predicted protein {ECO:0000313|EMBL:EEC50097.1} [Source:UniProtKB/TrEMBL;Acc:B7FTK5]	-	gene	Name match	0	0.000961461	0.00206384	-0.407712	-0.403082	17715	58354	27269	54621	27526	13109	9867	15204	12090	17874
Phatr3_J44285	4	125147	126217	+	Phatr3_J44285	Phatr3_J44285	Predicted protein {ECO:0000313|EMBL:EEC49834.1} [Source:UniProtKB/TrEMBL;Acc:B7FTK8]	+	gene	Name match	0	0.000486924	0.00109636	-0.596152	-0.583325	734	3641	1296	2315	1057	327	322	624	719	812
Phatr3_J44287	4	129526	130620	-	Phatr3_J44287	Phatr3_J44287	Predicted protein {ECO:0000313|EMBL:EEC50098.1} [Source:UniProtKB/TrEMBL;Acc:B7FTL0]	-	gene	Name match	0	1.77493e-09	7.66239e-09	0.732578	0.724496	830	5499	1960	3447	1307	1655	1227	2261	1854	2547
Phatr3_J44288	4	130965	132419	+	Phatr3_J44288	Phatr3_J44288	Predicted protein {ECO:0000313|EMBL:EEC49836.1} [Source:UniProtKB/TrEMBL;Acc:B7FTL1]	+	gene	Name match	0	3.28781e-07	1.10924e-06	-0.688476	-0.679187	789	4151	1722	2547	1259	454	324	764	620	923
Phatr3_J18859	4	134734	135320	-	Phatr3_J18859	Phatr3_J18859	60S ribosomal protein L36 {ECO:0000256|RuleBase:RU000665} [Source:UniProtKB/TrEMBL;Acc:B7FTL3]	-	gene	Name match	0	1.77456e-07	6.15833e-07	-1.0764	-1.043	3812	10772	3617	7797	6259	1525	1124	1602	1492	2058
Phatr3_J44291	4	136131	136469	+	Phatr3_J44291	Phatr3_J44291	Predicted protein {ECO:0000313|EMBL:EEC49838.1} [Source:UniProtKB/TrEMBL;Acc:B7FTL4]	+	gene	Name match	0	2.82106e-12	1.61087e-11	-1.85318	-1.75989	6585	15361	5335	13616	13154	1533	955	1656	1787	2138
Phatr3_J44294	4	141692	142625	-	Phatr3_J44294	Phatr3_J44294	Predicted protein {ECO:0000313|EMBL:EEC50101.1} [Source:UniProtKB/TrEMBL;Acc:B7FTL7]	-	gene	Name match	0	2.59341e-12	1.48744e-11	1.36664	1.32849	541	2719	1004	1614	744	1398	585	1916	2006	2237
Phatr3_J44297	4	147883	149119	-	Phatr3_J44297	Phatr3_J44297	Predicted protein {ECO:0000313|EMBL:EEC50103.1} [Source:UniProtKB/TrEMBL;Acc:B7FTL9]	-	gene	Name match	0	0	0	3.58896	3.52068	470	2926	1210	1391	739	6417	5670	7390	7253	9562
Phatr3_EG02123	4	149577	152338	+	Phatr3_EG02123	Phatr3_EG02123	Predicted protein {ECO:0000313|EMBL:EEC49840.1} [Source:UniProtKB/TrEMBL;Acc:B7FTM0]	+	gene	Name match	0	1.1035e-05	3.12225e-05	-0.422331	-0.419414	2078	8750	4337	7588	3349	1685	1256	2201	1760	2300
Phatr3_EG02122	4	152908	155544	+	Phatr3_EG02122	Phatr3_EG02122	No description	+	gene	Name match	0	0.000437678	0.000993737	0.450542	0.445039	4577	25236	9452	17191	7662	8086	6338	8092	6764	9352
Phatr3_J44299	4	155588	156745	-	Phatr3_J44299	Phatr3_J44299	Predicted protein {ECO:0000313|EMBL:EEC50104.1} [Source:UniProtKB/TrEMBL;Acc:B7FTM1]	-	gene	Name match	0	2.22685e-10	1.06129e-09	-0.745848	-0.738186	446	2698	925	1962	818	289	202	428	399	534
Phatr3_J44300	4	157355	158934	-	Phatr3_J44300	Phatr3_J44300	Predicted protein {ECO:0000313|EMBL:EEC50105.1} [Source:UniProtKB/TrEMBL;Acc:B7FTM2]	-	gene	Name match	0	4.89984e-09	2.02229e-08	-1.6158	-1.52801	795	1673	861	2613	1731	274	133	254	257	428
Phatr3_J33704	4	159738	161633	-	Phatr3_J33704	Phatr3_J33704	Predicted protein {ECO:0000313|EMBL:EEC50106.1} [Source:UniProtKB/TrEMBL;Acc:B7FTM3]	-	gene	Name match	0	0.00153704	0.00317639	-2.11537	-1.57755	37	36	42	124	92	7	8	12	13	0
Phatr3_J44302	4	166686	168777	+	Phatr3_J44302	Phatr3_J44302	Predicted protein {ECO:0000313|EMBL:EEC49842.1} [Source:UniProtKB/TrEMBL;Acc:B7FTM6]	+	gene	Name match	0	2.27367e-13	1.44028e-12	1.25219	1.22527	3824	21453	8129	16119	7150	14705	9668	10952	10198	13215
Phatr3_J44303	4	169931	171674	+	Phatr3_J44303	Phatr3_J44303	Predicted protein {ECO:0000313|EMBL:EEC49843.1} [Source:UniProtKB/TrEMBL;Acc:B7FTM8]	+	gene	Name match	0	9.45632e-05	0.00023576	0.489772	0.484038	978	5071	1702	3268	1469	1258	819	2013	1785	2298
Phatr3_EG01553	4	172959	173219	+	Phatr3_EG01553	Phatr3_EG01553	No description	+	gene	Name match	0	4.92805e-10	2.26162e-09	3.21719	2.67708	3	198	59	32	19	320	169	162	194	179
Phatr3_J10881	4	173782	175485	-	Phatr3_J10881	Phatr3_J10881	Predicted protein {ECO:0000313|EMBL:EEC50109.1} [Source:UniProtKB/TrEMBL;Acc:B7FTM9]	-	gene	Name match	0	0.000157329	0.000380828	0.572056	0.562344	872	3846	1365	2684	1365	1541	1130	1284	1330	1522
Phatr3_J44305	4	176319	177194	-	Phatr3_J44305	Phatr3_J44305	Predicted protein {ECO:0000313|EMBL:EEC50110.1} [Source:UniProtKB/TrEMBL;Acc:B7FTN0]	-	gene	Name match	0	0.000295092	0.000687288	-1.14569	-1.06532	1184	12853	4201	3787	1319	633	409	1087	931	1432
Phatr3_J44306	4	177978	180676	-	Phatr3_J44306	Phatr3_J44306	Predicted protein {ECO:0000313|EMBL:EEC50111.1} [Source:UniProtKB/TrEMBL;Acc:B7FTN1]	-	gene	Name match	0	7.66761e-27	1.22798e-25	-0.88617	-0.881636	2443	12237	4253	7764	3548	1365	1032	1604	1430	2038
Phatr3_J44307	4	181833	184518	-	Phatr3_J44307	Phatr3_J44307	Predicted protein {ECO:0000313|EMBL:EEC50112.1} [Source:UniProtKB/TrEMBL;Acc:B7FTN2]	-	gene	Name match	0	2.24802e-39	6.69405e-38	1.59501	1.57747	780	3686	1728	2729	1283	3024	2107	3132	2602	3320
Phatr3_J44308	4	185563	187398	-	Phatr3_J44308	Phatr3_J44308	Predicted protein {ECO:0000313|EMBL:EEC50113.1} [Source:UniProtKB/TrEMBL;Acc:B7FTN3]	-	gene	Name match	0	4.52683e-05	0.000118069	-0.377754	-0.375329	2091	9356	3390	7792	3736	1762	1194	2227	2001	2238
Phatr3_J44310	4	197430	200838	+	Phatr3_J44310	Phatr3_J44310	Predicted protein {ECO:0000313|EMBL:EEC49844.1} [Source:UniProtKB/TrEMBL;Acc:B7FTN4]	+	gene	Name match	0	3.38381e-16	2.69478e-15	0.801621	0.795836	2911	16715	5956	12047	4656	5304	4660	7402	6362	9122
Phatr3_J44313	4	208290	209025	-	Phatr3_J44313	Phatr3_J44313	Predicted protein {ECO:0000313|EMBL:EEC50115.1} [Source:UniProtKB/TrEMBL;Acc:B7FTN7]	-	gene	Name match	0	0.00474008	0.00901925	-0.639068	-0.615367	475	3203	1001	1312	853	231	185	571	424	646
Phatr3_J33720	4	209997	210779	+	Phatr3_J33720	Phatr3_J33720	Predicted protein {ECO:0000313|EMBL:EEC49846.1} [Source:UniProtKB/TrEMBL;Acc:B7FTN8]	+	gene	Name match	0	0.000829385	0.00179991	-0.409202	-0.404641	732	3540	1294	2933	1303	545	381	792	639	1132
Phatr3_J44315	4	211024	212280	-	Phatr3_J44315	Phatr3_J44315	Predicted protein {ECO:0000313|EMBL:EEC50116.1} [Source:UniProtKB/TrEMBL;Acc:B7FTN9]	-	gene	Name match	0	0	8.40779e-45	-1.63201	-1.61614	1385	5247	2138	4083	1986	494	286	503	442	559
Phatr3_J44318	4	216327	217499	+	Phatr3_J44318	Phatr3_J44318	N-terminal histone linker H1 {ECO:0000313|EMBL:EEC49848.1} [Source:UniProtKB/TrEMBL;Acc:B7FTP2]	+	gene	Name match	0	0.000795876	0.00173106	-0.311497	-0.309486	2880	15356	5989	11359	5530	2787	2270	3301	3056	3511
Phatr3_J33729	4	224988	227285	+	Phatr3_J33729	Phatr3_J33729	Predicted protein {ECO:0000313|EMBL:EEC49851.1} [Source:UniProtKB/TrEMBL;Acc:B7FTP7]	+	gene	Name match	0	0.00514166	0.00970562	-2.17167	-1.50168	5	34	37	28	8	0	1	5	5	1
Phatr3_J33730	4	227877	229279	-	Phatr3_J33730	Phatr3_J33730	No description	-	gene	Name match	0	0.00050365	0.00113183	1.00068	0.941818	71	281	101	114	47	71	71	127	153	166
Phatr3_J11116	4	232712	234055	+	Phatr3_J11116	Phatr3_J11116	Predicted protein {ECO:0000313|EMBL:EEC49853.1} [Source:UniProtKB/TrEMBL;Acc:B7FTQ1]	+	gene	Name match	0	9.51009e-09	3.82077e-08	-1.44144	-1.37613	689	3066	1060	1834	1365	140	130	324	399	497
Phatr3_J44323	4	234469	236672	+	Phatr3_J44323	Phatr3_J44323	Predicted protein {ECO:0000313|EMBL:EEC49854.1} [Source:UniProtKB/TrEMBL;Acc:B7FTQ2]	+	gene	Name match	0	0	0	1.03094	1.02717	1595	7797	2673	5652	2930	3448	2643	4273	3769	5391
Phatr3_EG01596	4	235745	236814	-	Phatr3_EG01596	Phatr3_EG01596	No description	-	gene	Name match	0	1.80302e-09	7.77501e-09	0.460006	0.457987	1222	5591	1970	3901	2068	1767	1288	2016	1786	2615
Phatr3_J44324	4	236844	242031	-	Phatr3_J44324	Phatr3_J44324	Predicted protein {ECO:0000313|EMBL:EEC50122.1} [Source:UniProtKB/TrEMBL;Acc:B7FTQ3]	-	gene	Name match	0	0.00092	0.00198069	-0.453363	-0.447059	4063	14258	5639	12055	6762	2888	2348	3219	2632	3923
Phatr3_J44326	4	245340	246377	+	Phatr3_J44326	Phatr3_J44326	Predicted protein {ECO:0000313|EMBL:EEC49856.1} [Source:UniProtKB/TrEMBL;Acc:B7FTQ5]	+	gene	Name match	0	0.00191542	0.00389677	-0.942111	-0.880971	1496	5352	2205	5449	2408	420	241	1308	1079	1506
CHLM	4	249997	250773	-	CHLM	Phatr3_J18872	Magnesium-protoporphyrin IX methyltransferase {ECO:0000313|EMBL:EEC50125.1} [Source:UniProtKB/TrEMBL;Acc:B7FTQ8]	-	gene	Name match	0	1.1351e-09	4.99661e-09	-2.18072	-1.98829	4055	10769	3965	9271	5418	1311	635	444	558	500
Phatr3_EG01585	4	264603	264869	-	Phatr3_EG01585	Phatr3_EG01585	No description	-	gene	Name match	0	8.49918e-08	3.0665e-07	0.741805	0.731239	269	1618	648	959	444	538	475	585	579	745
Phatr3_J11014	4	265714	268176	+	Phatr3_J11014	Phatr3_J11014	Predicted protein {ECO:0000313|EMBL:EEC49861.1} [Source:UniProtKB/TrEMBL;Acc:B7FTR6]	+	gene	Name match	0	8.52727e-29	1.50886e-27	2.51151	2.41878	1641	6949	3164	3390	2518	12398	7337	7796	10278	9404
Phatr3_J44338	4	268344	269396	-	Phatr3_J44338	Phatr3_J44338	Predicted protein {ECO:0000313|EMBL:EEC50129.1} [Source:UniProtKB/TrEMBL;Acc:B7FTR7]	-	gene	Name match	0	1.14348e-11	6.16937e-11	0.655941	0.651358	1141	5105	2027	4163	2276	1735	1525	2459	2268	2969
Phatr3_J44339	4	270131	271701	-	Phatr3_J44339	Phatr3_J44339	Predicted protein {ECO:0000313|EMBL:EEC50130.1} [Source:UniProtKB/TrEMBL;Acc:B7FTR8]	-	gene	Name match	0	3.69469e-06	1.10955e-05	0.811754	0.793367	947	3278	1253	3206	1769	1286	963	2311	2126	2447
Phatr3_J44340	4	272379	273028	+	Phatr3_J44340	Phatr3_J44340	Predicted protein {ECO:0000313|EMBL:EEC49862.1} [Source:UniProtKB/TrEMBL;Acc:B7FTR9]	+	gene	Name match	0	4.60418e-10	2.11723e-09	0.844369	0.832853	2616	10520	3732	6723	3525	3258	2915	5559	4719	7216
Phatr3_J44341	4	273045	274248	-	Phatr3_J44341	Phatr3_J44341	Predicted protein {ECO:0000313|EMBL:EEC50131.1} [Source:UniProtKB/TrEMBL;Acc:B7FTS0]	-	gene	Name match	0	3.49425e-16	2.77704e-15	1.18928	1.17054	1198	7238	2605	5044	2521	2394	2453	4813	4016	5893
Phatr3_J33757	4	280880	281854	-	Phatr3_J33757	Phatr3_J33757	Predicted protein {ECO:0000313|EMBL:EEC50134.1} [Source:UniProtKB/TrEMBL;Acc:B7FTS4]	-	gene	Name match	0	1.96748e-39	5.87369e-38	1.77827	1.7541	499	3609	1414	2859	1059	2754	1751	3101	2845	3743
Phatr3_J44344	4	283802	286744	+	Phatr3_J44344	Phatr3_J44344	Predicted protein {ECO:0000313|EMBL:EEC49865.1} [Source:UniProtKB/TrEMBL;Acc:B7FTS6]	+	gene	Name match	0	0	2.38221e-44	3.11616	3.00741	959	3711	1130	2713	1461	4078	4892	10914	8747	14198
Phatr3_J44346	4	288740	289951	-	Phatr3_J44346	Phatr3_J44346	Predicted protein {ECO:0000313|EMBL:EEC50136.1} [Source:UniProtKB/TrEMBL;Acc:B7FTS8]	-	gene	Name match	0	1.72884e-10	8.33495e-10	0.728412	0.721343	880	5027	1821	3218	1672	1424	1087	2451	2062	2692
Phatr3_J44347	4	290217	292744	+	Phatr3_J44347	Phatr3_J44347	Predicted protein {ECO:0000313|EMBL:EEC49866.1} [Source:UniProtKB/TrEMBL;Acc:B7FTS9]	+	gene	Name match	0	4.8247e-20	5.15358e-19	-3.38853	-3.07111	1278	1850	552	1435	1474	53	57	76	81	100
Phatr3_J10670	4	294027	294570	+	Phatr3_J10670	Phatr3_J10670	Predicted protein {ECO:0000313|EMBL:EEC49867.1} [Source:UniProtKB/TrEMBL;Acc:B7FTT1]	+	gene	Name match	0	0.000571456	0.00127071	-0.259188	-0.258087	935	4272	1699	3074	1517	850	594	897	918	1233
Phatr3_EG01571	4	303935	304515	+	Phatr3_EG01571	Phatr3_EG01571	No description	+	gene	Name match	0	1.40249e-10	6.84062e-10	1.10715	1.08286	811	3946	1819	3232	1310	2427	1853	2324	1667	2399
Phatr3_EG01560	4	306235	306993	+	Phatr3_EG01560	Phatr3_EG01560	No description	+	gene	Name match	0	3.2882e-22	4.12104e-21	1.63591	1.60153	673	3218	1495	2490	1104	2688	2199	2856	1830	3046
Phatr3_J33767	4	308386	309220	+	Phatr3_J33767	Phatr3_J33767	Predicted protein {ECO:0000313|EMBL:EEC49869.1} [Source:UniProtKB/TrEMBL;Acc:B7FTT5]	+	gene	Name match	0	9.90287e-06	2.82043e-05	-0.723379	-0.709079	935	4103	1461	3196	2058	503	352	804	780	1065
Phatr3_J33768	4	309561	310391	-	Phatr3_J33768	Phatr3_J33768	Predicted protein {ECO:0000313|EMBL:EEC50140.1} [Source:UniProtKB/TrEMBL;Acc:B7FTT6]	-	gene	Name match	0	8.23761e-15	5.8625e-14	-0.728253	-0.723458	4704	24128	9046	16918	7612	3503	2471	3584	3089	4361
Phatr3_J18893	4	316118	317417	-	Phatr3_J18893	Phatr3_J18893	Predicted protein {ECO:0000313|EMBL:EEC50143.1} [Source:UniProtKB/TrEMBL;Acc:B7FTU0]	-	gene	Name match	0	7.56614e-08	2.75117e-07	-0.595902	-0.590439	6159	27979	11061	21876	10131	4869	3643	4873	4265	5617
Phatr3_J33773	4	318599	319642	+	Phatr3_J33773	Phatr3_J33773	Predicted protein {ECO:0000313|EMBL:EEC49871.1} [Source:UniProtKB/TrEMBL;Acc:B7FTU1]	+	gene	Name match	0	7.11309e-05	0.000180274	2.35352	1.86135	3	13	4	3	3	21	3	11	10	18
Phatr3_J10752	4	322771	323142	+	Phatr3_J10752	Phatr3_J10752	Predicted protein {ECO:0000313|EMBL:EEC49873.1} [Source:UniProtKB/TrEMBL;Acc:B7FTU4]	+	gene	Name match	0	0.000455188	0.00103048	-0.667839	-0.650109	411	2246	851	1560	679	212	143	453	368	545
Phatr3_J33776	4	323267	323770	-	Phatr3_J33776	Phatr3_J33776	Predicted protein {ECO:0000313|EMBL:EEC50145.1} [Source:UniProtKB/TrEMBL;Acc:B7FTU5]	-	gene	Name match	0	3.33405e-09	1.39855e-08	0.87202	0.857974	1222	7501	2617	4041	1676	2656	2112	3022	2402	3407
Phatr3_J44357	4	324253	325170	-	Phatr3_J44357	Phatr3_J44357	Predicted protein {ECO:0000313|EMBL:EEC50146.1} [Source:UniProtKB/TrEMBL;Acc:B7FTU6]	-	gene	Name match	0	3.22905e-10	1.50927e-09	0.507234	0.504758	1482	7053	2702	4656	2465	2243	1754	2502	2306	3302
Phatr3_J18899	4	325774	327432	+	Phatr3_J18899	Phatr3_J18899	Serine/threonine-protein phosphatase {ECO:0000256|RuleBase:RU004273} [Source:UniProtKB/TrEMBL;Acc:B7FTU7]	+	gene	Name match	0	0.000122748	0.000301003	0.47126	0.465975	1594	6807	2492	5862	3374	2203	1727	2828	2897	3661
Phatr3_J44359	4	327594	330059	-	Phatr3_J44359	Phatr3_J44359	Predicted protein {ECO:0000313|EMBL:EEC50147.1} [Source:UniProtKB/TrEMBL;Acc:B7FTU8]	-	gene	Name match	0	0.000408667	0.000932962	0.907873	0.86489	1482	8295	3344	6061	1994	4908	3099	2942	2426	3278
Phatr3_EG01558	4	331946	332722	+	Phatr3_EG01558	Phatr3_EG01558	No description	+	gene	Name match	0	0.000524101	0.00117371	-0.465969	-0.459731	424	2330	825	1708	694	393	190	513	360	528
Phatr3_J54229	4	347899	354529	+	Phatr3_J54229	Phatr3_J54229	Formin homology 2 containing protein {ECO:0000313|EMBL:EEC49877.1} [Source:UniProtKB/TrEMBL;Acc:B7FTV5]	+	gene	Name match	0	3.28098e-14	2.23394e-13	-2.30593	-2.15576	4081	5280	4100	11208	6625	667	591	675	613	855
Phatr3_J26029	4	356119	357644	-	Phatr3_J26029	Phatr3_J26029	Predicted protein {ECO:0000313|EMBL:EEC50152.1} [Source:UniProtKB/TrEMBL;Acc:B7FTV6]	-	gene	Name match	0	1.8358e-07	6.36517e-07	-2.22359	-1.95516	15986	19613	7525	23448	18206	853	731	2654	3295	3908
Phatr3_J26035	4	360991	362448	-	Phatr3_J26035	Phatr3_J26035	Predicted protein {ECO:0000313|EMBL:EEC50153.1} [Source:UniProtKB/TrEMBL;Acc:B7FTV8]	-	gene	Name match	0	7.13679e-05	0.000180832	1.21522	1.13512	1151	2128	765	1945	1816	2502	1394	1862	1755	2311
Phatr3_J44370	4	365312	366247	-	Phatr3_J44370	Phatr3_J44370	Predicted protein {ECO:0000313|EMBL:EEC50154.1} [Source:UniProtKB/TrEMBL;Acc:B7FTW0]	-	gene	Name match	0	8.13089e-06	2.34327e-05	-0.686347	-0.674332	901	6365	2483	3564	1474	637	576	899	860	1058
Phatr3_J18911	4	366695	368462	+	Phatr3_J18911	Phatr3_J18911	Aspartate--ammonia ligase {ECO:0000313|EMBL:EEC49880.1} [Source:UniProtKB/TrEMBL;Acc:B7FTW1]	+	gene	Name match	0	0.00326014	0.00638162	-0.928257	-0.863516	2350	27706	8519	7720	2565	1909	1064	2575	2111	2846
HUFD1	4	368470	369839	-	HUFD1	Phatr3_J10963	Predicted protein {ECO:0000313|EMBL:EEC50155.1} [Source:UniProtKB/TrEMBL;Acc:B7FTW2]	-	gene	Name match	0	7.84002e-09	3.16949e-08	0.709099	0.701131	1483	9760	3441	6150	2502	3202	2498	3446	3196	4172
Phatr3_J44374	4	371703	372811	-	Phatr3_J44374	Phatr3_J44374	No description	-	gene	Name match	0	5.36697e-43	1.78049e-41	2.03561	2.00251	279	1089	518	801	338	1009	606	1308	1332	1826
Phatr3_J11003	4	373155	374495	+	Phatr3_J11003	Phatr3_J11003	Predicted protein {ECO:0000313|EMBL:EEC49882.1} [Source:UniProtKB/TrEMBL;Acc:B7FTW5]	+	gene	Name match	0	7.12947e-10	3.20992e-09	0.893285	0.879389	380	2459	1003	1409	633	847	526	1199	1029	1404
Phatr3_J10872	4	376971	377851	-	Phatr3_J10872	Phatr3_J10872	Predicted protein {ECO:0000313|EMBL:EEC50158.1} [Source:UniProtKB/TrEMBL;Acc:B7FTW7]	-	gene	Name match	0	5.53971e-07	1.82097e-06	0.599189	0.592795	2444	11042	3878	7566	3173	3432	2029	4720	4249	5680
Phatr3_J18927	4	380726	381823	-	Phatr3_J18927	Phatr3_J18927	Predicted protein {ECO:0000313|EMBL:EEC50160.1} [Source:UniProtKB/TrEMBL;Acc:B7FTW9]	-	gene	Name match	0	2.83106e-11	1.47284e-10	2.67255	2.38258	88	1933	607	453	153	2047	997	1531	1458	1690
Phatr3_J44382	4	386668	387855	-	Phatr3_J44382	Phatr3_J44382	ATP-dependent Clp protease proteolytic subunit {ECO:0000256|RuleBase:RU003567} [Source:UniProtKB/TrEMBL;Acc:B7FTX1]	-	gene	Name match	0	2.07601e-08	8.0116e-08	0.739464	0.7299	3314	23788	7673	14490	5891	7655	5932	8623	7201	9811
Phatr3_J44386	4	395875	396893	+	Phatr3_J44386	Phatr3_J44386	Predicted protein {ECO:0000313|EMBL:EEC49884.1} [Source:UniProtKB/TrEMBL;Acc:B7FTX5]	+	gene	Name match	0	3.04638e-05	8.16506e-05	-0.488266	-0.483279	1348	8857	3162	6350	2676	1083	937	1753	1344	2006
Phatr3_J5546	4	403963	404954	-	Phatr3_J5546	Phatr3_J5546	Predicted protein {ECO:0000313|EMBL:EEC50166.1} [Source:UniProtKB/TrEMBL;Acc:B7FTX8]	-	gene	Name match	0	1.67075e-06	5.21934e-06	0.81244	0.795232	301	2030	789	1197	553	515	459	911	729	1324
Phatr3_J44391	4	408492	409952	-	Phatr3_J44391	Phatr3_J44391	Predicted protein {ECO:0000313|EMBL:EEC50167.1} [Source:UniProtKB/TrEMBL;Acc:B7FTY0]	-	gene	Name match	0	5.92014e-10	2.69672e-09	0.609667	0.605251	1021	6158	2403	4205	1774	2062	1368	2456	2099	2638
Phatr3_J44392	4	411590	412354	-	Phatr3_J44392	Phatr3_J44392	Predicted protein {ECO:0000313|EMBL:EEC50168.1} [Source:UniProtKB/TrEMBL;Acc:B7FTY1]	-	gene	Name match	0	1.19668e-06	3.8006e-06	-0.666068	-0.656754	1524	6056	2413	3592	2079	861	682	1131	990	1022
Phatr3_J33814	4	413171	414307	+	Phatr3_J33814	Phatr3_J33814	Predicted protein {ECO:0000313|EMBL:EEC49887.1} [Source:UniProtKB/TrEMBL;Acc:B7FTY2]	+	gene	Name match	0	3.26834e-08	1.23751e-07	-2.5268	-2.18462	29	110	78	171	87	5	4	17	11	3
Phatr3_J44395	4	420624	421652	+	Phatr3_J44395	Phatr3_J44395	Predicted protein {ECO:0000313|EMBL:EEC49888.1} [Source:UniProtKB/TrEMBL;Acc:B7FTY5]	+	gene	Name match	0	0.0035736	0.00694615	-0.751784	-0.715874	4318	11311	6098	8449	6483	2753	2044	1789	2161	2048
FABFB	4	421691	423065	-	FABFB	Phatr3_J18940	3-oxoacyl-[acyl-carrier-protein] synthase {ECO:0000256|PIRNR:PIRNR000447} [Source:UniProtKB/TrEMBL;Acc:B7FTY6]	-	gene	Name match	0	6.63519e-09	2.70685e-08	-0.794301	-0.783242	596	2509	973	1940	1111	318	217	398	495	562
Phatr3_J44397	4	423419	425560	+	Phatr3_J44397	Phatr3_J44397	Predicted protein {ECO:0000313|EMBL:EEC49889.1} [Source:UniProtKB/TrEMBL;Acc:B7FTY7]	+	gene	Name match	0	2.13224e-27	3.5516e-26	-1.13426	-1.12498	686	3165	1378	2622	1142	391	273	387	369	464
Phatr3_EG01606	4	425595	428249	-	Phatr3_EG01606	Phatr3_EG01606	No description	-	gene	Name match	0	0.000565702	0.00125866	-0.388734	-0.385044	1296	5087	2283	4235	2344	1110	792	1068	1106	1500
Phatr3_J44398	4	428963	431697	-	Phatr3_J44398	Phatr3_J44398	Predicted protein {ECO:0000313|EMBL:EEC50172.1} [Source:UniProtKB/TrEMBL;Acc:B7FTY8]	-	gene	Name match	0	5.76653e-10	2.63396e-09	0.683794	0.677581	3295	19145	7058	13477	6089	7807	4596	7112	7048	8527
Phatr3_J44399	4	432429	436659	-	Phatr3_J44399	Phatr3_J44399	Predicted protein {ECO:0000313|EMBL:EEC50173.1} [Source:UniProtKB/TrEMBL;Acc:B7FTY9]	-	gene	Name match	0	2.27296e-08	8.73978e-08	0.710829	0.702276	9938	46020	19545	36608	17836	21363	15259	20721	16825	22919
Phatr3_J44400	4	438719	439820	-	Phatr3_J44400	Phatr3_J44400	Predicted protein {ECO:0000313|EMBL:EEC50175.1} [Source:UniProtKB/TrEMBL;Acc:B7FTZ1]	-	gene	Name match	0	2.47365e-39	7.32842e-38	-1.77097	-1.74701	2339	12056	4255	7996	3641	644	559	1133	623	1119
Phatr3_J44401	4	440045	441085	+	Phatr3_J44401	Phatr3_J44401	Predicted protein {ECO:0000313|EMBL:EEC49890.1} [Source:UniProtKB/TrEMBL;Acc:B7FTZ2]	+	gene	Name match	0	0	0	-1.81005	-1.79814	1776	8370	3062	5968	2876	505	389	753	497	785
Phatr3_J18945	4	443169	444857	+	Phatr3_J18945	Phatr3_J18945	Transport protein {ECO:0000313|EMBL:EEC49891.1} [Source:UniProtKB/TrEMBL;Acc:B7FTZ4]	+	gene	Name match	0	3.42018e-17	2.97173e-16	-1.45296	-1.42119	1158	4882	1609	3462	1989	303	234	580	589	617
Phatr3_J33827	4	445000	446238	-	Phatr3_J33827	Phatr3_J33827	Predicted protein {ECO:0000313|EMBL:EEC50177.1} [Source:UniProtKB/TrEMBL;Acc:B7FTZ5]	-	gene	Name match	0	3.1371e-20	3.42638e-19	1.09187	1.08045	338	2012	674	1429	734	1067	676	964	946	1297
Phatr3_EG01608	4	448084	448995	-	Phatr3_EG01608	Phatr3_EG01608	No description	-	gene	Name match	0	2.0448e-07	7.06037e-07	-0.475394	-0.472412	992	4971	1852	3653	1630	801	654	888	859	1047
Phatr3_J26077	4	457961	459652	+	Phatr3_J26077	Phatr3_J26077	Predicted protein {ECO:0000313|EMBL:EEC49893.1} [Source:UniProtKB/TrEMBL;Acc:B7FTZ9]	+	gene	Name match	0	7.25953e-08	2.64133e-07	-0.439227	-0.437037	1154	6385	2542	4511	2192	1088	737	1163	1203	1456
Phatr3_J11041	4	463527	464513	-	Phatr3_J11041	Phatr3_J11041	No description	-	gene	Name match	0	1.64439e-07	5.73395e-07	-0.995734	-0.969368	644	3478	1398	2243	1181	349	150	529	505	628
PGAM_6	4	469016	470065	-	PGAM_6	Phatr3_J33839	Predicted protein {ECO:0000313|EMBL:EEC50184.1} [Source:UniProtKB/TrEMBL;Acc:B7FU06]	-	gene	Name match	0	8.84702e-18	8.03478e-17	0.999274	0.98919	3814	23059	7559	14776	5916	7150	6570	11563	9980	13791
Phatr3_J10805	4	472695	481166	-	Phatr3_J10805	Phatr3_J10805	Predicted protein {ECO:0000313|EMBL:EEC50185.1} [Source:UniProtKB/TrEMBL;Acc:B7FU08]	-	gene	Name match	0	6.63477e-16	5.16023e-15	1.39982	1.36885	5381	30844	14187	23749	8798	21398	16145	19033	15658	23619
Phatr3_J33842	4	481858	482439	+	Phatr3_J33842	Phatr3_J33842	Predicted protein {ECO:0000313|EMBL:EEC49897.1} [Source:UniProtKB/TrEMBL;Acc:B7FU09]	+	gene	Name match	0	6.41315e-05	0.000163711	-0.633091	-0.621343	507	1643	678	1276	844	266	188	353	315	503
Phatr3_J33844	4	486520	487191	-	Phatr3_J33844	Phatr3_J33844	Predicted protein {ECO:0000313|EMBL:EEC50186.1} [Source:UniProtKB/TrEMBL;Acc:B7FU11]	-	gene	Name match	0	7.45025e-21	8.54614e-20	-1.94694	-1.8855	615	2021	608	1894	1160	129	118	176	175	194
Phatr3_J44417	4	488854	490608	-	Phatr3_J44417	Phatr3_J44417	Predicted protein {ECO:0000313|EMBL:EEC50187.1} [Source:UniProtKB/TrEMBL;Acc:B7FU13]	-	gene	Name match	0	1.21073e-20	1.35936e-19	-1.02957	-1.02019	1354	5426	2210	4220	2249	563	446	838	860	943
Phatr3_J6254	4	491140	491860	+	Phatr3_J6254	Phatr3_J6254	Golgi apparatus membrane protein TVP23 homolog {ECO:0000256|RuleBase:RU361206} [Source:UniProtKB/TrEMBL;Acc:B7FU14]	+	gene	Name match	0	0.000344833	0.000796289	0.300603	0.299014	638	3277	1179	2492	1078	906	700	1009	910	1304
Phatr3_J44420	4	497326	498207	-	Phatr3_J44420	Phatr3_J44420	Predicted protein {ECO:0000313|EMBL:EEC50189.1} [Source:UniProtKB/TrEMBL;Acc:B7FU16]	-	gene	Name match	0	4.91781e-10	2.25781e-09	-1.1504	-1.12153	1130	3793	1586	3411	1898	307	321	627	568	872
Phatr3_J44421	4	498864	503120	+	Phatr3_J44421	Phatr3_J44421	Predicted protein {ECO:0000313|EMBL:EEC49901.1} [Source:UniProtKB/TrEMBL;Acc:B7FU17]	+	gene	Name match	0	2.90754e-05	7.81532e-05	0.460048	0.455889	2663	9867	3913	8454	4778	3467	2575	4312	4015	5504
Phatr3_EG01601	4	502520	504993	-	Phatr3_EG01601	Phatr3_EG01601	No description	-	gene	Name match	0	0.00267254	0.00530453	0.44343	0.436258	702	2469	776	2073	1099	833	655	969	967	1197
Phatr3_J44423	4	504973	505806	+	Phatr3_J44423	Phatr3_J44423	Predicted protein {ECO:0000313|EMBL:EEC49902.1} [Source:UniProtKB/TrEMBL;Acc:B7FU18]	+	gene	Name match	0	7.60087e-15	5.42926e-14	1.00002	0.987714	1315	8530	2853	4449	2227	2539	2331	4086	3425	5004
Phatr3_J44425	4	509561	511432	+	Phatr3_J44425	Phatr3_J44425	Alpha-mannosyltransferase {ECO:0000313|EMBL:EEC49903.1} [Source:UniProtKB/TrEMBL;Acc:B7FU21]	+	gene	Name match	0	2.78004e-09	1.17787e-08	-1.07712	-1.05111	1787	5770	2040	4209	2452	927	482	720	721	905
Phatr3_EG02382	4	513837	518455	+	Phatr3_EG02382	Phatr3_EG02382	Predicted protein {ECO:0000313|EMBL:EEC49905.1} [Source:UniProtKB/TrEMBL;Acc:B7FU24]	+	gene	Name match	0	2.56777e-06	7.84893e-06	-1.1862	-1.1318	179	420	330	690	325	89	70	73	75	122
Phatr3_J44429	4	521848	523083	+	Phatr3_J44429	Phatr3_J44429	Predicted protein {ECO:0000313|EMBL:EEC49907.1} [Source:UniProtKB/TrEMBL;Acc:B7FU27]	+	gene	Name match	0	0.00513979	0.00970367	-0.344183	-0.340301	1207	4807	1635	3293	1736	913	705	1033	919	1087
Phatr3_J44430	4	524290	524937	+	Phatr3_J44430	Phatr3_J44430	Predicted protein {ECO:0000313|EMBL:EEC49908.1} [Source:UniProtKB/TrEMBL;Acc:B7FU28]	+	gene	Name match	0	2.90085e-36	7.47225e-35	-1.38198	-1.36954	659	3761	1304	2287	1193	336	170	364	322	426
Phatr3_J4266	4	525136	526261	-	Phatr3_J4266	Phatr3_J4266	Predicted protein {ECO:0000313|EMBL:EEC50194.1} [Source:UniProtKB/TrEMBL;Acc:B7FU29]	-	gene	Name match	0	7.47234e-20	7.86622e-19	1.21531	1.19928	2112	15703	5455	9532	3814	6838	5058	8690	6779	9255
Phatr3_EG02634	4	531497	532590	+	Phatr3_EG02634	Phatr3_EG02634	No description	+	gene	Name match	0	0.000919588	0.00198017	-0.809076	-0.774427	81	453	168	321	187	31	34	103	80	78
Phatr3_EG02633	4	532918	533901	+	Phatr3_EG02633	Phatr3_EG02633	Predicted protein {ECO:0000313|EMBL:EEC49910.1} [Source:UniProtKB/TrEMBL;Acc:B7FU31]	+	gene	Name match	0	1.18752e-25	1.78174e-24	-2.39108	-2.30109	364	2734	849	1352	505	71	38	112	117	153
Phatr3_EG02632	4	535205	536664	+	Phatr3_EG02632	Phatr3_EG02632	Predicted protein {ECO:0000313|EMBL:EEC49911.1} [Source:UniProtKB/TrEMBL;Acc:B7FU32]	+	gene	Name match	0	1.53703e-06	4.81971e-06	0.659148	0.64994	2735	13829	5060	9059	3840	5231	3885	5071	4453	5484
Phatr3_J33867	4	537301	538509	+	Phatr3_J33867	Phatr3_J33867	Predicted protein {ECO:0000313|EMBL:EEC49912.1} [Source:UniProtKB/TrEMBL;Acc:B7FU33]	+	gene	Name match	0	1.95438e-26	3.07914e-25	-1.76305	-1.72732	7771	45893	17353	33691	14025	3164	2656	3584	2270	3473
Phatr3_EG01554	4	538748	539016	+	Phatr3_EG01554	Phatr3_EG01554	No description	+	gene	Name match	0	0	0	-3.30519	-3.22665	2511	15634	6300	10524	4215	402	272	394	240	422
Phatr3_J44437	4	545368	547378	+	Phatr3_J44437	Phatr3_J44437	Predicted protein {ECO:0000313|EMBL:EEC49914.1} [Source:UniProtKB/TrEMBL;Acc:B7FU37]	+	gene	Name match	0	5.22076e-10	2.39124e-09	-1.59631	-1.52065	1730	4284	1449	3108	3033	435	280	523	596	567
EPrPhatr3G00000013088	4	553453	553978	-	EPrPhatr3G00000013088	EPrPhatr3G00000013088	No description	-	gene	Name match	0	1.23903e-13	8.01893e-13	-0.928723	-0.917877	617	3939	1413	2356	1087	476	274	499	394	556
Phatr3_J44440	4	555279	556340	-	Phatr3_J44440	Phatr3_J44440	Predicted protein {ECO:0000313|EMBL:EEC50199.1} [Source:UniProtKB/TrEMBL;Acc:B7FU43]	-	gene	Name match	0	0.000564061	0.00125547	-0.792285	-0.76209	190	1175	440	753	282	77	69	189	175	251
Phatr3_J44441	4	557169	570671	+	Phatr3_J44441	Phatr3_J44441	Predicted protein {ECO:0000313|EMBL:EEC49918.1} [Source:UniProtKB/TrEMBL;Acc:B7FU44]	+	gene	Name match	0	9.13216e-22	1.10742e-20	1.06939	1.05946	6107	36171	15452	25507	10152	16006	12392	19325	16803	23220
Phatr3_J44442	4	571241	572050	-	Phatr3_J44442	Phatr3_J44442	Predicted protein {ECO:0000313|EMBL:EEC50200.1} [Source:UniProtKB/TrEMBL;Acc:B7FU45]	-	gene	Name match	0	1.77454e-08	6.90771e-08	0.933495	0.914562	633	2143	875	1585	877	766	663	1591	1176	1696
Phatr3_J11022	4	576024	577464	-	Phatr3_J11022	Phatr3_J11022	Predicted protein {ECO:0000313|EMBL:EEC50201.1} [Source:UniProtKB/TrEMBL;Acc:B7FU48]	-	gene	Name match	0	9.10514e-22	1.10652e-20	-1.15749	-1.14493	1301	7841	2986	4722	2394	659	408	922	852	1160
Phatr3_J33885	4	586868	588756	-	Phatr3_J33885	Phatr3_J33885	Predicted protein {ECO:0000313|EMBL:EEC50202.1} [Source:UniProtKB/TrEMBL;Acc:B7FU51]	-	gene	Name match	0	6.80709e-13	4.14296e-12	0.573197	0.57046	2669	12086	4168	8227	4453	4121	3030	4820	4134	5817
Phatr3_EG02133	4	594481	596374	-	Phatr3_EG02133	Phatr3_EG02133	No description	-	gene	Name match	0	0.00189012	0.00384732	0.390685	0.386087	645	3544	1368	2850	1207	1206	852	1187	954	1405
Phatr3_EG02129	4	596399	599018	-	Phatr3_EG02129	Phatr3_EG02129	Predicted protein {ECO:0000313|EMBL:EEC50203.1} [Source:UniProtKB/TrEMBL;Acc:B7FU55]	-	gene	Name match	0	0.000169741	0.000408748	-0.267863	-0.266843	1448	7270	2380	5069	2566	1305	929	1638	1366	1919
Phatr3_J44449	4	599628	600176	-	Phatr3_J44449	Phatr3_J44449	Predicted protein {ECO:0000313|EMBL:EEC50204.1} [Source:UniProtKB/TrEMBL;Acc:B7FU56]	-	gene	Name match	0	1.51078e-21	1.80225e-20	0.800917	0.79668	1109	5060	1915	3397	1634	1725	1488	2332	2261	2824
Phatr3_J44450	4	600902	601956	-	Phatr3_J44450	Phatr3_J44450	Predicted protein {ECO:0000313|EMBL:EEC50205.1} [Source:UniProtKB/TrEMBL;Acc:B7FU57]	-	gene	Name match	0	5.29079e-27	8.54378e-26	-1.3229	-1.308	3093	17212	6374	11877	5715	1673	1250	1676	1344	1918
Phatr3_J10847	4	602845	604291	+	Phatr3_J10847	Phatr3_J10847	Predicted protein {ECO:0000313|EMBL:EEC49926.1} [Source:UniProtKB/TrEMBL;Acc:B7FU58]	+	gene	Name match	0	2.54051e-15	1.89246e-14	-0.812959	-0.806545	6183	30353	10881	22287	13078	4098	3229	4571	4213	5654
Phatr3_J33893	4	605561	606812	-	Phatr3_J33893	Phatr3_J33893	No description	-	gene	Name match	0	2.25451e-05	6.15314e-05	0.339204	0.337575	1099	5658	1907	3637	1606	1465	1043	1846	1545	2095
Phatr3_EG01592	4	607240	607812	-	Phatr3_EG01592	Phatr3_EG01592	No description	-	gene	Name match	0	0.00065315	0.00143945	0.702359	0.680647	113	1142	396	565	231	330	231	314	336	461
Phatr3_J33896	4	612404	614945	-	Phatr3_J33896	Phatr3_J33896	Predicted protein {ECO:0000313|EMBL:EEC50208.1} [Source:UniProtKB/TrEMBL;Acc:B7FU63]	-	gene	Name match	0	7.84687e-05	0.000197623	-1.00576	-0.958942	619	1974	726	2040	1354	194	157	429	419	540
Phatr3_J44454	4	615478	617036	+	Phatr3_J44454	Phatr3_J44454	Predicted protein {ECO:0000313|EMBL:EEC49929.1} [Source:UniProtKB/TrEMBL;Acc:B7FU64]	+	gene	Name match	0	2.58558e-08	9.88635e-08	1.18027	1.14168	257	2266	846	1376	447	660	640	1375	959	1450
Phatr3_EG02135	4	617253	619484	-	Phatr3_EG02135	Phatr3_EG02135	No description	-	gene	Name match	0	1.20618e-05	3.39872e-05	0.82522	0.803695	782	4333	1535	3031	1533	2276	1456	1628	1405	1908
Phatr3_EG01550	4	620605	622176	+	Phatr3_EG01550	Phatr3_EG01550	No description	+	gene	Name match	0	7.26974e-14	4.80918e-13	1.75176	1.68231	1042	3681	1490	4198	2207	2351	1956	5166	5387	6601
Phatr3_EG02128	4	622597	625510	-	Phatr3_EG02128	Phatr3_EG02128	No description	-	gene	Name match	0	2.38375e-08	9.15069e-08	0.653713	0.647029	1932	11221	4459	9033	4160	4005	3433	4604	4250	5206
Phatr3_J33901	4	626345	628135	+	Phatr3_J33901	Phatr3_J33901	Predicted protein {ECO:0000313|EMBL:EEC49930.1} [Source:UniProtKB/TrEMBL;Acc:B7FU66]	+	gene	Name match	0	2.11738e-08	8.16313e-08	0.733566	0.724213	422	1622	737	1822	704	786	515	1004	839	1005
Phatr3_J10781	4	629269	632096	+	Phatr3_J10781	Phatr3_J10781	Predicted protein {ECO:0000313|EMBL:EEC49931.1} [Source:UniProtKB/TrEMBL;Acc:B7FU67]	+	gene	Name match	0	0.000563059	0.00125372	0.350425	0.34772	4059	18932	7305	15094	7445	6108	4781	6486	5836	7545
Phatr3_J44462	4	637021	638487	+	Phatr3_J44462	Phatr3_J44462	Predicted protein {ECO:0000313|EMBL:EEC49933.1} [Source:UniProtKB/TrEMBL;Acc:B7FU71]	+	gene	Name match	0	7.20714e-20	7.6008e-19	0.897392	0.890902	874	4421	1464	2614	1214	1498	1135	2168	1856	2394
Phatr3_J44463	4	639778	641112	+	Phatr3_J44463	Phatr3_J44463	Predicted protein {ECO:0000313|EMBL:EEC49934.1} [Source:UniProtKB/TrEMBL;Acc:B7FU73]	+	gene	Name match	0	0.00443071	0.00849164	0.283225	0.281128	783	4174	1661	2760	1270	1221	807	1252	1142	1449
Phatr3_EG01557	4	642297	642761	+	Phatr3_EG01557	Phatr3_EG01557	No description	+	gene	Name match	0	0.000340553	0.000786873	0.894004	0.853839	139	412	156	316	309	182	162	275	331	340
Phatr3_EG02390	4	643186	655322	+	Phatr3_EG02390	Phatr3_EG02390	Predicted protein {ECO:0000313|EMBL:EEC49936.1} [Source:UniProtKB/TrEMBL;Acc:B7FU77]	+	gene	Name match	0	2.81716e-07	9.57241e-07	0.633282	0.62611	11012	48325	21141	37681	17278	19310	15944	20576	16780	23765
Phatr3_J44466	4	647626	648708	-	Phatr3_J44466	Phatr3_J44466	Predicted protein {ECO:0000313|EMBL:EEC50214.1} [Source:UniProtKB/TrEMBL;Acc:B7FU76]	-	gene	Name match	0	1.74803e-09	7.54908e-09	-0.674001	-0.667698	333	1738	570	1365	630	206	192	287	268	368
Phatr3_J44468	4	655320	658190	-	Phatr3_J44468	Phatr3_J44468	Predicted protein {ECO:0000313|EMBL:EEC50215.1} [Source:UniProtKB/TrEMBL;Acc:B7FU78]	-	gene	Name match	0	4.58313e-15	3.33509e-14	0.704915	0.700648	2034	9937	4013	7879	3429	3183	2478	4886	4477	5774
Phatr3_J44469	4	663435	668013	+	Phatr3_J44469	Phatr3_J44469	Predicted protein {ECO:0000313|EMBL:EEC49939.1} [Source:UniProtKB/TrEMBL;Acc:B7FU82]	+	gene	Name match	0	1.06364e-19	1.10571e-18	-1.44767	-1.42049	4510	12707	6816	14891	8059	1546	1084	1855	1764	2512
Phatr3_J10835	4	668070	670998	-	Phatr3_J10835	Phatr3_J10835	Translation initiation factor IF-2 {ECO:0000256|RuleBase:RU000644} [Source:UniProtKB/TrEMBL;Acc:B7FU83]	-	gene	Name match	0	2.88375e-06	8.76873e-06	-0.590773	-0.583762	7783	30185	12134	24145	12545	5880	4114	5489	5025	6527
Phatr3_J33920	4	672261	673287	+	Phatr3_J33920	Phatr3_J33920	Predicted protein {ECO:0000313|EMBL:EEC49940.1} [Source:UniProtKB/TrEMBL;Acc:B7FU84]	+	gene	Name match	0	2.39668e-17	2.1076e-16	-1.69671	-1.64699	3899	23834	8363	20029	9246	1162	861	2545	1742	3209
Phatr3_J33921	4	673776	674718	+	Phatr3_J33921	Phatr3_J33921	Predicted protein {ECO:0000313|EMBL:EEC49941.1} [Source:UniProtKB/TrEMBL;Acc:B7FU85]	+	gene	Name match	0	9.72822e-24	1.3468e-22	-1.77332	-1.73272	891	4690	1767	3356	1533	235	150	331	443	535
Phatr3_J44472	4	674949	675494	-	Phatr3_J44472	Phatr3_J44472	Predicted protein {ECO:0000313|EMBL:EEC50218.1} [Source:UniProtKB/TrEMBL;Acc:B7FU86]	-	gene	Name match	0	4.71377e-20	5.04898e-19	-0.925519	-0.918475	1350	7403	3005	5019	2034	847	579	1006	866	1199
Phatr3_J19000	4	682203	683332	-	Phatr3_J19000	Phatr3_J19000	Farnesyltranstransferase {ECO:0000313|EMBL:EEC50220.1} [Source:UniProtKB/TrEMBL;Acc:B7FU89]	-	gene	Name match	0	3.0173e-14	2.06044e-13	-1.54142	-1.49505	4186	15380	5131	11618	6910	1799	1104	1243	1319	1434
Phatr3_J7893	4	685563	686531	+	Phatr3_J7893	Phatr3_J7893	30S ribosomal protein S15 {ECO:0000256|RuleBase:RU003920} [Source:UniProtKB/TrEMBL;Acc:B7FU91]	+	gene	Name match	0	8.30764e-15	5.90512e-14	-0.89768	-0.888725	3085	12512	4668	8264	5248	1672	1202	2064	1673	2048
Phatr3_EG02639	4	695147	696742	+	Phatr3_EG02639	Phatr3_EG02639	Predicted protein {ECO:0000313|EMBL:EEC49948.1} [Source:UniProtKB/TrEMBL;Acc:B7FU95]	+	gene	Name match	0	1.15676e-12	6.8718e-12	-0.741499	-0.73548	1049	5557	2007	4244	1520	669	470	917	824	996
Phatr3_J44482	4	700042	701676	-	Phatr3_J44482	Phatr3_J44482	Predicted protein {ECO:0000313|EMBL:EEC50222.1} [Source:UniProtKB/TrEMBL;Acc:B7FU98]	-	gene	Name match	0	4.76387e-13	2.94717e-12	0.747028	0.741075	1804	11166	4079	6641	3099	3290	2511	4734	4384	5369
Phatr3_J1769	4	702223	703686	-	Phatr3_J1769	Phatr3_J1769	Predicted protein {ECO:0000313|EMBL:EEC50223.1} [Source:UniProtKB/TrEMBL;Acc:B7FU99]	-	gene	Name match	0	0.00109359	0.00232475	-0.427645	-0.422193	1229	7457	2675	3902	1871	924	712	1272	1330	1511
Phatr3_J44486	4	708686	711746	+	Phatr3_J44486	Phatr3_J44486	Predicted protein {ECO:0000313|EMBL:EEC49951.1} [Source:UniProtKB/TrEMBL;Acc:B7FUA2]	+	gene	Name match	0	5.60878e-05	0.000144476	-0.689641	-0.674747	4733	20607	8298	17994	8573	4154	2815	3229	2912	3731
Phatr3_EG01604	4	711980	712209	-	Phatr3_EG01604	Phatr3_EG01604	No description	-	gene	Name match	0	0	0	3.02269	2.9333	30	151	59	119	38	254	267	269	244	387
Phatr3_J44487	4	714590	715429	-	Phatr3_J44487	Phatr3_J44487	Predicted protein {ECO:0000313|EMBL:EEC50225.1} [Source:UniProtKB/TrEMBL;Acc:B7FUA3]	-	gene	Name match	0	0	0	3.03783	2.96213	134	1084	391	641	214	1220	1224	2083	1692	2511
Phatr3_J44488	4	715997	717954	+	Phatr3_J44488	Phatr3_J44488	Predicted protein {ECO:0000313|EMBL:EEC49952.1} [Source:UniProtKB/TrEMBL;Acc:B7FUA4]	+	gene	Name match	0	7.26434e-06	2.10762e-05	1.14972	1.09551	11666	28177	13040	35378	28972	24673	21081	30240	24335	34643
Phatr3_J44489	4	718250	718701	-	Phatr3_J44489	Phatr3_J44489	Predicted protein {ECO:0000313|EMBL:EEC50226.1} [Source:UniProtKB/TrEMBL;Acc:B7FUA5]	-	gene	Name match	0	5.87996e-05	0.000151027	-0.334233	-0.332501	1484	8777	3125	5463	2488	1402	960	1705	1519	2040
Phatr3_J10800	4	719444	720559	+	Phatr3_J10800	Phatr3_J10800	Predicted protein {ECO:0000313|EMBL:EEC49953.1} [Source:UniProtKB/TrEMBL;Acc:B7FUA6]	+	gene	Name match	0	1.19731e-07	4.24361e-07	-1.1816	-1.13902	221	1099	338	641	337	63	43	132	144	175
Phatr3_J44492	4	722725	724170	-	Phatr3_J44492	Phatr3_J44492	Predicted protein {ECO:0000313|EMBL:EEC50228.1} [Source:UniProtKB/TrEMBL;Acc:B7FUA8]	-	gene	Name match	0	3.63825e-25	5.36204e-24	-1.40769	-1.38841	1650	11865	4359	7637	2915	759	594	1042	990	1321
Phatr3_J44493	4	726186	730242	+	Phatr3_J44493	Phatr3_J44493	Predicted protein {ECO:0000313|EMBL:EEC49955.1} [Source:UniProtKB/TrEMBL;Acc:B7FUB0]	+	gene	Name match	0	0.00495957	0.0093939	-0.529936	-0.516106	4126	18398	8336	14377	6018	4004	2778	2958	2673	3459
Phatr3_J19025	4	732739	733712	+	Phatr3_J19025	Phatr3_J19025	Predicted protein {ECO:0000313|EMBL:EEC49956.1} [Source:UniProtKB/TrEMBL;Acc:B7FUB2]	+	gene	Name match	0	1.59967e-16	1.31439e-15	-1.98953	-1.906	19313	47256	18613	46227	40529	4259	2784	4773	4897	6388
Phatr3_J19030	4	734028	735169	-	Phatr3_J19030	Phatr3_J19030	Predicted protein {ECO:0000313|EMBL:EEC50230.1} [Source:UniProtKB/TrEMBL;Acc:B7FUB3]	-	gene	Name match	0	4.88339e-14	3.28655e-13	0.784648	0.778292	16583	93276	32713	65683	26738	30661	27914	39837	32621	48158
Phatr3_J26157	4	735680	736522	+	Phatr3_J26157	Phatr3_J26157	Predicted protein {ECO:0000313|EMBL:EEC49957.1} [Source:UniProtKB/TrEMBL;Acc:B7FUB4]	+	gene	Name match	0	8.45564e-11	4.21804e-10	0.925623	0.911673	1009	5388	1751	3850	1652	1558	1320	3087	2479	3577
Phatr3_J44497	4	736672	738530	-	Phatr3_J44497	Phatr3_J44497	Predicted protein {ECO:0000313|EMBL:EEC50231.1} [Source:UniProtKB/TrEMBL;Acc:B7FUB5]	-	gene	Name match	0	3.60351e-12	2.03767e-11	-0.810036	-0.801846	729	3350	1370	2861	1425	399	296	597	565	801
Phatr3_J33952	4	738934	739527	+	Phatr3_J33952	Phatr3_J33952	Predicted protein {ECO:0000313|EMBL:EEC49958.1} [Source:UniProtKB/TrEMBL;Acc:B7FUB6]	+	gene	Name match	0	5.42099e-08	2.00243e-07	-0.996455	-0.971918	347	2266	792	1601	518	157	152	258	252	415
Phatr3_J33955	4	742584	744050	+	Phatr3_J33955	Phatr3_J33955	Predicted protein {ECO:0000313|EMBL:EEC49959.1} [Source:UniProtKB/TrEMBL;Acc:B7FUB8]	+	gene	Name match	0	1.03941e-07	3.70995e-07	-0.56231	-0.557621	607	3624	1239	2255	1184	505	327	579	643	674
Phatr3_J44500	4	744126	746051	-	Phatr3_J44500	Phatr3_J44500	Predicted protein {ECO:0000313|EMBL:EEC50233.1} [Source:UniProtKB/TrEMBL;Acc:B7FUB9]	-	gene	Name match	0	5.81087e-09	2.38393e-08	-0.372791	-0.371643	1644	7580	2920	5820	2887	1271	940	1719	1581	2059
Phatr3_EG02642	4	746421	748976	-	Phatr3_EG02642	Phatr3_EG02642	Predicted protein {ECO:0000313|EMBL:EEC50234.1} [Source:UniProtKB/TrEMBL;Acc:B7FUC0]	-	gene	Name match	0	8.74551e-11	4.35704e-10	0.574606	0.571231	1161	5757	2387	4516	1867	2162	1420	2377	2072	2622
Phatr3_EG01542	4	754877	756226	+	Phatr3_EG01542	Phatr3_EG01542	No description	+	gene	Name match	0	0.000124067	0.000303788	-1.01771	-0.966598	267	1596	557	1276	948	110	110	274	241	394
Phatr3_J44506	4	762275	763603	+	Phatr3_J44506	Phatr3_J44506	Predicted protein {ECO:0000313|EMBL:EEC49962.1} [Source:UniProtKB/TrEMBL;Acc:B7FUC5]	+	gene	Name match	0	7.12045e-19	7.07367e-18	-1.79403	-1.7403	125	615	281	560	195	41	35	48	62	44
Phatr3_J44507	4	763969	764385	-	Phatr3_J44507	Phatr3_J44507	Predicted protein {ECO:0000313|EMBL:EEC50237.1} [Source:UniProtKB/TrEMBL;Acc:B7FUC6]	-	gene	Name match	0	2.73588e-39	8.08472e-38	-1.58225	-1.56509	1823	9711	3681	5819	2371	664	466	771	665	985
Phatr3_J10722	4	765008	767326	+	Phatr3_J10722	Phatr3_J10722	Predicted protein {ECO:0000313|EMBL:EEC49963.1} [Source:UniProtKB/TrEMBL;Acc:B7FUC7]	+	gene	Name match	0	0.000588431	0.00130668	-0.759229	-0.7323	2295	7882	2934	4675	3361	1605	966	1095	1041	1265
Phatr3_J26173	4	767396	770222	-	Phatr3_J26173	Phatr3_J26173	Predicted protein {ECO:0000313|EMBL:EEC50238.1} [Source:UniProtKB/TrEMBL;Acc:B7FUC8]	-	gene	Name match	0	0.000162607	0.000392705	0.651992	0.637636	6719	39661	14548	26085	7558	12846	9804	13779	12267	14964
Phatr3_J44510	4	770677	772652	+	Phatr3_J44510	Phatr3_J44510	Predicted protein {ECO:0000313|EMBL:EEC49964.1} [Source:UniProtKB/TrEMBL;Acc:B7FUC9]	+	gene	Name match	0	1.50192e-21	1.79352e-20	1.42612	1.40249	3310	15845	6152	8760	3479	8359	6419	9888	9417	12106
Phatr3_J44511	4	772959	773931	+	Phatr3_J44511	Phatr3_J44511	Predicted protein {ECO:0000313|EMBL:EEC49965.1} [Source:UniProtKB/TrEMBL;Acc:B7FUD0]	+	gene	Name match	0	8.54904e-12	4.65341e-11	1.89459	1.79072	97	345	151	326	193	202	173	606	386	807
Phatr3_J44512	4	775127	776502	+	Phatr3_J44512	Phatr3_J44512	Predicted protein {ECO:0000313|EMBL:EEC49966.1} [Source:UniProtKB/TrEMBL;Acc:B7FUD1]	+	gene	Name match	0	1.35808e-07	4.7814e-07	-0.630717	-0.62399	2683	13894	5224	8621	3467	1603	1193	2411	2110	2761
Phatr3_J26176	4	778935	780387	+	Phatr3_J26176	Phatr3_J26176	Predicted protein {ECO:0000313|EMBL:EEC49967.1} [Source:UniProtKB/TrEMBL;Acc:B7FUD3]	+	gene	Name match	0	0.000486734	0.00109614	0.870482	0.831473	6375	16578	5174	12665	12228	9775	7016	10437	10169	13439
Phatr3_EG01612	4	778947	779843	-	Phatr3_EG01612	Phatr3_EG01612	No description	-	gene	Name match	0	3.75433e-08	1.4096e-07	1.40667	1.34065	2720	6708	2195	5316	5234	5769	4335	6406	6267	8415
Phatr3_EG02384	4	780919	783634	+	Phatr3_EG02384	Phatr3_EG02384	No description	+	gene	Name match	0	7.77942e-05	0.000196009	0.524343	0.517481	1437	6740	2648	5663	1694	2120	1399	2809	2316	3329
Phatr3_J44515	4	783688	785906	-	Phatr3_J44515	Phatr3_J44515	Predicted protein {ECO:0000313|EMBL:EEC50240.1} [Source:UniProtKB/TrEMBL;Acc:B7FUD5]	-	gene	Name match	0	5.31851e-08	1.96707e-07	0.399109	0.397499	1121	5782	2187	4049	1956	1552	1138	2114	1745	2726
Phatr3_J44516	4	786235	786861	-	Phatr3_J44516	Phatr3_J44516	Predicted protein {ECO:0000313|EMBL:EEC50241.1} [Source:UniProtKB/TrEMBL;Acc:B7FUD6]	-	gene	Name match	0	5.61196e-05	0.000144526	-0.545229	-0.537809	1652	8993	3353	5239	2006	1249	893	1464	1238	1671
Phatr3_J10747	4	791281	792306	+	Phatr3_J10747	Phatr3_J10747	Predicted protein {ECO:0000313|EMBL:EEC49969.1} [Source:UniProtKB/TrEMBL;Acc:B7FUD8]	+	gene	Name match	0	3.6446e-29	6.57892e-28	-1.34849	-1.33396	3453	14473	5753	12696	6072	1221	860	2050	1644	2278
Phatr3_J44519	4	793421	794339	+	Phatr3_J44519	Phatr3_J44519	Predicted protein {ECO:0000313|EMBL:EEC49970.1} [Source:UniProtKB/TrEMBL;Acc:B7FUD9]	+	gene	Name match	0	1.09166e-06	3.48512e-06	-0.511338	-0.507135	5751	32028	12651	22615	9874	4078	3377	6775	4925	7614
Phatr3_J33977	4	794506	795378	-	Phatr3_J33977	Phatr3_J33977	Predicted protein {ECO:0000313|EMBL:EEC50243.1} [Source:UniProtKB/TrEMBL;Acc:B7FUE0]	-	gene	Name match	0	8.65427e-08	3.11473e-07	-1.90244	-1.73774	108	249	110	251	175	12	8	37	40	33
Phatr3_J44520	4	796124	797443	+	Phatr3_J44520	Phatr3_J44520	Predicted protein {ECO:0000313|EMBL:EEC49971.1} [Source:UniProtKB/TrEMBL;Acc:B7FUE1]	+	gene	Name match	0	3.44401e-22	4.30243e-21	-1.30922	-1.29145	2094	8220	2676	5325	3545	717	534	974	939	1121
Phatr3_J44522	4	798784	800012	+	Phatr3_J44522	Phatr3_J44522	Predicted protein {ECO:0000313|EMBL:EEC49972.1} [Source:UniProtKB/TrEMBL;Acc:B7FUE3]	+	gene	Name match	0	1.71932e-12	1.00341e-11	1.69388	1.62345	365	2817	1038	1932	377	1787	1084	2030	1865	2010
Phatr3_J44523	4	800253	801119	-	Phatr3_J44523	Phatr3_J44523	Predicted protein {ECO:0000313|EMBL:EEC50245.1} [Source:UniProtKB/TrEMBL;Acc:B7FUE4]	-	gene	Name match	0	2.21647e-14	1.53063e-13	-1.96703	-1.87341	283	1341	465	948	341	33	67	120	59	116
Phatr3_J44526	4	806918	808617	+	Phatr3_J44526	Phatr3_J44526	Predicted protein {ECO:0000313|EMBL:EEC49973.1} [Source:UniProtKB/TrEMBL;Acc:B7FUE7]	+	gene	Name match	0	1.17083e-05	3.30311e-05	0.546753	0.54042	7573	36102	12046	26662	13907	9321	7517	16694	14453	18635
Phatr3_J44527	4	809000	813601	+	Phatr3_J44527	Phatr3_J44527	Predicted protein {ECO:0000313|EMBL:EEC49974.1} [Source:UniProtKB/TrEMBL;Acc:B7FUE8]	+	gene	Name match	0	0.00193182	0.0039274	0.680875	0.657012	3555	21542	10350	17030	5536	9661	7196	8002	6156	8677
Phatr3_J54251	4	814274	815935	+	Phatr3_J54251	Phatr3_J54251	Predicted protein {ECO:0000313|EMBL:EEC49975.1} [Source:UniProtKB/TrEMBL;Acc:B7FUE9]	+	gene	Name match	0	6.59736e-15	4.73278e-14	1.44002	1.4039	5413	18944	6116	14401	10853	14343	11149	16976	13054	18350
Phatr3_J44529	4	816033	817115	-	Phatr3_J44529	Phatr3_J44529	Predicted protein {ECO:0000313|EMBL:EEC50248.1} [Source:UniProtKB/TrEMBL;Acc:B7FUF0]	-	gene	Name match	0	3.73107e-06	1.11903e-05	-0.724931	-0.71176	2157	10462	3921	7514	3445	1775	1207	1497	1350	1555
Phatr3_J44530	4	817645	819648	+	Phatr3_J44530	Phatr3_J44530	Predicted protein {ECO:0000313|EMBL:EEC49976.1} [Source:UniProtKB/TrEMBL;Acc:B7FUF1]	+	gene	Name match	0	3.55156e-05	9.40004e-05	-1.28096	-1.1946	761	1909	641	1764	1607	188	148	252	422	491
Phatr3_J44531	4	820084	820983	-	Phatr3_J44531	Phatr3_J44531	Protein-L-isoaspartate O-methyltransferase {ECO:0000256|RuleBase:RU003802} [Source:UniProtKB/TrEMBL;Acc:B7FUF2]	-	gene	Name match	0	1.41047e-19	1.45457e-18	2.21465	2.11912	515	4522	1897	2579	710	4472	3002	4054	3496	4596
Phatr3_J44532	4	821697	825673	+	Phatr3_J44532	Phatr3_J44532	Predicted protein {ECO:0000313|EMBL:EEC49977.1} [Source:UniProtKB/TrEMBL;Acc:B7FUF3]	+	gene	Name match	0	1.96996e-18	1.89243e-17	1.71273	1.66479	672	4535	1896	2748	1221	3708	2696	2727	2689	3772
Phatr3_EG01603	4	825814	828694	-	Phatr3_EG01603	Phatr3_EG01603	No description	-	gene	Name match	0	1.70922e-05	4.73143e-05	0.639202	0.628737	1037	6318	2606	3962	1929	2239	1819	2035	1952	2880
Phatr3_J44535	4	830920	834918	-	Phatr3_J44535	Phatr3_J44535	Predicted protein {ECO:0000313|EMBL:EEC50250.1} [Source:UniProtKB/TrEMBL;Acc:B7FUF5]	-	gene	Name match	0	5.3804e-09	2.212e-08	0.570283	0.566209	3484	13181	5981	12435	5826	5327	4115	6150	5774	7523
Phatr3_J44537	4	837946	839323	+	Phatr3_J44537	Phatr3_J44537	Predicted protein {ECO:0000313|EMBL:EEC49979.1} [Source:UniProtKB/TrEMBL;Acc:B7FUF7]	+	gene	Name match	0	0.000859892	0.0018623	0.926056	0.875109	136	398	177	398	397	234	151	327	343	492
Phatr3_EG01579	4	840793	841030	+	Phatr3_EG01579	Phatr3_EG01579	No description	+	gene	Name match	0	0.0026678	0.00529603	0.625617	0.60582	564	3574	1358	2146	822	1359	981	944	993	1241
Phatr3_J26190	4	847973	850647	+	Phatr3_J26190	Phatr3_J26190	Predicted protein {ECO:0000313|EMBL:EEC49981.1} [Source:UniProtKB/TrEMBL;Acc:B7FUG0]	+	gene	Name match	0	0.000704024	0.00154165	-0.632569	-0.616377	1378	5279	2233	5021	2881	1193	838	858	953	1223
Phatr3_J44545	4	859684	861066	+	Phatr3_J44545	Phatr3_J44545	Predicted protein {ECO:0000313|EMBL:EEC49983.1} [Source:UniProtKB/TrEMBL;Acc:B7FUG5]	+	gene	Name match	0	7.83687e-40	2.37616e-38	1.30453	1.29502	1190	6495	2445	4069	1933	3742	2346	4212	3330	4437
Phatr3_J44546	4	861558	862675	+	Phatr3_J44546	Phatr3_J44546	Predicted protein {ECO:0000313|EMBL:EEC49984.1} [Source:UniProtKB/TrEMBL;Acc:B7FUG6]	+	gene	Name match	0	7.1778e-32	1.50038e-30	4.10987	3.76198	121	1936	669	959	144	4194	3475	6098	5139	6775
Phatr3_J50804	4	864829	866244	-	Phatr3_J50804	Phatr3_J50804	Glycolate oxidase {ECO:0000313|EMBL:EEC50256.1} [Source:UniProtKB/TrEMBL;Acc:B7FUG8]	-	gene	Name match	0	1.65006e-05	4.57747e-05	-0.435433	-0.432107	6910	29664	10533	22311	13258	4939	3928	6626	5673	7977
Phatr3_J44549	4	867281	868825	-	Phatr3_J44549	Phatr3_J44549	Predicted protein {ECO:0000313|EMBL:EEC50257.1} [Source:UniProtKB/TrEMBL;Acc:B7FUG9]	-	gene	Name match	0	7.29537e-06	2.11609e-05	-0.498385	-0.493792	2570	14756	5384	9439	3760	2112	1657	2403	2228	2820
Phatr3_J34011	4	872477	873730	-	Phatr3_J34011	Phatr3_J34011	Predicted protein {ECO:0000313|EMBL:EEC50259.1} [Source:UniProtKB/TrEMBL;Acc:B7FUH1]	-	gene	Name match	0	0.00152476	0.0031527	-1.74198	-1.41731	107	142	71	150	80	1	19	34	15	25
Phatr3_J44551	4	874304	886117	-	Phatr3_J44551	Phatr3_J44551	Predicted protein {ECO:0000313|EMBL:EEC50260.1} [Source:UniProtKB/TrEMBL;Acc:B7FUH2]	-	gene	Name match	0	0	0	2.05816	2.02822	9550	41873	19615	31779	12859	45865	35438	46516	38015	55092
Phatr3_J34014	4	887776	889116	-	Phatr3_J34014	Phatr3_J34014	Predicted protein {ECO:0000313|EMBL:EEC50261.1} [Source:UniProtKB/TrEMBL;Acc:B7FUH4]	-	gene	Name match	0	1.89365e-16	1.54073e-15	0.670284	0.666952	1625	8945	3490	6458	2830	2911	2403	3805	3121	4596
Phatr3_J44554	4	889762	890817	-	Phatr3_J44554	Phatr3_J44554	Predicted protein {ECO:0000313|EMBL:EEC50262.1} [Source:UniProtKB/TrEMBL;Acc:B7FUH5]	-	gene	Name match	0	0.000258895	0.000607357	-0.709853	-0.690227	1539	5440	1684	4800	3141	742	565	1250	1102	1404
Phatr3_J44556	4	895396	896019	+	Phatr3_J44556	Phatr3_J44556	Peptidyl-prolyl cis-trans isomerase {ECO:0000256|RuleBase:RU004231} [Source:UniProtKB/TrEMBL;Acc:B7FUH7]	+	gene	Name match	0	1.26733e-12	7.48631e-12	-0.700247	-0.695149	2473	13242	5191	8554	4344	1910	1385	2097	1756	2275
PGAM_5	4	896891	898385	+	PGAM_5	Phatr3_J5605	Predicted protein {ECO:0000313|EMBL:EEC49989.1} [Source:UniProtKB/TrEMBL;Acc:B7FUH8]	+	gene	Name match	0	1.87716e-06	5.83288e-06	-1.87412	-1.67834	4650	11096	4483	6416	5731	1735	733	891	396	680
Phatr3_J54257	4	900814	902073	-	Phatr3_J54257	Phatr3_J54257	Predicted protein {ECO:0000313|EMBL:EEC50263.1} [Source:UniProtKB/TrEMBL;Acc:B7FUI0]	-	gene	Name match	0	0	0	-3.16149	-3.11144	7502	49213	18441	40381	18531	1124	723	1672	1236	2128
Phatr3_J10788	4	907212	908219	+	Phatr3_J10788	Phatr3_J10788	Predicted protein {ECO:0000313|EMBL:EEC49992.1} [Source:UniProtKB/TrEMBL;Acc:B7FUI3]	+	gene	Name match	0	2.83398e-05	7.63267e-05	1.10773	1.05218	308	1174	388	694	672	956	459	585	740	607
Phatr3_EG02392	4	909467	912506	-	Phatr3_EG02392	Phatr3_EG02392	Predicted protein {ECO:0000313|EMBL:EEC50266.1} [Source:UniProtKB/TrEMBL;Acc:B7FUI5]	-	gene	Name match	0	7.38584e-14	4.88321e-13	0.554523	0.552239	1636	8957	3205	6472	3036	2837	2167	3415	2819	4285
Phatr3_J34028	4	918726	919610	-	Phatr3_J34028	Phatr3_J34028	Predicted protein {ECO:0000313|EMBL:EEC50268.1} [Source:UniProtKB/TrEMBL;Acc:B7FUI8]	-	gene	Name match	0	2.14026e-14	1.48007e-13	0.909347	0.899754	1578	10485	3731	7020	2841	4000	3149	4428	4079	5187
Phatr3_J6635	4	921919	922852	+	Phatr3_J6635	Phatr3_J6635	Predicted protein {ECO:0000313|EMBL:EEC49994.1} [Source:UniProtKB/TrEMBL;Acc:B7FUJ0]	+	gene	Name match	0	0.00236473	0.00474126	-0.488884	-0.479543	787	4817	1907	3042	1059	726	549	824	643	859
Phatr3_EG02136	4	923085	924219	-	Phatr3_EG02136	Phatr3_EG02136	No description	-	gene	Name match	0	1.43721e-08	5.64746e-08	-1.6745	-1.57148	85	459	168	237	101	19	16	57	33	25
GEL3	4	932162	933382	-	GEL3	Phatr3_J19089	Gelosin/severin like protein {ECO:0000313|EMBL:EEC50271.1} [Source:UniProtKB/TrEMBL;Acc:B7FUJ2]	-	gene	Name match	0	0	0	2.9245	2.84064	3930	25932	10023	16838	6304	50203	34435	40343	32745	44239
Phatr3_EG01543	4	933825	936388	+	Phatr3_EG01543	Phatr3_EG01543	No description	+	gene	Name match	0	3.47522e-43	1.16812e-41	1.94486	1.9161	1500	8885	3073	4557	2055	6837	5082	7177	6575	8240
Phatr3_J44572	4	942688	943695	+	Phatr3_J44572	Phatr3_J44572	Predicted protein {ECO:0000313|EMBL:EEC49995.1} [Source:UniProtKB/TrEMBL;Acc:B7FUJ5]	+	gene	Name match	0	3.86459e-22	4.79695e-21	-2.37191	-2.2692	823	2833	753	1798	1596	167	69	181	156	192
Phatr3_EG01563	4	944146	945213	+	Phatr3_EG01563	Phatr3_EG01563	No description	+	gene	Name match	0	6.03336e-09	2.46999e-08	0.592364	0.587776	1177	7146	2447	4961	2086	1875	1466	2957	2429	3385
COPIEPSILON	4	947884	948892	+	COPIEPSILON	Phatr3_J19093	Predicted protein {ECO:0000313|EMBL:EEC49996.1} [Source:UniProtKB/TrEMBL;Acc:B7FUJ7]	+	gene	Name match	0	1.46412e-08	5.7474e-08	0.53713	0.533518	1905	9864	3608	7169	4276	3247	2504	3984	3501	4841
Phatr3_J44576	4	949252	952428	-	Phatr3_J44576	Phatr3_J44576	Predicted protein {ECO:0000313|EMBL:EEC50275.1} [Source:UniProtKB/TrEMBL;Acc:B7FUJ8]	-	gene	Name match	0	2.08074e-05	5.69622e-05	0.666129	0.654063	603	3536	1537	2408	947	1425	919	1352	1254	1359
Phatr3_J44578	4	955700	956890	-	Phatr3_J44578	Phatr3_J44578	Predicted protein {ECO:0000313|EMBL:EEC50276.1} [Source:UniProtKB/TrEMBL;Acc:B7FUK0]	-	gene	Name match	0	0	0	1.9001	1.88725	1822	9644	3607	6879	2870	6735	5334	10363	7819	12394
Phatr3_EG02124	4	958246	960420	+	Phatr3_EG02124	Phatr3_EG02124	No description	+	gene	Name match	0	5.31159e-05	0.000137124	0.732029	0.714383	625	4185	1865	3416	1106	1836	1202	1644	1458	1844
Phatr3_EG02126	4	964166	966806	+	Phatr3_EG02126	Phatr3_EG02126	No description	+	gene	Name match	0	7.73575e-13	4.67882e-12	0.721464	0.716007	520	3137	1200	2463	947	1083	774	1442	1171	1643
Phatr3_J44583	4	970133	971868	+	Phatr3_J44583	Phatr3_J44583	Predicted protein {ECO:0000313|EMBL:EEC49999.1} [Source:UniProtKB/TrEMBL;Acc:B7FUK3]	+	gene	Name match	0	2.50801e-07	8.57222e-07	-0.926728	-0.904761	209	1626	676	1043	423	161	114	253	180	212
Phatr3_EG01583	4	971424	971754	-	Phatr3_EG01583	Phatr3_EG01583	No description	-	gene	Name match	0	3.86794e-08	1.44759e-07	-1.51733	-1.43541	68	472	199	267	104	47	11	37	33	47
Phatr3_J19103	4	972028	972336	-	Phatr3_J19103	Phatr3_J19103	Predicted protein {ECO:0000313|EMBL:EEC50278.1} [Source:UniProtKB/TrEMBL;Acc:B7FUK4]	-	gene	Name match	0	0.000518406	0.00116252	0.383115	0.379633	705	4297	1362	2538	1348	1240	834	1280	1059	1530
Phatr3_J10769	4	973049	973252	+	Phatr3_J10769	Phatr3_J10769	Predicted protein {ECO:0000313|EMBL:EEC50000.1} [Source:UniProtKB/TrEMBL;Acc:B7FUK5]	+	gene	Name match	0	8.17048e-06	2.35235e-05	-0.75666	-0.740605	2904	11453	3416	7458	5465	1786	1292	1870	1656	2034
Phatr3_J44584	4	973428	975104	-	Phatr3_J44584	Phatr3_J44584	Predicted protein {ECO:0000313|EMBL:EEC50279.1} [Source:UniProtKB/TrEMBL;Acc:B7FUK6]	-	gene	Name match	0	3.26055e-08	1.23496e-07	-0.636444	-0.630149	2015	11189	4323	8441	3591	1692	1282	2000	1431	2059
Phatr3_J44585	4	976983	977858	+	Phatr3_J44585	Phatr3_J44585	Peptidyl-prolyl cis-trans isomerase {ECO:0000256|RuleBase:RU000493} [Source:UniProtKB/TrEMBL;Acc:B7FUK7]	+	gene	Name match	0	9.94268e-24	1.37485e-22	-1.32726	-1.31001	1905	7483	2823	5861	3515	778	565	792	961	1008
Phatr3_J44586	4	979168	980648	-	Phatr3_J44586	Phatr3_J44586	No description	-	gene	Name match	0	9.34237e-08	3.35306e-07	0.468645	0.465942	2091	11695	3914	8144	4553	3512	2516	4246	3667	5356
Phatr3_J7358	4	983047	983499	-	Phatr3_J7358	Phatr3_J7358	Predicted protein {ECO:0000313|EMBL:EEC50283.1} [Source:UniProtKB/TrEMBL;Acc:B7FUL1]	-	gene	Name match	0	8.97814e-06	2.56837e-05	-0.526369	-0.52085	689	3126	1173	1920	838	460	347	537	508	625
Phatr3_J44595	4	1001174	1003837	+	Phatr3_J44595	Phatr3_J44595	Mitotic cohesin {ECO:0000313|EMBL:EEC50006.1} [Source:UniProtKB/TrEMBL;Acc:B7FUM0]	+	gene	Name match	0	0.000218536	0.000517367	-0.667902	-0.651872	1385	4857	1893	4642	3111	729	622	1141	1125	1376
Phatr3_J44596	4	1004267	1005385	+	Phatr3_J44596	Phatr3_J44596	Predicted protein {ECO:0000313|EMBL:EEC50007.1} [Source:UniProtKB/TrEMBL;Acc:B7FUM1]	+	gene	Name match	0	1.14445e-14	8.03184e-14	0.58884	0.586271	2551	11583	4066	7399	3813	3572	2774	4666	4098	5569
Phatr3_J19122	4	1007017	1008212	+	Phatr3_J19122	Phatr3_J19122	Predicted protein {ECO:0000313|EMBL:EEC50009.1} [Source:UniProtKB/TrEMBL;Acc:B7FUM3]	+	gene	Name match	0	1.82225e-05	5.01928e-05	0.432109	0.428825	1060	4496	1698	3275	1735	1225	922	1949	1642	2230
CAMK2	4	1009098	1011060	-	CAMK2	Phatr3_J54265	Calcium/calmodulin-dependent protein kinase {ECO:0000313|EMBL:EEC50288.1} [Source:UniProtKB/TrEMBL;Acc:B7FUM4]	-	gene	Name match	0	1.16486e-40	3.63606e-39	0.913729	0.910517	1359	6942	2746	4633	2474	2749	2167	3658	3001	4329
LHCR1	4	1013676	1014488	-	LHCR1	Phatr3_J11006	Protein fucoxanthin chlorophyll a/c protein {ECO:0000313|EMBL:EEC50289.1} [Source:UniProtKB/TrEMBL;Acc:B7FUM6]	-	gene	Name match	0	4.68051e-16	3.68211e-15	-1.33445	-1.30784	17115	67582	24368	51154	24668	7998	5505	6577	6056	7353
Phatr3_J26256	4	1014803	1016731	+	Phatr3_J26256	Phatr3_J26256	Adenylosuccinate synthetase {ECO:0000255|HAMAP-Rule:MF_03125} [Source:UniProtKB/Swiss- Prot;Acc:B7FUM7]	+	gene	Name match	0	7.6171e-10	3.42021e-09	-1.12757	-1.09975	4071	12362	4378	10592	7072	1645	986	1939	2070	2284
Phatr3_J44603	4	1016746	1017408	-	Phatr3_J44603	Phatr3_J44603	Predicted protein {ECO:0000313|EMBL:EEC50290.1} [Source:UniProtKB/TrEMBL;Acc:B7FUM8]	-	gene	Name match	0	3.53509e-18	3.32733e-17	-0.983462	-0.974073	8492	34233	13711	23158	10853	3542	2580	5150	4331	6582
CHK2	4	1018062	1019473	-	CHK2	Phatr3_J34071	Predicted protein {ECO:0000313|EMBL:EEC50291.1} [Source:UniProtKB/TrEMBL;Acc:B7FUM9]	-	gene	Name match	0	3.72363e-10	1.72657e-09	0.47575	0.473692	2899	15212	5191	9923	4986	4289	3481	5600	4460	6316
Phatr3_EG02389	4	1020166	1022844	+	Phatr3_EG02389	Phatr3_EG02389	Predicted protein {ECO:0000313|EMBL:EEC50013.1} [Source:UniProtKB/TrEMBL;Acc:B7FUN1]	+	gene	Name match	0	2.32108e-07	7.96709e-07	0.453383	0.450774	4926	26492	10377	19557	8127	7658	6371	9223	8330	11103
Phatr3_J44607	4	1024733	1025515	-	Phatr3_J44607	Phatr3_J44607	Predicted protein {ECO:0000313|EMBL:EEC50292.1} [Source:UniProtKB/TrEMBL;Acc:B7FUN3]	-	gene	Name match	0	2.48763e-18	2.37211e-17	1.52694	1.49259	664	4624	1560	2369	1027	1767	1541	3535	2428	3992
Phatr3_EG01548	4	1026666	1027457	+	Phatr3_EG01548	Phatr3_EG01548	No description	+	gene	Name match	0	3.7581e-18	3.52868e-17	-0.675812	-0.672745	1724	7959	2724	5497	2556	1078	735	1325	1271	1520
Phatr3_J44609	4	1031837	1036505	+	Phatr3_J44609	Phatr3_J44609	Predicted protein {ECO:0000313|EMBL:EEC50016.1} [Source:UniProtKB/TrEMBL;Acc:B7FUN5]	+	gene	Name match	0	1.0849e-07	3.86522e-07	0.728293	0.718125	3867	16896	7332	13737	6673	8038	6096	7395	6483	8776
Phatr3_J44611	4	1048737	1049700	+	Phatr3_J44611	Phatr3_J44611	Predicted protein {ECO:0000313|EMBL:EEC50019.1} [Source:UniProtKB/TrEMBL;Acc:B7FUN9]	+	gene	Name match	0	0.005112	0.00965905	-0.822005	-0.771902	55	144	126	177	75	38	13	46	30	42
Phatr3_J44614	4	1055538	1058768	-	Phatr3_J44614	Phatr3_J44614	Predicted protein {ECO:0000313|EMBL:EEC50294.1} [Source:UniProtKB/TrEMBL;Acc:B7FUP2]	-	gene	Name match	0	2.58328e-12	1.48236e-11	0.678636	0.673863	6153	26701	10239	18588	9958	10198	8163	11796	10127	13023
Phatr3_EG01576	4	1056575	1057341	+	Phatr3_EG01576	Phatr3_EG01576	No description	+	gene	Name match	0	4.10829e-20	4.42896e-19	1.08701	1.07566	1352	6013	2126	4047	2401	3010	2468	3620	2814	3794
Phatr3_J10902	4	1059200	1061166	+	Phatr3_J10902	Phatr3_J10902	Predicted protein {ECO:0000313|EMBL:EEC50022.1} [Source:UniProtKB/TrEMBL;Acc:B7FUP3]	+	gene	Name match	0	0.000673482	0.0014795	0.512975	0.504327	4300	15331	7276	12572	6339	6982	4854	6158	6161	6759
Phatr3_J34085	4	1061396	1062934	-	Phatr3_J34085	Phatr3_J34085	Predicted protein {ECO:0000313|EMBL:EEC50295.1} [Source:UniProtKB/TrEMBL;Acc:B7FUP4]	-	gene	Name match	0	2.94548e-06	8.9471e-06	-1.73774	-1.57304	304	538	304	560	360	104	66	41	42	63
Phatr3_J19152	4	1063892	1064889	-	Phatr3_J19152	Phatr3_J19152	Predicted protein {ECO:0000313|EMBL:EEC50296.1} [Source:UniProtKB/TrEMBL;Acc:B7FUP5]	-	gene	Name match	0	5.57602e-13	3.42594e-12	-1.29235	-1.26181	17591	54772	19606	38569	29662	6311	4864	6763	6346	8445
Phatr3_J44618	4	1065041	1067032	-	Phatr3_J44618	Phatr3_J44618	2-isopropylmalate synthase {ECO:0000313|EMBL:EEC50297.1} [Source:UniProtKB/TrEMBL;Acc:B7FUP6]	-	gene	Name match	0	1.07114e-09	4.72577e-09	0.768574	0.759486	3539	13236	5031	10194	6198	6264	4561	6584	6021	7742
Phatr3_J34088	4	1067923	1068474	-	Phatr3_J34088	Phatr3_J34088	Predicted protein {ECO:0000313|EMBL:EEC50298.1} [Source:UniProtKB/TrEMBL;Acc:B7FUP7]	-	gene	Name match	0	1.13769e-08	4.5255e-08	0.923768	0.90592	366	2135	990	1520	580	659	591	1242	973	1447
Phatr3_J34093	4	1075181	1075936	+	Phatr3_J34093	Phatr3_J34093	Predicted protein {ECO:0000313|EMBL:EEC50023.1} [Source:UniProtKB/TrEMBL;Acc:B7FUQ1]	+	gene	Name match	0	1.51822e-30	2.96589e-29	-1.83596	-1.80132	1435	4569	1897	3897	1931	309	193	417	470	543
Phatr3_J44623	4	1076152	1077972	-	Phatr3_J44623	Phatr3_J44623	Predicted protein {ECO:0000313|EMBL:EEC50302.1} [Source:UniProtKB/TrEMBL;Acc:B7FUQ2]	-	gene	Name match	0	1.8299e-09	7.88509e-09	-0.768646	-0.759305	1192	5574	1969	4750	2550	753	483	1056	870	1333
Phatr3_J11009	4	1078871	1084495	+	Phatr3_J11009	Phatr3_J11009	No description	+	gene	Name match	0	6.09285e-38	1.70118e-36	2.0947	2.05374	968	4197	1410	2653	1166	4629	3174	3688	3594	4966
Phatr3_J34096	4	1084570	1088366	-	Phatr3_J34096	Phatr3_J34096	Predicted protein {ECO:0000313|EMBL:EEC50303.1} [Source:UniProtKB/TrEMBL;Acc:B7FUQ4]	-	gene	Name match	0	0.000443874	0.00100702	0.604698	0.591495	3347	17786	7123	11716	5667	7163	5454	5911	5100	6912
Phatr3_J44626	4	1088812	1089395	+	Phatr3_J44626	Phatr3_J44626	Predicted protein {ECO:0000313|EMBL:EEC50025.1} [Source:UniProtKB/TrEMBL;Acc:B7FUQ5]	+	gene	Name match	0	0.00194795	0.00395397	-0.499142	-0.489582	536	2301	825	1697	698	283	201	574	410	585
Phatr3_J34098	4	1089595	1090021	-	Phatr3_J34098	Phatr3_J34098	Predicted protein {ECO:0000313|EMBL:EEC50304.1} [Source:UniProtKB/TrEMBL;Acc:B7FUQ6]	-	gene	Name match	0	4.96164e-06	1.46546e-05	-1.00241	-0.967394	270	1188	413	718	406	82	60	213	157	227
Phatr3_J44627	4	1091062	1092859	-	Phatr3_J44627	Phatr3_J44627	No description	-	gene	Name match	0	0.00160026	0.00329475	-0.540985	-0.529256	617	2290	704	1500	1095	374	284	441	474	492
CMK	4	1092807	1100067	+	CMK	Phatr3_EG02383	Predicted protein {ECO:0000313|EMBL:EEC50026.1} [Source:UniProtKB/TrEMBL;Acc:B7FUQ8]	+	gene	Name match	0	0.00324863	0.00636122	0.196516	0.195858	13830	61534	21772	43326	22117	15725	11654	19910	17334	22400
Phatr3_J44630	4	1101959	1102877	+	Phatr3_J44630	Phatr3_J44630	Predicted protein {ECO:0000313|EMBL:EEC50029.1} [Source:UniProtKB/TrEMBL;Acc:B7FUR1]	+	gene	Name match	0	9.83509e-37	2.59072e-35	2.50217	2.43068	686	6221	2237	3551	1205	6983	4821	6945	6086	7695
Phatr3_J44631	4	1103112	1104224	-	Phatr3_J44631	Phatr3_J44631	Predicted protein {ECO:0000313|EMBL:EEC50306.1} [Source:UniProtKB/TrEMBL;Acc:B7FUR2]	-	gene	Name match	0	0.00438542	0.00840899	0.219625	0.218646	1428	7110	2620	5436	2568	1887	1461	2046	2060	2738
Phatr3_J26290	4	1110627	1113596	-	Phatr3_J26290	Phatr3_J26290	Predicted protein {ECO:0000313|EMBL:EEC50307.1} [Source:UniProtKB/TrEMBL;Acc:B7FUR4]	-	gene	Name match	0	1.56307e-38	4.4496e-37	2.4046	2.34402	2486	13923	5575	8719	2598	15011	12255	14977	15170	19228
Phatr3_EG01567	4	1110687	1111946	+	Phatr3_EG01567	Phatr3_EG01567	No description	+	gene	Name match	0	3.28999e-26	5.13477e-25	2.00081	1.94843	1429	7996	3206	5026	1467	6640	5293	6464	6374	8514
PSBU	4	1114352	1115412	+	PSBU	Phatr3_J26293	Photosystem II 12 kDa extrinsic protein, chloroplastic [Source:UniProtKB/Swiss-Prot;Acc:Q84XB6]	+	gene	Name match	0	3.29354e-07	1.11085e-06	-1.03714	-1.00588	15309	56436	19419	40310	22161	8991	5756	5785	6541	7460
VDE	4	1116291	1117604	-	VDE	Phatr3_J51703	Violaxanthin deepoxidase {ECO:0000313|EMBL:EEC50308.1} [Source:UniProtKB/TrEMBL;Acc:B7FUR6]	-	gene	Name match	0	9.89753e-15	6.99253e-14	-0.772533	-0.76678	2225	10246	3772	7976	4557	1274	1049	1784	1639	2235
Phatr3_J26299	4	1120783	1122890	-	Phatr3_J26299	Phatr3_J26299	Predicted protein {ECO:0000313|EMBL:EEC50309.1} [Source:UniProtKB/TrEMBL;Acc:B7FUR8]	-	gene	Name match	0	1.09336e-18	1.07426e-17	0.818866	0.81359	6049	26895	10889	22140	11848	11635	9514	13522	12460	17131
Phatr3_J44638	4	1123574	1125973	+	Phatr3_J44638	Phatr3_J44638	Predicted protein {ECO:0000313|EMBL:EEC50033.1} [Source:UniProtKB/TrEMBL;Acc:B7FUR9]	+	gene	Name match	0	4.95703e-20	5.28523e-19	1.02489	1.01533	1155	5705	2260	4571	2290	2215	1806	3891	3148	4328
Phatr3_EG01593	4	1124401	1125254	-	Phatr3_EG01593	Phatr3_EG01593	No description	-	gene	Name match	0	1.63966e-21	1.95399e-20	1.34456	1.32469	293	1423	464	1062	624	648	573	1195	932	1302
Phatr3_J11016	4	1126123	1126451	-	Phatr3_J11016	Phatr3_J11016	Predicted protein {ECO:0000313|EMBL:EEC50310.1} [Source:UniProtKB/TrEMBL;Acc:B7FUS0]	-	gene	Name match	0	0.00349681	0.00681167	-0.358989	-0.354948	3061	14457	5140	8600	3733	2403	1802	2524	2323	3408
Phatr3_J10724	4	1127065	1127895	+	Phatr3_J10724	Phatr3_J10724	Predicted protein {ECO:0000313|EMBL:EEC50034.1} [Source:UniProtKB/TrEMBL;Acc:B7FUS1]	+	gene	Name match	0	7.5369e-09	3.0531e-08	-0.846459	-0.832991	924	4455	1391	2404	1091	560	335	512	497	693
Phatr3_J44639	4	1128169	1129743	-	Phatr3_J44639	Phatr3_J44639	Predicted protein {ECO:0000313|EMBL:EEC50311.1} [Source:UniProtKB/TrEMBL;Acc:B7FUS2]	-	gene	Name match	0	9.49519e-11	4.7164e-10	-0.601806	-0.597915	5899	28180	11188	23027	10786	4535	3661	4996	4526	6046
FBPC4	4	1130141	1131694	+	FBPC4	Phatr3_J2793	Fructose-1,6-bisphosphatase {ECO:0000313|EMBL:EEC50035.1} [Source:UniProtKB/TrEMBL;Acc:B7FUS3]	+	gene	Name match	0	3.20201e-06	9.69344e-06	-0.826227	-0.807103	1572	12507	4625	6445	2462	1229	855	1601	1195	1872
Phatr3_J34116	4	1135652	1137667	-	Phatr3_J34116	Phatr3_J34116	Predicted protein {ECO:0000313|EMBL:EEC50312.1} [Source:UniProtKB/TrEMBL;Acc:B7FUS5]	-	gene	Name match	0	5.92377e-15	4.26534e-14	0.68193	0.678031	907	4171	1679	3111	1468	1777	1085	1842	1665	2058
ISCS	4	1142738	1144186	+	ISCS	Phatr3_J34119	Precursor of desulfurase cysteine desulfurase IscS {ECO:0000313|EMBL:EEC50038.1} [Source:UniProtKB/TrEMBL;Acc:B7FUS8]	+	gene	Name match	0	2.5082e-08	9.60625e-08	0.817344	0.804313	5320	32026	11938	21225	8852	12123	10312	13622	9793	14923
Phatr3_J34120	4	1144558	1145322	-	Phatr3_J34120	Phatr3_J34120	Predicted protein {ECO:0000313|EMBL:EEC50314.1} [Source:UniProtKB/TrEMBL;Acc:B7FUS9]	-	gene	Name match	0	0.000372707	0.000855565	0.759271	0.734098	4362	12391	3836	8608	7076	5852	4585	6624	6070	8124
Phatr3_J44645	4	1146855	1148069	+	Phatr3_J44645	Phatr3_J44645	No description	+	gene	Name match	0	7.16065e-09	2.90797e-08	1.38971	1.33184	1519	4049	1707	2931	2029	1886	1680	4387	3713	5791
Phatr3_J44646	4	1148116	1150065	-	Phatr3_J44646	Phatr3_J44646	Predicted protein {ECO:0000313|EMBL:EEC50315.1} [Source:UniProtKB/TrEMBL;Acc:B7FUT1]	-	gene	Name match	0	1.53087e-09	6.65319e-09	0.66875	0.662639	816	4644	1756	3433	1659	1318	1070	2182	1829	2687
Phatr3_EG01544	4	1162670	1164331	+	Phatr3_EG01544	Phatr3_EG01544	No description	+	gene	Name match	0	5.08644e-18	4.70011e-17	-2.25099	-2.14149	686	1483	766	1658	1174	149	99	145	111	119
HEME_2	4	1164422	1165734	-	HEME_2	Phatr3_J19188	Uroporphyrinogen decarboxylase {ECO:0000256|RuleBase:RU000554} [Source:UniProtKB/TrEMBL;Acc:B7FUT6]	-	gene	Name match	0	2.78362e-10	1.31266e-09	-1.5548	-1.48679	6236	22018	8512	18871	10412	3298	1553	1692	1888	1998
Phatr3_J44651	4	1166356	1167696	-	Phatr3_J44651	Phatr3_J44651	Predicted protein {ECO:0000313|EMBL:EEC50319.1} [Source:UniProtKB/TrEMBL;Acc:B7FUT7]	-	gene	Name match	0	4.26142e-12	2.39343e-11	-0.802541	-0.794511	5298	25130	8606	19360	10227	3629	2765	3817	3404	4272
Phatr3_J44652	4	1167834	1169091	+	Phatr3_J44652	Phatr3_J44652	Predicted protein {ECO:0000313|EMBL:EEC50042.1} [Source:UniProtKB/TrEMBL;Acc:B7FUT8]	+	gene	Name match	0	2.3957e-29	4.37884e-28	2.8343	2.70491	554	5300	1966	3441	740	7881	4648	7408	6751	7940
Phatr3_J19191	4	1169238	1170597	-	Phatr3_J19191	Phatr3_J19191	No description	-	gene	Name match	0	1.32401e-35	3.28687e-34	1.60762	1.58769	903	4309	1315	2270	1302	2263	1695	3673	2944	3905
Phatr3_J34132	4	1171070	1171546	+	Phatr3_J34132	Phatr3_J34132	No description	+	gene	Name match	0	2.12856e-33	4.84988e-32	3.45594	3.2539	344	3641	1710	2269	479	7955	5275	7718	7972	9222
TKL	4	1171664	1174014	-	TKL	Phatr3_J41856	Transketolase {ECO:0000313|EMBL:EEC50321.1} [Source:UniProtKB/TrEMBL;Acc:B7FUU0]	-	gene	Name match	0	0.00276541	0.00547207	0.535864	0.523229	22992	76150	25131	57832	43222	29255	23408	33599	33839	41541
Phatr3_EG01572	4	1172628	1173709	+	Phatr3_EG01572	Phatr3_EG01572	No description	+	gene	Name match	0	2.69132e-10	1.27068e-09	1.29989	1.25969	5972	21245	6930	16688	14402	13751	11544	16962	16945	20544
Phatr3_J44656	4	1174991	1177261	+	Phatr3_J44656	Phatr3_J44656	Predicted protein {ECO:0000313|EMBL:EEC50043.1} [Source:UniProtKB/TrEMBL;Acc:B7FUU1]	+	gene	Name match	0	8.9639e-12	4.87012e-11	0.73146	0.725181	1505	7025	2924	4859	2130	2907	1604	3407	2848	3552
Phatr3_J44657	4	1178294	1181142	+	Phatr3_J44657	Phatr3_J44657	No description	+	gene	Name match	0	7.45479e-12	4.08827e-11	0.561236	0.558411	3040	13230	5644	9141	4504	4482	3460	5247	4891	6636
Phatr3_EG01569	4	1186296	1187022	+	Phatr3_EG01569	Phatr3_EG01569	No description	+	gene	Name match	0	5.72001e-06	1.67838e-05	0.597509	0.589803	5522	22462	8739	18899	10973	7295	5676	11751	9901	14896
Phatr3_J44659	4	1186398	1187618	-	Phatr3_J44659	Phatr3_J44659	Predicted protein {ECO:0000313|EMBL:EEC50322.1} [Source:UniProtKB/TrEMBL;Acc:B7FUU4]	-	gene	Name match	0	3.57599e-14	2.42771e-13	1.03777	1.0233	7168	28884	10905	24565	14255	12362	10243	20535	17443	25737
Phatr3_J54285	4	1190420	1195359	-	Phatr3_J54285	Phatr3_J54285	No description	-	gene	Name match	0	0.000695599	0.00152435	0.326933	0.324661	5011	22018	8802	17652	8329	7048	5481	7558	6658	8969
Phatr3_J44664	4	1202095	1202826	-	Phatr3_J44664	Phatr3_J44664	Predicted protein {ECO:0000313|EMBL:EEC50325.1} [Source:UniProtKB/TrEMBL;Acc:B7FUV0]	-	gene	Name match	0	9.9517e-21	1.12712e-19	-1.67435	-1.63485	567	3492	1430	2033	1036	244	99	310	227	382
Phatr3_J44665	4	1203373	1205076	+	Phatr3_J44665	Phatr3_J44665	Predicted protein {ECO:0000313|EMBL:EEC50049.1} [Source:UniProtKB/TrEMBL;Acc:B7FUV1]	+	gene	Name match	0	1.23233e-30	2.41956e-29	-1.93591	-1.89546	948	5964	2484	3270	1346	324	244	348	293	407
Phatr3_J44666	4	1205548	1209342	-	Phatr3_J44666	Phatr3_J44666	Predicted protein {ECO:0000313|EMBL:EEC50326.1} [Source:UniProtKB/TrEMBL;Acc:B7FUV2]	-	gene	Name match	0	7.38838e-06	2.14147e-05	0.46723	0.463437	6427	27271	11361	22383	11025	9755	7810	11296	8806	12856
Phatr3_J34147	4	1211776	1213551	-	Phatr3_J34147	Phatr3_J34147	Predicted protein {ECO:0000313|EMBL:EEC50327.1} [Source:UniProtKB/TrEMBL;Acc:B7FUV4]	-	gene	Name match	0	2.13555e-31	4.36981e-30	-1.82446	-1.79134	422	2062	732	1169	794	124	105	112	145	198
Phatr3_J44667	4	1214219	1215502	+	Phatr3_J44667	Phatr3_J44667	Predicted protein {ECO:0000313|EMBL:EEC50051.1} [Source:UniProtKB/TrEMBL;Acc:B7FUV5]	+	gene	Name match	0	3.16826e-12	1.79766e-11	0.960296	0.946736	459	1763	597	1114	699	915	574	909	787	1138
Phatr3_J51714	4	1215889	1217818	+	Phatr3_J51714	Phatr3_J51714	No description	+	gene	Name match	0	0.00109092	0.0023195	0.37056	0.367002	1446	8374	3001	6086	2372	2210	1915	2564	2337	2999
Phatr3_J44670	4	1221942	1222895	-	Phatr3_J44670	Phatr3_J44670	Predicted protein {ECO:0000313|EMBL:EEC50329.1} [Source:UniProtKB/TrEMBL;Acc:B7FUV8]	-	gene	Name match	0	1.22573e-05	3.45047e-05	-0.539358	-0.53325	493	2658	923	2034	1114	482	271	477	489	560
Phatr3_J44671	4	1223631	1225682	+	Phatr3_J44671	Phatr3_J44671	No description	+	gene	Name match	0	0.00366956	0.00711603	-0.349716	-0.34594	2482	12695	4878	9710	5063	2631	1918	2562	2138	3157
[truncated: 4,528 more rows]
