# Supplementary material for: Remodeling of the terpenoid metabolism during prolonged phosphate depletion in the marine diatom Phaeodactylum tricornutum
Source: J Phycol. 2025 Apr 15;61(3):512–28. doi: 10.1111/jpy.70014 (PMC12168105; doi:10.1111/jpy.70014)
Supplement: Supplementary file 6 — Table S2. Gene orthology (GO) analysis of up‐ and down‐regulated differentially expressed gene (DEG) during prolonged phosphate depletion (Wald test, Benjamini–Hochberg adjusted p < 0.01, log2FC >1.5). Analysis was performed via g:profiler (https://biit.cs.ut.ee/gprofiler/gost). Multiple testing corrections were carried out with the Benjamin–Hochberg method with a significance threshold of 0.05. Only the top 12 hits are shown. [file JPY-61-512-s007.xlsx]

## Sheet: Ark1
		GO Category	GO ID	Function/Process	P-value
GO analysis of upregulated DEGS	1	GO:MF	GO:0003993	acid phosphatase activity	0.0002785
	2	GO:MF	GO:0003700	DNA-binding transcription factor activity	0.003001
	3	GO:MF	GO:0043565	sequence-specific DNA binding	0.01734
	4	GO:MF	GO:0140359	ABC-type transporter activity	0.04947
	5	GO:BP	GO:0005975	carbohydrate metabolic process	8.776e-09
	6	GO:BP	GO:0055085	transmembrane transport	0.001129
	7	GO:BP	GO:0006817	phosphate ion transport	0.008691
	8	GO:BP	GO:2001141	regulation of RNA biosynthetic process	0.01646
	9	GO:BP	GO:0006006	glucose metabolic process	0.01778
	10	GO:BP	GO:0060341	regulation of cellular localization	0.02482
	11	GO:BP	GO:0030258	lipid modification	0.04761
	12	GO:CC	GO:0016020	membrane	0.001756
GO analysis of downregulated DEGS	1	GO:MF	GO:0003735	structural constituent of ribosome	0.01236
	2	GO:MF	GO:0046906	tetrapyrrole binding	0.01236
	3	GO:MF	GO:0004853	uroporphyrinogen decarboxylase activity	0.01479
	4	GO:BP	GO:0033014	tetrapyrrole biosynthetic process	0.0008768
	5	GO:BP	GO:0006270	DNA replication initiation	0.002668
	6	GO:BP	GO:0015979	photosynthesis	0.005717
	7	GO:BP	GO:0051276	chromosome organization	0.02751
	8	GO:BP	GO:0007076	mitotic chromosome condensation	0.0414
	9	GO:CC	GO:0043232	intracellular non-membrane-bounded organelle	0.002563
	10	GO:CC	GO:0042555	MCM complex	0.005669
	11	GO:CC	GO:0030076	light-harvesting complex	0.01166
	12	GO:CC	GO:0015630	microtubule cytoskeleton	0.03465
