# Supplementary material for: Remodeling of the terpenoid metabolism during prolonged phosphate depletion in the marine diatom Phaeodactylum tricornutum
Source: J Phycol. 2025 Apr 15;61(3):512–28. doi: 10.1111/jpy.70014 (PMC12168105; doi:10.1111/jpy.70014)
Supplement: Supplementary file 7 — Table S3. Genes associated with different metabolic pathways, based on previously published studies. [file JPY-61-512-s005.xlsx]

## Sheet: FA biosynthesis
Pathway	GeneID	Annotation
FA biosynthesis	Phatr3_EG01955	acetyl-CoA carboxylase (chloroplast)
FA biosynthesis	Phatr3_J55209	acetyl-CoA carboxylase (cytosol)
FA biosynthesis	Phatr3_J31440	acyl carrier protein
FA biosynthesis	Phatr3_J9709	acyl carrier protein
FA biosynthesis	Phatr3_J37652	malonyl-CoA:acyl carrier protein transacylase
FA biosynthesis	Phatr3_J26714	3-ketoacyl-ACP synthase
FA biosynthesis	Phatr3_J52648	4-ketoacyl-ACP synthase
FA biosynthesis	Phatr3_J37367	5-ketoacyl-ACP synthase
FA biosynthesis	Phatr3_J18940	6-ketoacyl-ACP synthase
FA biosynthesis	Phatr3_J13073	3-ketoacyl-ACP reductase
FA biosynthesis	Phatr3_J21608	4-ketoacyl-ACP reductase
FA biosynthesis	Phatr3_J10306	5-ketoacyl-ACP reductase
FA biosynthesis	Phatr3_Jdraft1143	3-ketoacyl-ACP dehydratase
FA biosynthesis	Phatr3_J55157	4-ketoacyl-ACP dehydratase
FA biosynthesis	Phatr3_J10068	enoyl-ACP reductase
FA biosynthesis	Phatr3_J47536	enoyl-ACP reductase

## Sheet: TAG assembly
Pathway	GeneID	Annotation
TAG assembly	Phatr3_J54709	glycerol-3-phosphate acyltransferase
TAG assembly	Phatr3_J3262	glycerol-3-phosphate acyltransferase
TAG assembly	Phatr3_J11916	1-acyl-sn-glycerol-3-phosphate acyltransferase
TAG assembly	Phatr3_J43099	1-acyl-sn-glycerol-4-phosphate acyltransferase
TAG assembly	Phatr3_EG02461	Lysophospholipid Acyltransferases
TAG assembly	Phatr3_J20460	Lysophospholipid Acyltransferases
TAG assembly	Phatr3_EG00294	Lysophospholipid Acyltransferases
TAG assembly	Phatr3_J45551	Lysophospholipid Acyltransferases
TAG assembly	Phatr3_J40261	phosphatidate phosphatase
TAG assembly	Phatr3_J43773	phosphatidate phosphatase
TAG assembly	Phatr3_J9794	Diacylglycerol O-acyltransferase, type I
TAG assembly	Phatr3_J49462	Diacylglycerol O-acyltransferase, type II
TAG assembly	Phatr3_J9794	Diacylglycerol O-acyltransferase, type II
TAG assembly	Phatr3_J31662	Diacylglycerol O-acyltransferase, type II
TAG assembly	Phatr3_J43469	Diacylglycerol O-acyltransferase, type II
TAG assembly	Phatr3_J49708	Diacylglycerol O-acyltransferase, type III
TAG assembly	Phatr3_J8860	Phospholipid:diacylglycerol acyltransferase

## Sheet: betaine lipid synthesis
Pathway	GeneID	Annotation
betaine lipid synthesis	Phatr3_Jdraft913	S-adenosylmethionine synthase
betaine lipid synthesis	Phatr3_J42872	betaine lipid synthase

## Sheet: Sterol biosynthesis (FP added)
Pathway	GeneID	annotation
Sterol biosynthesis	Phatr3_EG02290	IDI-SQS
Sterol biosynthesis	Phatr3_J45494	Alternative squalene epoxidase
Sterol biosynthesis	Phatr3_EG02293	Oxidosqualene cyclase
Sterol biosynthesis	Phatr3_J10824	24-methylenesterol C-methyltransferase
Sterol biosynthesis	Phatr3_J49447	Cycloeucalenol cycloisomerase
Sterol biosynthesis	Phatr3_J31339	14-α-demethylase
Sterol biosynthesis	Phatr3_J10852	Methylsterol monooxygenase
Sterol biosynthesis	Phatr3_J48864	3-β-hydroxysteroid-4-α-carboxylate-3-dehydrogenase
Sterol biosynthesis	Phatr3_J5780	putative SDR oxidoreductase
Sterol biosynthesis	Phatr3_J36801	3-Beta-hydroxysteroid-delta(8), delta(7)-isomerase
Sterol biosynthesis	Phatr3_J14208	δ-7-sterol δ-5-dehydrogenase
Sterol biosynthesis	Phatr3_J34610	Δ7-sterol reductase
Sterol biosynthesis	Phatr3_J51757	sterol C-22 desaturase
Sterol biosynthesis	Phatr3_J30461	DHCR7; 7-dehydrocholesterol reductase
Sterol biosynthesis	Phatr3_J31257	TM7SF2, ERG24; Delta14-sterol reductase
Sterol biosynthesis	Phatr3_J48260	putative 3-beta-hydroxy-delta5-steroid dehydrogenase1
Sterol biosynthesis	Phatr3_J50500	putative 3-beta-hydroxy-delta5-steroid dehydrogenase3

## Sheet: pigment biosynthesis
Pathway	GeneID	Annotation
pigment biosynthesis	Phatr3_J16615	geranyl diphosphate synthase
pigment biosynthesis	Phatr3_J15180	geranyl diphosphate synthase
pigment biosynthesis	Phatr3_J49325	farnesyl diphosphate synthase
pigment biosynthesis	Phatr3_J19000	geranylgeranyl diphosphate synthase
pigment biosynthesis	Phatr3_J47271	geranylgeranyl diphosphate synthase
pigment biosynthesis	Phatr3_EG02349	phytoene synthase
pigment biosynthesis	Phatr3_J35509	phytoene desaturase
pigment biosynthesis	Phatr3_J55102	phytoene desaturase
pigment biosynthesis	Phatr3_J9040	Zeta-carotene desaturase
pigment biosynthesis	Phatr3_J16955	Zeta-carotene isomerase
pigment biosynthesis	Phatr3_J51868	carotenoid isomerase
pigment biosynthesis	Phatr3_J54826	carotenoid isomerase
pigment biosynthesis	Phatr3_J54842	carotenoid isomerase
pigment biosynthesis	Phatr3_J45243	carotenoid isomerase
pigment biosynthesis	Phatr3_J9210	carotenoid isomerase
pigment biosynthesis	Phatr3_J8835	lycopene beta cyclase
pigment biosynthesis	Phatr3_J16586	cytochrome P450 beta hydroxylase
pigment biosynthesis	Phatr3_J26422	cytochrome P451 beta hydroxylase
pigment biosynthesis	Phatr3_J34027	cytochrome P452 beta hydroxylase
pigment biosynthesis	Phatr3_J33568	cytochrome P453 beta hydroxylase
pigment biosynthesis	Phatr3_EG01472	cytochrome P454 beta hydroxylase
pigment biosynthesis	Phatr3_EG01454	cytochrome P455 beta hydroxylase
pigment biosynthesis	Phatr3_J45845	zeaxanthin epoxidase
pigment biosynthesis	Phatr3_J5928	zeaxanthin epoxidase
pigment biosynthesis	Phatr3_J10970	zeaxanthin epoxidase
pigment biosynthesis	Phatr3_J51703	violaxanthin de-epoxidase
pigment biosynthesis	Phatr3_J36048	violaxanthin de-epoxidase like
pigment biosynthesis	Phatr3_J45846	violaxanthin de-epoxidase like
pigment biosynthesis	Phatr3_J43240	Violaxanthin deepoxidase-related
pigment biosynthesis	Phatr3_J43904	zeta-carotene desaturase. bacterial-like protein (FP added)
pigment biosynthesis	Phatr3_J43374	precursor of cyclase lycopene beta cyclase2 (FP added)

## Sheet: MVA pathway
Pathway	GeneID	Annotation
MVA pathway	Phatr3_J23913	Acetoacetyl-CoA thiolase
MVA pathway	Phatr3_J45947	Acetoacetyl-CoA thiolase
MVA pathway	Phatr3_J28068	Acetoacetyl-CoA thiolase
MVA pathway	Phatr3_J16649	Hydroxymethylglutaryl-CoA synthase
MVA pathway	Phatr3_J16870	HMG-CoA reductase
MVA pathway	Phatr3_J53929	mevalonate-5-kinase
MVA pathway	Phatr3_EG01590	phosphomevalonate kinase
MVA pathway	Phatr3_EG02359	mevalonate-5-pyrophosphate decarboxylase
MVA pathway	Phatr3_J12533	Isopentenyl-diphosphate Delta-isomerase
MVA pathway	Phatr3_EG02290	Isopentenyl-diphosphate Delta-isomerase
MVA pathway	Phatr3_EG01825	isopentenyl kinase (FP added)

## Sheet: MEP pathway
Pathway	GeneID	Annotation
MEP pathway	Phatr3_Jdraft1689	1-deoxy-D-xylulose 5-phosphate synthase
MEP pathway	Phatr3_J9258	1-deoxy-D-xylulose 5-phosphate reductoisomerase
MEP pathway	Phatr3_J21829	2-C-methyl-D-erythritol 4-phosphate cytidylyltransferase
MEP pathway	Phatr3_J14857	2-C-methyl-D-erythritol 4-phosphate cytidylyltransferase
MEP pathway	Phatr3_J12330	4-diphosphocytidyl-2-C-methyl-D-erythritol kinase
MEP pathway	Phatr3_J44955	2-C-methyl-D-erythritol 2,4-cyclodiphosphate synthase
MEP pathway	Phatr3_J41845	4-hydroxy-3-methylbut-2-en-1-yl diphosphate synthase
MEP pathway	Phatr3_J46608	1-deoxy-D-xylulose 5-phosphate synthase (FP added)
MEP pathway	Phatr3_J12533	isopentenyl-diphosphate delta-isomerase (FP added)

## Sheet: CO2 fixation
Pathway	GeneID	Annotation
Calvin–Benson cycle	Phatr3_J46871	Ribulose-1,5-bisphosphate carboxylase small subunit
Calvin–Benson cycle	Phatr3_J22122	glyceraldehyde 3-phosphate dehydrogenase (NAD)
Calvin–Benson cycle	Phatr3_J54738	triosephosphate isomerase
Calvin–Benson cycle	Phatr3_J50738	triosephosphate isomerase
Calvin–Benson cycle	Phatr3_J41423	Fructose-bisphosphate aldolase
Calvin–Benson cycle	Phatr3_Jdraft825	Fructose-bisphosphate aldolase
Calvin–Benson cycle	Phatr3_J22993	Fructose-bisphosphate aldolase
Calvin–Benson cycle	Phatr3_Jdraft375	Fructose-bisphosphate aldolase
Calvin–Benson cycle	Phatr3_J42447	Fructose-bisphosphate aldolase
Calvin–Benson cycle	Phatr3_J29014	Fructose-bisphosphate aldolase
Calvin–Benson cycle	Phatr3_J9359	Fructose-1,6-bisphosphatase
Calvin–Benson cycle	Phatr3_J31994	Fructose-1,7-bisphosphatase
Calvin–Benson cycle	Phatr3_EG02409	Fructose-1,8-bisphosphatase
Calvin–Benson cycle	Phatr3_J2793	Fructose-1,9-bisphosphatase
Calvin–Benson cycle	Phatr3_J23247	Fructose-1,10-bisphosphatase
Calvin–Benson cycle	Phatr3_J41856	transketolase
Calvin–Benson cycle	Phatr3_J29260	transketolase
Calvin–Benson cycle	Phatr3_J13382	ribose 5-phosphate isomerase
Calvin–Benson cycle	Phatr3_J53935	ribulose-phosphate 3-epimerase
Calvin–Benson cycle	Phatr3_J20015	ribulose-phosphate 4-epimerase
Calvin–Benson cycle	Phatr3_EG02325	ribulose-phosphate 5-epimerase
Calvin–Benson cycle	Phatr3_J10208	phosphoribulokinase

## Sheet: TCA
Pathway	GeneID	annotation
TCA cycle	Phatr3_J30145	citrate synthase
TCA cycle	Phatr3_J26290	aconitate hydratase
TCA cycle	Phatr3_J24772	aconitate hydratase, contain other domain
TCA cycle	Phatr3_J14762	isocitrate dehydrogenase, NADP-dependent
TCA cycle	Phatr3_J45017	isocitrate dehydrogenase, NADP-dependent
TCA cycle	Phatr3_J20934	isocitrate dehydrogenase, NAD-dependent
TCA cycle	Phatr3_J29016	2-oxoglutarate dehydrogenase, E1
TCA cycle	Phatr3_J37328	2-oxoglutarate dehydrogenase, E1
TCA cycle	Phatr3_J48444	2-oxoglutarate dehydrogenase, E1
TCA cycle	Phatr3_J50392	2-oxoglutarate dehydrogenase, E1
TCA cycle	Phatr3_J49787	2-oxoglutarate dehydrogenase, E1
TCA cycle	Phatr3_J46387	2-oxoglutarate dehydrogenase, E1
TCA cycle	Phatr3_J40430	2-oxoglutarate dehydrogenase, E2
TCA cycle	Phatr3_J45557	2-oxoglutarate dehydrogenase, E2
TCA cycle	Phatr3_J42015	succinyl-CoA synthetase, alpha subunit
TCA cycle	Phatr3_J26921	succinyl-CoA synthetase, beta subunit
TCA cycle	Phatr3_J30807	succinate dehydrogenase (ubiquinone) flavoprotein subunit
TCA cycle	Phatr3_J52539	succinate dehydrogenase (ubiquinone) iron-sulfur subunit
TCA cycle	Phatr3_J10356	succinate dehydrogenase (ubiquinone) cytochrome b560 subunit
TCA cycle	Phatr3_J41812	succinate dehydrogenase (ubiquinone) flavoprotein subunit
TCA cycle	Phatr3_J19708	fumarate hydratase, class I
TCA cycle	Phatr3_J36139	fumarate hydratase, class II
TCA cycle	Phatr3_J42398	malate dehydrogenase (NAD)

## Sheet: Glycolysis gluconeogenesis
Pathway	GeneID	Annotation
Glycolysis/gluconeogenesis	Phatr3_J15495	glucokinase
Glycolysis/gluconeogenesis	Phatr3_EG02208	glucose-6-phosphate isomerase
Glycolysis/gluconeogenesis	Phatr3_J23924	glucose-6-phosphate isomerase
Glycolysis/gluconeogenesis	Phatr3_J16722	glucose-6-phosphate isomerase
Glycolysis/gluconeogenesis	Phatr3_J5857	glucose-6-phosphate isomerase
Glycolysis/gluconeogenesis	Phatr3_EG00092	6-phosphofructokinase
Glycolysis/gluconeogenesis	Phatr3_J14284	6-phosphofructokinase
Glycolysis/gluconeogenesis	Phatr3_EG02209	6-phosphofructokinase
Glycolysis/gluconeogenesis	Phatr3_J55126	PFP pyrophosphate dependent phosphofructokinase
Glycolysis/gluconeogenesis	Phatr3_J9359	Fructose-1,6-bisphosphatase
Glycolysis/gluconeogenesis	Phatr3_J31994	Fructose-1,6-bisphosphatase
Glycolysis/gluconeogenesis	Phatr3_EG02409	Fructose-1,6-bisphosphatase
Glycolysis/gluconeogenesis	Phatr3_J2793	Fructose-1,6-bisphosphatase
Glycolysis/gluconeogenesis	Phatr3_J23247	Fructose-1,6-bisphosphatase
Glycolysis/gluconeogenesis	Phatr3_J41423	Fructose-bisphosphate aldolase
Glycolysis/gluconeogenesis	Phatr3_Jdraft825	Fructose-bisphosphate aldolase
Glycolysis/gluconeogenesis	Phatr3_J22993	Fructose-bisphosphate aldolase
Glycolysis/gluconeogenesis	Phatr3_Jdraft375	Fructose-bisphosphate aldolase
Glycolysis/gluconeogenesis	Phatr3_J42447	Fructose-bisphosphate aldolase
Glycolysis/gluconeogenesis	Phatr3_J29014	Fructose-bisphosphate aldolase
Glycolysis/gluconeogenesis	Phatr3_J54738	triosephosphate isomerase
Glycolysis/gluconeogenesis	Phatr3_J50738	triosephosphate isomerase
Glycolysis/gluconeogenesis	Phatr3_J25308	triosephosphate isomerase/glyceraldehyde 3-phosphate dehydrogenase
Glycolysis/gluconeogenesis	Phatr3_J22122	glyceraldehyde 3-phosphate dehydrogenase (NAD)
Glycolysis/gluconeogenesis	Phatr3_J51128	glyceraldehyde 3-phosphate dehydrogenase (NAD)
Glycolysis/gluconeogenesis	Phatr3_J23598	glyceraldehyde 3-phosphate dehydrogenase (NAD)
Glycolysis/gluconeogenesis	Phatr3_J32747	glyceraldehyde 3-phosphate dehydrogenase (NAD)
Glycolysis/gluconeogenesis	Phatr3_J54378	glyceraldehyde 3-phosphate dehydrogenase (nonphosphorylating)
Glycolysis/gluconeogenesis	Phatr3_J29157	phosphoglycerate kinase
Glycolysis/gluconeogenesis	Phatr3_J48983	phosphoglycerate kinase
Glycolysis/gluconeogenesis	Phatr3_J14792	phosphoglycerate kinase
Glycolysis/gluconeogenesis	Phatr3_J17086	phosphoglycerate mutase
Glycolysis/gluconeogenesis	Phatr3_J5629	phosphoglycerate mutase
Glycolysis/gluconeogenesis	Phatr3_J51404	phosphoglycerate mutase
Glycolysis/gluconeogenesis	Phatr3_J5605	phosphoglycerate mutase
Glycolysis/gluconeogenesis	Phatr3_J8982	phosphoglycerate mutase
Glycolysis/gluconeogenesis	Phatr3_J33839	phosphoglycerate mutase
Glycolysis/gluconeogenesis	Phatr3_J11943	phosphoglycerate mutase
Glycolysis/gluconeogenesis	Phatr3_J41515	enolase
Glycolysis/gluconeogenesis	Phatr3_Jdraft1572	enolase
Glycolysis/gluconeogenesis	Phatr3_Jdraft1192	enolase
Glycolysis/gluconeogenesis	Phatr3_J22404	pyruvate kinase
Glycolysis/gluconeogenesis	Phatr3_J49098	pyruvate kinase
Glycolysis/gluconeogenesis	Phatr3_J54998	pyruvate kinase
Glycolysis/gluconeogenesis	Phatr3_J45997	pyruvate kinase
Glycolysis/gluconeogenesis	Phatr3_J46001	pyruvate kinase
Glycolysis/gluconeogenesis	Phatr3_J55079	pyruvate kinase
Glycolysis/gluconeogenesis	Phatr3_J22913	pyruvate kinase
Glycolysis/gluconeogenesis	Phatr3_EG02232	phosphoenolpyruvate carboxykinase (ATP)
Glycolysis/gluconeogenesis	Phatr3_J49339	pyruvate carboxylase
Glycolysis/gluconeogenesis	Phatr3_J30519	pyruvate carboxylase

[truncated: 4 more sheets: pentose phosphate pathway, IDI-SQS, Prenyltrans, Entner-Doudoroff Pathway]
