# Supplementary material for: Remodeling of the terpenoid metabolism during prolonged phosphate depletion in the marine diatom Phaeodactylum tricornutum
Source: J Phycol. 2025 Apr 15;61(3):512–28. doi: 10.1111/jpy.70014 (PMC12168105; doi:10.1111/jpy.70014)
Supplement: Supplementary file 8 — Table S4. Promoters analyzed with MEME. [file JPY-61-512-s003.xlsx]

## Sheet: Sheet1
Group	Gene_name	GeneID	Number of occurances of discovered motif	600bp upstream of Start codon
MVA pathway	hydroxymethylglutaryl-CoA synthase	Phatr3_J16649		GTGCTTATTCCCGTTCACGAAGCCCACCAGCCAACTTGGGCGCGAGGGACAACGGCTCCTACTCCAGAGTGCCAATGCTGCACGCCGTCAACCGCGCGGTGGACCACGGATCGGTAGTGGGCCCAAATCACCACGCATACCGTACACTTGACAGATTCGAAACCAATGTCTGTCTCTCTCTAGCTGTCCAAGTACAATTTTCCTCTAATAACGACAAGGGCACTTAGACTAGAGTTACAACCAAAAAGAGTCGAACAATAGAAATGGAACGACAACTACCTACCACCCTATAGATATGGTAGGTAGGGGGTACACAAATAACATAAAAGGACAGATTACATGCTCTGTCACACAAGTTCGATACCGGTCGGTCGAAACCCAACACCAAACGAACGAACG…
MVA pathway	hydroxymethylglutaryl-CoA reductase (NADPH)	Phatr3_J16870		TGGAGCCTCCCGAAGGTCATCGGTTCAAGTCCGGTTACGATCACTTTTTGTTCTTGATCAAGATAGAATCTCGCAATCATGTGTGAACCCTGGCTAGCTGTCGGCAGGGTTACTGGGAGAGAGGAGTCGTGACTTGGACGAAGTTTGAGAATGTCTGACTGTCGCGGTTCCGTTGCCGAGCCGTTTCGAATTCTCGCGTCGGGAGGGGTTCCCCCGGCAAGGTTTGGACCAATCGCAAGCCGAGAATGCCTATCATTGTCCGTTGAATTAGAACCGGTCTATTCTGTATGGATACTTTTTTGGCCATACTCGAGCAGGTCTGGCGGATGCGGAAGTAGAGATTTGGGAGGGCCGTCGTATTCGCGAGTCGCATCACCGCTCACGCCGGTAGCGGAGGGG…
MVA pathway	diphosphomevalonate decarboxylase	Phatr3_EG02359		ACGACCCCCACGACGCTCTTTGAAACGACGCAACGCCAACGCACGTTGCGTCTTGTTCAGTGGCATGTTACTTATATTGTTGTTGTTGTTGTAGTTGCTTGTTGTTATTGTTGTTGTAGAGTGTTGACTTTCATGTGGTTGCGGGTGTTGACTTGAGCAATGCTCGCTTCCAGTGTGTGAGACTGGTGGGTGGGTCGGTGGAATGCCCGGTCCCGTCGGTGCTCCTCGCGGGGGGGGAGAGTTTCGGCAGGCGTGAGCGCGGGGGCGGGTTCCCTCCCGTGCGCGCCCACGAGCCATCCTTCCTCTAGGGGAAGGGTTTTTCGTTCGTCTGTCTGTCTGTCTGTCGTGGCGTCGAGTGTTTCTCGCGTGCGCACGGCACCTCGTCGCACACGGTCCCCA…
Prenyltransferases	putative prenyltransferase 2 (PTS2)	Phatr3_J15180		GTGTCGTGACGGGGGTTTCACCGCGGTGATGAGAGGGGCAGAATCTAGACAAACACGCTGAGGAAAGGTATGAGGGTACACAACCCCGGAGTCGTCGAACGACCTGACGGGACGAAGACCAACACACTTCCTCGTCTCGGGACTTCCCCCCTCCCCCCCTCTCTCCCTCGCAACGAGAACGAACGACACGAATGTGGTGGAACCACATACCCCCCACTATTCTACCCGAACGTACCAAAGCACTTACACCCCCCTGTTGGAATTCAGCTACTGACTTCTTTGACTGCTGTAGTACTGTTTCCAGTTAGTCCCTTTCGTGTATTCTGTCTGTTGTGTAGAACGACGCACTCGCTTATATCCCCCTCTTTTCTCTAGAAGATTACATCAAAGCCAGGTGAG…
Prenyltransferases	putative prenyltransferase4 (PTS4)	Phatr3_J16615	1	TTATTGCCATTCTTGGTCTATGTACTTCTTGCCAACACCGCCAATCTATAGTCTCGTTGCGGTGGACTTTCCGTTTCTGGAATGCGCAATAGACAGCATTTTCAGAGCATGGCATTGCATAAAGAATTCCAAATGAGCAATAATGTATTGTGTTTCTGTGACATTTCTACAGAATCACCCCTAACCTGTGTCTGTGACGCAAGACTCAAAGGACAGGGCACAAAAGTGAATTCCGAATTCTATAGTGGAGGAATTCCACAAGTGCTGATTGTGAGGTGGCATCTCTGGAACCCCTACGACCTTCCGACGATGACGGAAGATCCTCCGAAGTACTGATGGTTGGTTTACAGTTACTGTTCGTATCGCGATTGTATGTGCGCTGCGCGTTCCCTCAAACGT…
Sterol biosynthesis	24-methylenesterol C-methyltransferase	Phatr3_J10824		CTGACGACGATGCCAATCGAAATCCGACTATCGCTCTTTCGAAAATTGTAGGAACCCACAATTTCATAGTCCATACGTCATTCGAATCCGAGTCCCACTCCTTGCAACCGAGAATGGTGTCGCGTTCAACTACGACACAAAATTTTCCTAATTTCTGGGTCGACTCGGACTTTTTTCGTAAAGGGCAATTTTCGCCACAAACTCTGGTTGCGGTAGGTAGGTACTACGCCTCCGGGCGGGTTTCCGGTACAGTAGTTGGAGTCGGGGGGTGGGGGGGGGGGGTTTCTTTTGGTTCGCGCGGAGTGCGCGTGGAACGAACGGAATTCTAATGTAAGTACGGCGCCACGTGACTCCCCTTCGTTTCTCCTCGGACACGGCCCCCCGCCCAGCGAACTCCTA…
Sterol biosynthesis	TM7SF2, ERG24; Delta14-sterol reductase	Phatr3_J31257	1	TGTCGATCTTGGCGTCCTCACGAAGAAGTAGCGGAGGAATAGCTGGTCGTACGCGATCCATTCTTTGCGGAAAAGATTTGAAATTTTAGTGTTTGATGGAGAGCCGTAAAAAAGACCGTAATTTTCTAGATGTAGGTTTTACTACCTGGTTAACTAGCTACCGGCATTCATGTGAGCCCTTCTTGATCCCCCAGGGTATATACGTGACGAATGAATGGAGTAGACCAGGGATAATCAATTACCAGGTTGTCGGACTACTCTCTATTCAGAAAACCAAGTTGCTTTTTTCAGATACGAGCTAACATAAAGCACGATTCAAGAGCCTAACTGTATAGTACATCTATCCCTAGAACTTGCGATCATTATTTTTCGTTGGTCGCTGCTCACCAGGTGAGAGAA…
Sterol biosynthesis	14-α-demethylase	Phatr3_J31339		CGAGGCGAGGCGAGGGGCCGTTCACGCGTGTGTCGTACAATCGATTCTACGCGTGACACGCCACGCCACGACACGATAGGACACGAGTACGGAGGAACAGCTTTTGGGGAAAGGCAGATCCTTGGGCAAGCTGCCGGAATTGTGCAATGTGTTGTTGGACCGACCGCTGACGGACGGAAGACGTAAGTACGACGATCAGGAATGAGTCACGGAAGCGAGCCGTGCGTCAGAGCCATCCCGACGCCTCCAGACCGCAGGTTGGCAACACGTTGGCTTTCCGGTTCCTTTCCGGTTACCGGTAGTCTCGTCCCATGCCAGTGAGTTGACTTATCCGACCGTACCAAACAAACCAAGCCGACGAATCCGAACCAACACCTCCGTACCCGAACCCGCGTGACG…
Sterol biosynthesis	3-Beta-hydroxysteroid-delta(8), delta(7)-isomerase	Phatr3_J36801	1	GAACGAGCGACCGTCCATTACGGGCAACCAGTAGCGGAAGACGGCTCGCCATGGTGGTTGACGACGTTTACAGTGTGGTGTGAGGTCCGTAGGGTGACGACGGTGGAACGACCGTCGTGTTTATTAGGGAGTGAGTCTACCGCTCGGCCACACGGACTCTCGTGCACACGGTAGTGAGACCACAGGAGGACAACGTGTGATATAGGCGTCGCAGGGGTAGTAACGTTGTAAAGGGGGCCGGCCGTACGTCCGTCAGCGATTGTATATTCCCTGACTTTTCAAAGTATGTGCAAGTATTCCAATTTACAAAAAGGAGGACTCCGTATTCCGCATCTGTACCGGATAGCATAAAAAGGTTTTTGCGGCGAACCTCGCCATCCGCGCGGGCCCCTACCACGT…
Sterol biosynthesis	Alternative squalene epoxidase	Phatr3_J45494	1	TCTGCAACTGTCACAGGATGTTTATGGCAACACAGTAAAAAAGGTTTTTCGCTATGCGAAAACTGAAGTGGCCTTTTAAGATTCGCAAATTTGAATCAAAATGTTAGTCTTGTTTGCTTTATTTCAGTCTTGTTTGCGGTGTTTTTGGAAGTGTTATTTGCGGTGTTTGCGGTGTTTTGGTCCAAAACACCGAATTTAAGGCGGTCTGGTTATGGTACATTACTCTCACAGTTAGGTGTCTCATCCAATCCCATTCACGTTTGCTTTTTGCTCTTACCTACCTTTAGGTTCTCTGGGGCTTGTTATACGGGACTGATTTGGCTGGTTTCGATTGTGTGGGGCGTCGGCCAGGCGCATATCGACCACGGAGAAGAATCTGAGTTGGTCACGACGAGCCTG…
Sterol biosynthesis	putative 3-beta-hydroxy-delta5-steroid dehydrogenase1	Phatr3_J48260	3	ACAGCGCAACGATGCTGACAGTGATACTATGTTTGTCCGTCACTGGAGCTTACTGTATGTACGTAGCTAACTCGAGGTTCTGTGCAGCAACTCTGTCGAAGCAATCAATTGGTAGATAGGTACGGTCAGAGTCAACTCAATGGCAATGTGTAACTGTGAGTTATCGTAAGTAGGCACTGCAAATGTAAGAGGCAAAGGACTGTGACGGAACGGGCGGGAACTAAGGGACTACCTATCAACCTACCGCCGTAGATAGAGCTAGCAGCGTAGCGTTTTGCGTTTCCCAACCGGAAACGCTGATGATGTTCTTCGAACTGCTGACGTCATTGCCGCTGGTAGGAGTACGACCGGACTAGCCATGACTGTAACACAACGGTAACTCTTACTACTTACTACCAG…
Sterol biosynthesis	3-β-hydroxysteroid-4-α-carboxylate-3-dehydrogenase	Phatr3_J48864	4	CGCCGATGACCGAACCACTGGAAAGCCGATATCGAACAGAGTGACAGTGACAGCAAAGAGAGAACGACGCCAACCGACATATTTCCTCGGAATAGAAGCTCCATGGTTGCGTAGCAAGCGAAAGGATGGGATCTCAAGGCTGGATGTTTTGATTGCAACCAAGATTGTGAGAGAGTCGGTTGACTGCGAGCTCGTTCACAGTCAGCAACGTCCTTTGTGGCCGGCGACCGAGATGGAAGTGGGAGCACTTCCCACCATGGTCGAATACGTTCTCTCGAACCGACACGGGACGAAGCTTCTTGCTGTACTTACACTAGGTTCCTGTACTATTTTGGGTCGCCAGATAATAACAACCCGGACATAACTGGAAAAGTTCTTTCTCTCTCCGGGTATTCGATC…
Sterol biosynthesis	sterol C-22 desaturase	Phatr3_J51757	1	TCGGATTGGTGGAAACGTGTCGAGATGACAGACAGGAAAGCACCCGACTTGATTGATCACGGATCAGACTGACTGTGAACAGTTACCGTTCCGTGACGTTTGAGAGAACACGAACAAACGGCCCTACGAACAAGGGTTTGAAAGTACGTCCGTCAGCCAGTCGAGAAAATCGGAACGAACGAATGCTGAGCGCTAGTAGATTCTTTCTGTCACCCACGTCGCCGGTGAATCTTCCCACTTTCATCCGGGTTCGCGATGTCGCATTGGCGCCTCTCTAGCTAGCTAATATTCGCCAGTACGCGAAAATAGCAGGAACTGTAGAAGTACACGCCGGGACGACTCGAGAATCTATAAGTACTTTGGGGGGAATTCCTTGTGGTTCCGACGGGGCGTGCACTG…
Sterol biosynthesis	putative 3-beta-hydroxy-delta5-steroid dehydrogenase3	Phatr3_J50500	1	CAGTCACATCGAGTCCGCGCGTCGAAGCCTAGACCGCCGAAGCGGCTGCTTTTTGGCACGCTTTTCCTACACTCCTCTCGAGTTCGTGTTCGGACCGCTTGGAAGAGGCACTTACGTTCGGGTCGTTGCGAGATATCTTTACCAGAGTTATCTTAAATGTATTGTTTTTGTGTGTGCCTCGTCGCTGACCAGAGCGCAACGTCGAGATGCACATTTCTTCTGGGGGGTTCGCATTCGGTGAGGCTTCGCATCGTGTACGGGGCGACGAGACAACGAGCGGGACTACCAGTCGTAGGATCCCGATTTTTCTTTAATGGGACCCGGACGTTTACGGGGCTCGTCGATTCCTATGCGAGTTCTTTCATAGGTACGGTACATGGTAGCAGAGTCCCGTCGGCT…
Carotenoid biosynthesis	precursor of cyclase lycopene beta cyclase	Phatr3_J43374	2	ACGTTCGAGCGATACGATTCGATATCAACGGGTTCCGCCACACCCGTTCCTTCGTGACGAGCGATATGACGGCCTTGGGCTGCAAGGCCTCACTGCCGTGTTGGGCCAACTTGCGGACCGCCGAACGGAATCGCGGCAATGCTGCCGCGGCCTTGTTCCGAATCACACCCGAAGACATGGAAACAAATTTGTAAGCGTGCCTTTTGGAAATACTCACGGAAAGTGCGCGAATGGAAAGTAGCGCCGAACTCGAGGTAGTTCTTGGACGACAACCGTCACGAAGCTTTCCCGGTTTGTTCGGTGTCGCCGTGCTTCCAAGGCTGTGTCACGAACGAGAGCGGCGGTTGCTACCGGCGTCTGCGCTCGCCCGAAACCAACATGCATTTTTGGGTTAGGGTT…
Carotenoid biosynthesis	zeaxanthin epoxidase1	Phatr3_J45845	1	TTCCGATTGGTCTTGCCCAAGTTGAACCAAGGTCCAAAGTAGAAGATCGGACACGTTGCATACTTTAGCGTTTGTTTCTGTTAGAAGAAGATCGATCGTATCAATTTTGACTACCTAGGCAGGATCAGGAGTGAGAAAAGCCTATGCCAGACTGCGTGTGCCCAGCTGCTGTTTTCCCGTCCCAACGCTGGAACCGTATCCACGTAGGTACCGTGACATGTCGACCGGACTGCTTGTCTTACTCGTGAATCGTTCCTTCACGAGTGTGATTCACAGTCCGTCCTTCGATCAACTTGAAGTTGTAGCATACTCCACCAAGCGAGATGTGCCGCATACTACTTACTACTCACAAACAGTCAGCTAGCTAGCTTGTTCGTTGTCGACCGACCGACCGACCGG…
Carotenoid biosynthesis	violaxanthin deepoxidase	Phatr3_J51703		CAGAAAAACGTTGATACTGCTGGATCAAGTCTGGCGTGTTCGGTATTCTCTTTTTCAAGCCGGGATTTTCTACGCACTGACGAAGAATGGCGATAACCGTAGTCGACGGCCTGACGCTGGACACCACGCATGATGCATTATGGGAAAAAAGAGGTGGCGGCGGCAAATACCAATTGGCAAGTTTGCCACCTGCTTGGATGTTCCTCTATTGGTCCAAGTCAATGTCTTTTCACCGTTTCGAACACATACGTCAACGCCCAATTGCGTGGCAGGCAATATACGGAATAAGCGGAATGTCCTATCCGGTATTCAGCGGCAATTTGGAACATTTTCAAGTCATGAACGTGATCTCATCCGGGACGGCCACGATGACATCAACAACGTCAGTGGACGCAGAAT…
Carotenoid biosynthesis	RTISO5 carotenoid isomerase 5,phytoene dehydrogenase-related protein	Phatr3_J9210	4	TGACTAAAGACCGAAGCAAGTACTACAAGGTTCCGGACGCCCGTGCCGCCGGGCGTCCGCATGATCTCGGGTGGCTCGACATGCTGAACGACGAAAAAGACACGGCTCGTCTAGGCAAGGTCCCTCCGGGAAGAATTATTCCCGACGATGAATAGAGCAAGAAAGCAAATACTAGTTCTAACGTAAAAGCCATGAGTATAGAGATATACCCTTTTCCATTTTTGAGCAGGTATGGTTTATATCGCATGTCACGGTCTAACTAGTGACACGTCAGGTTGTCAGATCACGAGTACCCTCGAGTATGGTAGGTCGACAACCTTTACTGTTAGTCGTCAACGACACACGAGCAAGGAATCTTGACTTTTATTCTCAGTCAGGTTTTGTCGCCACGAGAAGCAA…
