# Supplementary material for: Remodeling of the terpenoid metabolism during prolonged phosphate depletion in the marine diatom Phaeodactylum tricornutum
Source: J Phycol. 2025 Apr 15;61(3):512–28. doi: 10.1111/jpy.70014 (PMC12168105; doi:10.1111/jpy.70014)
Supplement: Supplementary file 9 — Table S5. Predicted transcription factors list with their associated PhaeoNet mixed modules. [file JPY-61-512-s006.xlsx]

## Sheet: Sheet1
GeneID	Module
Phatr3_J16911	bisque4
Phatr3_J17862	bisque4
Phatr3_J25974	bisque4
Phatr3_J41601	bisque4
Phatr3_J44331	bisque4
Phatr3_J12051	black
Phatr3_J13255	black
Phatr3_J15747	black
Phatr3_J21983	black
Phatr3_J23077	black
Phatr3_J31764	black
Phatr3_J32099	black
Phatr3_J34805	black
Phatr3_J34899	black
Phatr3_J38018	black
Phatr3_J4003	black
Phatr3_J4129	black
Phatr3_J42539	black
Phatr3_J44761	black
Phatr3_J45431	black
Phatr3_J49025	black
Phatr3_J55108	black
Phatr3_J8760	black
Phatr3_J9386	black
Phatr3_Jdraft1374	black
Phatr3_J12346	blue
Phatr3_J13526	blue
Phatr3_J29608	blue
Phatr3_J33896	blue
Phatr3_J38015	blue
Phatr3_J39335	blue
Phatr3_J43051	blue
Phatr3_J44139	blue
Phatr3_J44453	blue
Phatr3_J44547	blue
Phatr3_J45008	blue
Phatr3_J47905	blue
Phatr3_J7942	blue
Phatr3_EG02636	brown
Phatr3_J11403	brown
Phatr3_J1143	brown
Phatr3_J12339	brown
Phatr3_J12820	brown
Phatr3_J15479	brown
Phatr3_J1785	brown
Phatr3_J24019	brown
Phatr3_J25067	brown
Phatr3_J27639	brown
Phatr3_J37636	brown
Phatr3_J39794	brown
Phatr3_J42928	brown
Phatr3_J43695	brown
Phatr3_J43902	brown
Phatr3_J44029	brown
Phatr3_J44570	brown
Phatr3_J45032	brown
Phatr3_J45485	brown
Phatr3_J45659	brown
Phatr3_J45703	brown
Phatr3_J45764	brown
Phatr3_J45954	brown
Phatr3_J46478	brown
Phatr3_J47011	brown
Phatr3_J48394	brown
Phatr3_J48479	brown
Phatr3_J49170	brown
Phatr3_J49720	brown
Phatr3_J50519	brown
Phatr3_J54505	brown
Phatr3_J55073	brown
Phatr3_J55187	brown
Phatr3_J5537	brown
Phatr3_J7959	brown
Phatr3_EG02213	brown4
Phatr3_J33380	brown4
Phatr3_J36322	brown4
Phatr3_J38294	brown4
Phatr3_J42560	brown4
Phatr3_J42577	brown4
Phatr3_J43363	brown4
Phatr3_J43364	brown4
Phatr3_J43365	brown4
Phatr3_J43413	brown4
Phatr3_J43744	brown4
Phatr3_J43850	brown4
Phatr3_J44099	brown4
Phatr3_J44963	brown4
Phatr3_J45926	brown4
Phatr3_J47256	brown4
Phatr3_J48135	brown4
Phatr3_J48667	brown4
Phatr3_J49567	brown4
Phatr3_J50328	brown4
Phatr3_J54091	brown4
Phatr3_EG02294	cyan
Phatr3_EG02471	cyan
Phatr3_J10893	cyan
Phatr3_J11368	cyan
Phatr3_J12221	cyan
Phatr3_J13192	cyan
Phatr3_J1379	cyan
Phatr3_J14003	cyan
Phatr3_J15929	cyan
Phatr3_J16067	cyan
Phatr3_J1859	cyan
Phatr3_J1864	cyan
Phatr3_J1875	cyan
Phatr3_J20262	cyan
Phatr3_J33622	cyan
Phatr3_J42824	cyan
Phatr3_J43065	cyan
Phatr3_J43110	cyan
Phatr3_J43223	cyan
Phatr3_J44200	cyan
Phatr3_J44256	cyan
Phatr3_J44684	cyan
Phatr3_J44797	cyan
Phatr3_J45029	cyan
Phatr3_J45393	cyan
Phatr3_J45666	cyan
Phatr3_J45748	cyan
Phatr3_J46173	cyan
Phatr3_J47382	cyan
Phatr3_J47686	cyan
Phatr3_J48170	cyan
Phatr3_J48572	cyan
Phatr3_J49566	cyan
Phatr3_J49797	cyan
Phatr3_J50050	cyan
Phatr3_J50130	cyan
Phatr3_J50136	cyan
Phatr3_J50515	cyan
Phatr3_J54326	cyan
Phatr3_J5508	cyan
Phatr3_J5526	cyan
Phatr3_J8469	cyan
Phatr3_J8934	cyan
Phatr3_J8996	cyan
Phatr3_J9200	cyan
Phatr3_J9321	cyan
Phatr3_Jdraft1724	cyan
Phatr3_J44582	darkgreen
Phatr3_J4563	darkgreen
Phatr3_EG01924	darkgrey
Phatr3_EG00092	darkgrey
Phatr3_EG02016	darkgrey
Phatr3_EG02296	darkgrey
Phatr3_EG02389	darkgrey
Phatr3_EG02466	darkgrey
Phatr3_J10499	darkgrey
Phatr3_J10628	darkgrey
Phatr3_J13505	darkgrey
Phatr3_J13675	darkgrey
Phatr3_J18036	darkgrey
Phatr3_J1884	darkgrey
Phatr3_J21410	darkgrey
Phatr3_J21929	darkgrey
Phatr3_J23198	darkgrey
Phatr3_J23694	darkgrey
Phatr3_J25334	darkgrey
Phatr3_J2845	darkgrey
Phatr3_J34071	darkgrey
Phatr3_J34920	darkgrey
Phatr3_J36142	darkgrey
Phatr3_J37072	darkgrey
Phatr3_J37547	darkgrey
Phatr3_J39173	darkgrey
Phatr3_J41109	darkgrey
Phatr3_J4216	darkgrey
Phatr3_J42552	darkgrey
Phatr3_J42822	darkgrey
Phatr3_J43179	darkgrey
Phatr3_J43730	darkgrey
Phatr3_J43933	darkgrey
Phatr3_J44586	darkgrey
Phatr3_J45364	darkgrey
Phatr3_J45389	darkgrey
Phatr3_J46740	darkgrey
Phatr3_J47036	darkgrey
Phatr3_J47205	darkgrey
Phatr3_J47619	darkgrey
Phatr3_J47713	darkgrey
Phatr3_J48930	darkgrey
Phatr3_J48955	darkgrey
Phatr3_J49527	darkgrey
Phatr3_J49838	darkgrey
Phatr3_J54067	darkgrey
Phatr3_J8521	darkgrey
Phatr3_J8866	darkgrey
Phatr3_EG00731	darkmagenta
Phatr3_J15138	darkmagenta
Phatr3_J16363	darkmagenta
Phatr3_J23260	darkmagenta
Phatr3_J48046	darkmagenta
Phatr3_J50045	darkmagenta
Phatr3_J43959	darkslateblue
Phatr3_J45392	darkslateblue
Phatr3_J45559	darkslateblue
Phatr3_J47041	darkslateblue
Phatr3_EG02232	floralwhite
Phatr3_J10291	floralwhite
Phatr3_J42850	floralwhite
Phatr3_J44750	floralwhite
Phatr3_J49594	floralwhite
Phatr3_J8773	floralwhite
Phatr3_EG02317	green
Phatr3_J14143	green
Phatr3_J14553	green
Phatr3_J14702	green
Phatr3_J15016	green
Phatr3_J27518	green
Phatr3_J31578	green
Phatr3_J35463	green
Phatr3_J36337	green
Phatr3_J44671	green
Phatr3_J44959	green
Phatr3_J48573	green
Phatr3_J50365	green
Phatr3_J51279	green
Phatr3_J6817	green
Phatr3_J6839	green
Phatr3_J7924	green
Phatr3_J9491	green
Phatr3_EG01932	greenyellow
Phatr3_EG02236	greenyellow
Phatr3_EG02327	greenyellow
Phatr3_EG02364	greenyellow
Phatr3_J12927	greenyellow
Phatr3_J35702	greenyellow
Phatr3_J39785	greenyellow
Phatr3_J45112	greenyellow
Phatr3_J47952	greenyellow
Phatr3_J48701	greenyellow
Phatr3_J7801	greenyellow
Phatr3_J8113	greenyellow
Phatr3_J13057	grey
Phatr3_J17300	grey
Phatr3_J18128	grey
Phatr3_J32031	grey
Phatr3_J36161	grey
Phatr3_J39786	grey
Phatr3_J45206	grey
Phatr3_J45409	grey
Phatr3_J45560	grey
Phatr3_J46233	grey
Phatr3_J49557	grey
Phatr3_J5060	grey
Phatr3_J54064	grey
Phatr3_EG02312	ivory
Phatr3_J12737	ivory
Phatr3_J15211	ivory
Phatr3_J28694	ivory
Phatr3_J38678	ivory
Phatr3_J47181	ivory
Phatr3_J47824	ivory
Phatr3_J48817	ivory
Phatr3_J49147	ivory
Phatr3_J49620	ivory
Phatr3_Jdraft1493	ivory
Phatr3_J14453	lightcyan1
Phatr3_J15468	lightcyan1
Phatr3_J34600	lightcyan1
Phatr3_J45561	lightcyan1
Phatr3_J15977	lightsteelblue1
Phatr3_J50411	lightsteelblue1
Phatr3_J9312	lightsteelblue1
Phatr3_EG02405	magenta
Phatr3_J16036	magenta
Phatr3_J21961	magenta
Phatr3_J46151	magenta
Phatr3_J47930	magenta
Phatr3_J47944	magenta
Phatr3_J49099	magenta
Phatr3_J50624	magenta
Phatr3_J54743	magenta
Phatr3_J7088	magenta
Phatr3_J9020	magenta
Phatr3_J11994	mediumpurple3
Phatr3_J28482	mediumpurple3
Phatr3_J33231	mediumpurple3
Phatr3_J43471	mediumpurple3
Phatr3_J47986	mediumpurple3
Phatr3_J48857	mediumpurple3
Phatr3_J50002	mediumpurple3
Phatr3_J50318	mediumpurple3
Phatr3_EG01968	orange
Phatr3_EG02386	orange
Phatr3_J10104	orange
Phatr3_J10160	orange
Phatr3_J44917	orange
Phatr3_J50159	orange
Phatr3_EG02458	orangered4
Phatr3_EG02473	orangered4
Phatr3_EG02271	paleturquoise
Phatr3_J13424	paleturquoise
Phatr3_J14599	paleturquoise
Phatr3_J14908	paleturquoise
Phatr3_J16904	paleturquoise
Phatr3_J32462	paleturquoise
Phatr3_J3295	paleturquoise
Phatr3_J45384	paleturquoise
Phatr3_J45443	paleturquoise
Phatr3_J47278	paleturquoise
Phatr3_J49205	paleturquoise
Phatr3_J50061	paleturquoise
Phatr3_J50183	paleturquoise
Phatr3_J50481	paleturquoise
Phatr3_J50546	paleturquoise
Phatr3_J54435	paleturquoise
Phatr3_J9409	paleturquoise
Phatr3_J9855	paleturquoise
Phatr3_J10122	red
Phatr3_J12516	red
Phatr3_J47279	red
Phatr3_J7934	red
Phatr3_EG01957	salmon
Phatr3_EG02221	salmon
Phatr3_J12028	salmon
Phatr3_J16032	salmon
Phatr3_J40994	salmon
Phatr3_J4209	salmon
Phatr3_J43061	salmon
Phatr3_EG01936	skyblue
Phatr3_EG02109	skyblue
Phatr3_J1758	skyblue
Phatr3_J18096	skyblue
Phatr3_J2607	skyblue
Phatr3_J34415	skyblue
Phatr3_J42514	skyblue
Phatr3_J42586	skyblue
Phatr3_J43891	skyblue
Phatr3_J44962	skyblue
Phatr3_J45142	skyblue
Phatr3_J45548	skyblue
Phatr3_J45816	skyblue
Phatr3_J46535	skyblue
Phatr3_J47360	skyblue
Phatr3_J48361	skyblue
Phatr3_J48702	skyblue
Phatr3_J48747	skyblue
Phatr3_J48800	skyblue
Phatr3_J49596	skyblue
Phatr3_J50039	skyblue
Phatr3_J55070	skyblue
Phatr3_Jdraft1311	skyblue
Phatr3_Jdraft1650	skyblue
Phatr3_EG01926	steelblue
Phatr3_EG02370	steelblue
Phatr3_EG02635	steelblue
Phatr3_J10251	steelblue
Phatr3_J10539	steelblue
Phatr3_J11703	steelblue
Phatr3_J12140	steelblue
Phatr3_J13664	steelblue
Phatr3_J15481	steelblue
Phatr3_J17029	steelblue
Phatr3_J17974	steelblue
Phatr3_J18217	steelblue
Phatr3_J22868	steelblue
Phatr3_J25666	steelblue
Phatr3_J26925	steelblue
Phatr3_J29958	steelblue
Phatr3_J32507	steelblue
Phatr3_J3388	steelblue
Phatr3_J35419	steelblue
Phatr3_J36016	steelblue
Phatr3_J39526	steelblue
Phatr3_J42151	steelblue
Phatr3_J42844	steelblue
Phatr3_J43303	steelblue
Phatr3_J43968	steelblue
Phatr3_J44042	steelblue
Phatr3_J44794	steelblue
Phatr3_J44807	steelblue
Phatr3_J45435	steelblue
Phatr3_J45520	steelblue
Phatr3_J45879	steelblue
Phatr3_J47726	steelblue
Phatr3_J47919	steelblue
Phatr3_J49009	steelblue
Phatr3_J49261	steelblue
Phatr3_J49938	steelblue
Phatr3_Jdraft310	steelblue
Phatr3_EG02570	tan
Phatr3_J1103	tan
Phatr3_J12118	tan
Phatr3_J15516	tan
Phatr3_J21006	tan
Phatr3_J29223	tan
Phatr3_J37257	tan
Phatr3_J42794	tan
Phatr3_J44700	tan
Phatr3_J48179	tan
Phatr3_J4994	tan
Phatr3_J34060	violet
Phatr3_J41559	violet
Phatr3_J48109	violet
Phatr3_J49808	violet
Phatr3_J49919	violet
Phatr3_J54265	violet
